# Supplementary material for: Splicing control by PHF5A is crucial for melanoma cell survival
Source: Cell Prolif. 2024 Aug 30;58(2):e13741. doi: 10.1111/cpr.13741 (PMC11839196; doi:10.1111/cpr.13741)
Supplement: Supplementary file 2 — Data S1. [file CPR-58-e13741-s004.xlsx]

## Sheet: MelHo
gene_name	absolute_max_dpsi	max_probabilty	max_junction_coords	gene_id	mean_dpsi_per_lsv_junction	probability_changing	probability_non_changing	Ctrl_mean_psi	PHF_mean_psi	lsv_type	num_junctions	num_exons	de_novo_junctions	seqid	strand	junctions_coords	exons_coords	ir_coords	ucsc_lsv_link	lsv_id
CCDC28B	0.8167	1	32204620-32205194	ENSG00000160050.14	-0.8167, 0.8151	1.000e+00, 1.000e+00	5.553e-12;5.578e-12	0.8929, 0.1071	0.089, 0.911	s|1e1.1o1|i	2	2	0;0	chr1	+	32204620-32205194, 32204621-32205193	32204598-32204620, 32205194-32205387	32204621-32205193	http://genome.ucsc.edu/cgi-bin/hgTracks?db=HG38&position=chr1%3A32205387-32204598	ENSG00000160050.14:s:32204598-32204620
IMPA1	0.8151	1	81676279-81679126	ENSG00000133731.9	0.0006, -0.8151, 0.0, 0.0314, 0.7203	4.410e-08, 1.000e+00, 8.120e-21, 1.608e-02, 1.000e+00	9.777e-01;0.000e+00;1.000e+00;5.185e-01;1.026e-20	0.0135, 0.9792, 0.0005, 0.0031, 0.0026	0.0275, 0.1802, 0.0005, 0.0592, 0.7292	s|1e1.1o1|1e2.1o2|1e2.2o2|1e3.1o1|1e4.1o1	5	5	0;0;0;0;1	chr8	-	81678689-81679126, 81676279-81679126, 81676265-81679126, 81673949-81679126, 81660667-81679126	81660514-81660667, 81673841-81674421, 81676234-81676279, 81678583-81678689, 81679126-81679230		http://genome.ucsc.edu/cgi-bin/hgTracks?db=HG38&position=chr8%3A81679230-81660514	ENSG00000133731.9:s:81679126-81679230
SLC9A8	0.806	1	49849680-49855438	ENSG00000197818.11	0.806, -0.7633, -0.0129	1.000e+00, 1.000e+00, 2.919e-02	1.650e-15;3.376e-13;5.850e-01	0.098, 0.8444, 0.0444	0.8889, 0.1054, 0.0061	t|1e1.1o1|1e2.1o1|i	3	3	1;0;1	chr20	+	49849680-49855438, 49850844-49855438, 49850845-49855437	49849579-49849680, 49850762-49850844, 49855438-49855581	49850845-49855437	http://genome.ucsc.edu/cgi-bin/hgTracks?db=HG38&position=chr20%3A49855581-49849579	ENSG00000197818.11:t:49855438-49855581
PCID2	0.7829	1	113196222-113197178	ENSG00000126226.21	-0.7829, 0.0303, 0.7195	1.000e+00, 3.266e-03, 1.000e+00	0.000e+00;5.339e-01;1.046e-20	0.9638, 0.0007, 0.0355	0.2069, 0.0618, 0.7308	s|1e1.2o2|2e1.1o2|i	3	2	0;0;1	chr13	-	113196222-113197178, 113196225-113197019, 113196226-113197018	113196181-113196225, 113197019-113197243	113196226-113197018	http://genome.ucsc.edu/cgi-bin/hgTracks?db=HG38&position=chr13%3A113197243-113196181	ENSG00000126226.21:s:113197019-113197243
TNFRSF14	0.7422	1	2558468-2559823	ENSG00000157873.17	0.7421, -0.7422	1.000e+00, 1.000e+00	3.234e-10;3.461e-10	0.2183, 0.7817	0.9604, 0.0396	s|1e1.1o1|1e2.2o2	2	3	0;0	chr1	+	2558468-2558881, 2558468-2559823	2558343-2558862, 2558881-2559156, 2559352-2559978		http://genome.ucsc.edu/cgi-bin/hgTracks?db=HG38&position=chr1%3A2559978-2558343	ENSG00000157873.17:s:2558343-2558862
WSB1	0.7301	1	27306882-27309100	ENSG00000109046.14	-0.6666, 0.7301, -0.0573	1.000e+00, 1.000e+00, 1.762e-01	0.000e+00;1.109e-20;2.499e-01	0.6795, 0.2171, 0.1002	0.0359, 0.9271, 0.0334	s|1e1.1o1|1e2.1o1|i	3	3	0;0;0	chr17	+	27306882-27307744, 27306882-27309100, 27306883-27307743	27306782-27306882, 27307744-27308847, 27309100-27309272	27306883-27307743	http://genome.ucsc.edu/cgi-bin/hgTracks?db=HG38&position=chr17%3A27309272-27306782	ENSG00000109046.14:s:27306782-27306882
MICALL1	0.7067	1	37906568-37911952	ENSG00000100139.13	0.0, -0.7067, 0.641, 0.0228	9.777e-06, 1.000e+00, 1.000e+00, 6.187e-02	9.967e-01;3.170e-13;5.360e-10;4.499e-01	0.0031, 0.8416, 0.1514, 0.0031	0.004, 0.1539, 0.7786, 0.067	t|1e1.1o1|1e2.1o1|1e3.1o1|i	4	4	0;0;0;1	chr22	+	37905726-37911952, 37906568-37911952, 37907478-37911952, 37907479-37911951	37905657-37905726, 37906297-37906568, 37906882-37907478, 37911952-37912000	37907479-37911951	http://genome.ucsc.edu/cgi-bin/hgTracks?db=HG38&position=chr22%3A37912000-37905657	ENSG00000100139.13:t:37911952-37912000
WDFY1	0.7021	1	223899070-223901183	ENSG00000085449.14	-0.7021, 0.007, 0.6592	1.000e+00, 1.162e-06, 1.000e+00	0.000e+00;7.713e-01;1.413e-20	0.8298, 0.0045, 0.1654	0.1394, 0.0467, 0.8137	s|1e1.1o1|2e1.1o1|i	3	2	0;1;1	chr2	-	223899070-223901183, 223899070-223900959, 223899277-223900854	223898958-223899276, 223900855-223901333	223899277-223900854	http://genome.ucsc.edu/cgi-bin/hgTracks?db=HG38&position=chr2%3A223901333-223898958	ENSG00000085449.14:s:223900855-223901333
PNISR	0.6965	1	99403882-99404603	ENSG00000132424.14	-0.6965, 0.6965	1.000e+00, 1.000e+00	0.000e+00;1.243e-20	0.8598, 0.1402	0.1793, 0.8207	s|1e1.1o1|1e2.1o1	2	3	0;0	chr6	-	99403882-99404603, 99402710-99404603	99402540-99402710, 99403829-99404546, 99404603-99404702		http://genome.ucsc.edu/cgi-bin/hgTracks?db=HG38&position=chr6%3A99404702-99402540	ENSG00000132424.14:s:99404603-99404702
RHBDD2	0.6961	1	75882236-75883698	ENSG00000005486.16	-0.6961, 0.6961	1.000e+00, 1.000e+00	0.000e+00;1.222e-20	0.8957, 0.1043	0.2174, 0.7826	s|1e1.1o1|i	2	2	0;1	chr7	+	75882236-75883698, 75882237-75883489	75881829-75882236, 75883490-75883848	75882237-75883489	http://genome.ucsc.edu/cgi-bin/hgTracks?db=HG38&position=chr7%3A75883848-75881829	ENSG00000005486.16:s:75881829-75882236
SLC9A8	0.6932	1	49849680-49855438	ENSG00000197818.11	-0.0184, -0.657, 0.6932	5.942e-02, 1.000e+00, 1.000e+00	4.519e-01;2.719e-07;1.337e-09	0.0858, 0.8136, 0.1035	0.0538, 0.1711, 0.7769	s|1e1.1o2|1e1.2o2|1e2.1o1	3	3	0;0;1	chr20	+	49849680-49850762, 49849680-49850810, 49849680-49855438	49849579-49849680, 49850762-49850844, 49855438-49855581		http://genome.ucsc.edu/cgi-bin/hgTracks?db=HG38&position=chr20%3A49855581-49849579	ENSG00000197818.11:s:49849579-49849680
MYSM1	0.6857	1	58690417-58692861	ENSG00000162601.9	-0.6857, 0.6857	1.000e+00, 1.000e+00	0.000e+00;1.290e-20	0.8476, 0.1524	0.1761, 0.8239	s|1e1.1o1|i	2	2	0;1	chr1	-	58690417-58692861, 58690418-58692405	58690340-58690417, 58692406-58692987	58690418-58692405	http://genome.ucsc.edu/cgi-bin/hgTracks?db=HG38&position=chr1%3A58692987-58690340	ENSG00000162601.9:s:58692406-58692987
C5orf34	0.675	1	43487111-43487909	ENSG00000172244.8	-0.675, 0.675	1.000e+00, 1.000e+00	3.467e-10;3.498e-10	0.9417, 0.0583	0.2927, 0.7073	s|1e1.1o1|i	2	2	0;1	chr5	-	43487111-43487909, 43487112-43487908	43486701-43487111, 43487909-43487949	43487112-43487908	http://genome.ucsc.edu/cgi-bin/hgTracks?db=HG38&position=chr5%3A43487949-43486701	ENSG00000172244.8:s:43487909-43487949
ALMS1	0.671	1	73426553-73432198	ENSG00000116127.17	0.6695, -0.671, -0.0	1.000e+00, 1.000e+00, 4.769e-05	4.074e-10;4.290e-10;9.905e-01	0.037, 0.9577, 0.0057	0.6975, 0.2973, 0.0055	s|1e1.1o2|1e1.2o2|i	3	2	1;0;1	chr2	+	73426553-73432129, 73426553-73432198, 73426554-73432128	73426453-73426553, 73432129-73432291	73426554-73432128	http://genome.ucsc.edu/cgi-bin/hgTracks?db=HG38&position=chr2%3A73432291-73426453	ENSG00000116127.17:s:73426453-73426553
MRPS10	0.6706	1	42211917-42214280	ENSG00000048544.5	-0.0079, -0.5939, -0.0146, 0.6706	3.715e-06, 1.000e+00, 3.197e-05, 1.000e+00	7.970e-01;0.000e+00;6.953e-01;1.363e-20	0.0425, 0.7847, 0.051, 0.1153	0.0063, 0.2031, 0.0116, 0.7805	s|1e1.1o3|1e1.2o3|1e1.3o3|1e2.1o1	4	3	1;0;1;1	chr6	-	42214218-42214280, 42214192-42214280, 42214189-42214280, 42211917-42214280	42211781-42211917, 42214120-42214218, 42214280-42214344		http://genome.ucsc.edu/cgi-bin/hgTracks?db=HG38&position=chr6%3A42214344-42211781	ENSG00000048544.5:s:42214280-42214344
CRTC3	0.6688	1	90593755-90602324	ENSG00000140577.15	-0.6688, 0.3205, 0.3069	1.000e+00, 9.964e-01, 9.868e-01	1.528e-11;5.620e-05;3.334e-04	0.8531, 0.0338, 0.1111	0.1794, 0.365, 0.423	t|1e1.1o1|2e2.1o1|i	3	3	0;0;1	chr15	+	90593755-90602324, 90600441-90602335, 90600647-90602323	90593636-90595577, 90600308-90600646, 90602324-90602385	90600647-90602323	http://genome.ucsc.edu/cgi-bin/hgTracks?db=HG38&position=chr15%3A90602385-90593636	ENSG00000140577.15:t:90602324-90602385
WDR11	0.6673	1	120878459-120880826	ENSG00000120008.15	0.1404, -0.6673, 0.0, 0.4818	7.030e-01, 1.000e+00, 8.752e-06, 9.999e-01	3.200e-02;0.000e+00;9.975e-01;3.168e-07	0.0063, 0.9259, 0.0009, 0.0676	0.1706, 0.2614, 0.0039, 0.5453	s|1e1.1o1|1e2.1o1|1e3.1o1|i	4	4	1;0;1;1	chr10	+	120878459-120879316, 120878459-120880826, 120878459-120883780, 120878460-120879004	120878353-120878459, 120879005-120880562, 120880826-120880901, 120883780-120883888	120878460-120879004	http://genome.ucsc.edu/cgi-bin/hgTracks?db=HG38&position=chr10%3A120883888-120878353	ENSG00000120008.15:s:120878353-120878459
WDR11	0.6572	1	120906855-120908556	ENSG00000120008.15	-0.6572, 0.6571	1.000e+00, 1.000e+00	0.000e+00;5.361e-16	0.9623, 0.0377	0.3247, 0.6753	s|1e1.1o1|i	2	2	0;1	chr10	+	120906855-120908556, 120906856-120907294	120906776-120906855, 120907295-120909524	120906856-120907294	http://genome.ucsc.edu/cgi-bin/hgTracks?db=HG38&position=chr10%3A120909524-120906776	ENSG00000120008.15:s:120906776-120906855
PIGB	0.657	1	55320411-55321269	ENSG00000069943.9	-0.0001, -0.6552, 0.0, 0.657	9.341e-06, 1.000e+00, 6.181e-06, 1.000e+00	9.933e-01;9.015e-14;9.979e-01;9.765e-14	0.0082, 0.9308, 0.0018, 0.0615	0.0038, 0.2964, 0.0038, 0.6947	s|1e1.1o3|1e1.2o3|1e1.3o3|i	4	2	0;0;0;1	chr15	+	55320410-55321270, 55320410-55321273, 55320410-55321300, 55320411-55321269	55320275-55320410, 55321270-55321390	55320411-55321269	http://genome.ucsc.edu/cgi-bin/hgTracks?db=HG38&position=chr15%3A55321390-55320275	ENSG00000069943.9:s:55320275-55320410
CTSD	0.6562	1	1761468-1763792	ENSG00000117984.12	-0.6562, 0.6562	1.000e+00, 1.000e+00	2.304e-10;2.277e-10	0.8938, 0.1062	0.2652, 0.7348	s|1e1.1o1|i	2	2	0;1	chr11	-	1761468-1763792, 1762404-1763791	1761309-1761540, 1763792-1763992	1762404-1763791	http://genome.ucsc.edu/cgi-bin/hgTracks?db=HG38&position=chr11%3A1763992-1761309	ENSG00000117984.12:s:1763792-1763992
ALKBH3	0.6516	1	43882731-43883085	ENSG00000166199.12	-0.6516, 0.6516	1.000e+00, 1.000e+00	0.000e+00;1.408e-20	0.9338, 0.0662	0.2967, 0.7033	s|1e1.1o1|i	2	2	0;1	chr11	+	43882731-43883085, 43882803-43883081	43882577-43882802, 43883082-43883188	43882803-43883081	http://genome.ucsc.edu/cgi-bin/hgTracks?db=HG38&position=chr11%3A43883188-43882577	ENSG00000166199.12:s:43882577-43882802
CHD3	0.6495	1	7908510-7908697	ENSG00000170004.16	-0.6495, 0.6495	1.000e+00, 1.000e+00	0.000e+00;1.250e-20	0.9959, 0.0041	0.3444, 0.6556	s|1e1.1o1|i	2	2	0;1	chr17	+	7908510-7908697, 7908571-7908696	7908402-7908570, 7908697-7908829	7908571-7908696	http://genome.ucsc.edu/cgi-bin/hgTracks?db=HG38&position=chr17%3A7908829-7908402	ENSG00000170004.16:s:7908402-7908570
FAM92A1	0.6485	1	93708016-93709771	ENSG00000188343.12	0.0987, 0.1008, 0.2966, 0.0327, -0.6485, 0.0, 0.0019	4.650e-01, 4.708e-01, 9.965e-01, 7.244e-02, 1.000e+00, 8.407e-08, 4.279e-04	8.637e-02;8.223e-02;4.575e-05;4.060e-01;1.110e-16;9.999e-01;9.343e-01	0.0006, 0.0252, 0.0442, 0.0044, 0.9157, 0.0006, 0.0046	0.1265, 0.1406, 0.3543, 0.0685, 0.2776, 0.0015, 0.0212	t|1e1.1o1|1e2.3o3|1e3.1o1|1e4.1o1|1e5.1o1|1e6.1o1|2e3.1o1	7	7	1;1;0;0;0;0;0	chr8	+	93703688-93709771, 93705048-93709771, 93706196-93709771, 93707281-93709771, 93708016-93709771, 93709767-93709771, 93706196-93709775	93703620-93703688, 93704909-93705552, 93705951-93706196, 93707202-93707281, 93708011-93708016, 93709760-93709767, 93709771-93709875		http://genome.ucsc.edu/cgi-bin/hgTracks?db=HG38&position=chr8%3A93709875-93703620	ENSG00000188343.12:t:93709771-93709875
ZCCHC8	0.644	1	122483345-122483459	ENSG00000033030.13	-0.0, -0.6402, 0.644	7.185e-21, 1.000e+00, 1.000e+00	1.000e+00;0.000e+00;1.439e-20	0.0052, 0.9085, 0.0853	0.0021, 0.2937, 0.7042	t|1e1.1o1|1e2.1o1|i	3	3	0;0;0	chr12	-	122483344-122489386, 122483344-122483460, 122483345-122483459	122483279-122483344, 122483460-122484162, 122489386-122489463	122483345-122483459	http://genome.ucsc.edu/cgi-bin/hgTracks?db=HG38&position=chr12%3A122489463-122483279	ENSG00000033030.13:t:122483279-122483344
TAF2	0.6376	1	119788904-119789592	ENSG00000064313.11	-0.6376, 0.1093, 0.4962	1.000e+00, 5.701e-01, 1.000e+00	0.000e+00;5.544e-02;1.782e-20	0.9879, 0.0074, 0.0043	0.3472, 0.1325, 0.5131	s|1e1.1o1|2e1.1o1|i	3	2	0;1;1	chr8	-	119788904-119789592, 119788904-119789547, 119788905-119789546	119788790-119788904, 119789547-119789746	119788905-119789546	http://genome.ucsc.edu/cgi-bin/hgTracks?db=HG38&position=chr8%3A119789746-119788790	ENSG00000064313.11:s:119789547-119789746
TRAPPC2	0.6362	1	13716089-13716534	ENSG00000196459.13	-0.6362, 0.1539, 0.4376	1.000e+00, 7.686e-01, 1.000e+00	2.305e-10;1.880e-02;3.434e-07	0.9778, 0.0049, 0.0178	0.3587, 0.1892, 0.4773	s|1e1.1o1|2e2.1o2|3e2.1o2	3	3	0;1;1	chrX	-	13716089-13716534, 13714505-13716511, 13714505-13716419	13712244-13714505, 13715497-13716089, 13716419-13716718		http://genome.ucsc.edu/cgi-bin/hgTracks?db=HG38&position=chrX%3A13716718-13712244	ENSG00000196459.13:s:13716419-13716718
ZZZ3	0.6334	1	77641446-77641522	ENSG00000036549.12	-0.6334, 0.5819, 0.0, -0.0, 0.0167	1.000e+00, 1.000e+00, 8.120e-21, 8.120e-21, 6.541e-05	0.000e+00;1.711e-20;1.000e+00;1.000e+00;6.700e-01	0.8521, 0.1276, 0.0007, 0.0039, 0.0149	0.2362, 0.695, 0.0111, 0.0064, 0.0512	s|1e1.1o1|1e2.1o2|1e2.2o2|1e3.1o1|1e4.1o1	5	5	0;0;1;1;1	chr1	-	77641446-77641522, 77639602-77641522, 77639592-77641522, 77633405-77641522, 77584655-77641522	77584517-77584655, 77633115-77633405, 77639449-77639602, 77640954-77641446, 77641522-77641655		http://genome.ucsc.edu/cgi-bin/hgTracks?db=HG38&position=chr1%3A77641655-77584517	ENSG00000036549.12:s:77641522-77641655
PQBP1	0.6293	1	48902042-48902732	ENSG00000102103.15	0.6293, -0.0168, -0.5977	1.000e+00, 2.624e-02, 1.000e+00	2.118e-14;5.639e-01;2.354e-12	0.1206, 0.0574, 0.8123	0.7474, 0.0307, 0.215	t|1e1.1o1|1e2.1o2|1e2.2o2	3	3	0;0;0	chrX	+	48902042-48902732, 48902384-48902732, 48902517-48902732	48901798-48902042, 48902219-48902517, 48902732-48902795		http://genome.ucsc.edu/cgi-bin/hgTracks?db=HG38&position=chrX%3A48902795-48901798	ENSG00000102103.15:t:48902732-48902795
CGRRF1	0.6277	1	54530226-54530903	ENSG00000100532.11	-0.6277, 0.1108, 0.4855	1.000e+00, 5.718e-01, 1.000e+00	0.000e+00;5.428e-02;1.555e-10	0.9545, 0.0033, 0.0423	0.3443, 0.1326, 0.5315	s|1e1.1o1|2e1.1o1|i	3	2	0;0;1	chr14	+	54530226-54530903, 54530763-54530903, 54530764-54530902	54530049-54530763, 54530903-54531117	54530764-54530902	http://genome.ucsc.edu/cgi-bin/hgTracks?db=HG38&position=chr14%3A54531117-54530049	ENSG00000100532.11:s:54530049-54530763
TRAPPC2	0.6234	1	13714505-13716004	ENSG00000196459.13	0.1102, 0.3255, -0.6234, 0.106	5.520e-01, 9.997e-01, 1.000e+00, 5.311e-01	6.103e-02;6.349e-07;9.437e-15;6.166e-02	0.0022, 0.0111, 0.9722, 0.011	0.1418, 0.3511, 0.362, 0.138	t|1e1.2o3|1e1.3o3|1e2.1o2|2e2.2o2	4	3	1;1;0;1	chrX	-	13714505-13716511, 13714505-13716419, 13714505-13716004, 13713146-13715720	13712244-13714505, 13715497-13716089, 13716419-13716718		http://genome.ucsc.edu/cgi-bin/hgTracks?db=HG38&position=chrX%3A13716718-13712244	ENSG00000196459.13:t:13712244-13714505
HNRNPLL	0.6212	1	38582174-38583840	ENSG00000143889.15	0.0, -0.0, -0.6205, 0.0, 0.6212	7.185e-21, 7.185e-21, 1.000e+00, 7.185e-21, 1.000e+00	1.000e+00;1.000e+00;0.000e+00;1.000e+00;1.380e-20	0.0004, 0.0045, 0.9643, 0.0004, 0.0293	0.001, 0.001, 0.3646, 0.0002, 0.6337	s|1e1.1o2|1e2.1o2|2e1.2o2|2e2.2o2|i	5	3	0;0;0;0;1	chr2	-	38582173-38583846, 38581985-38583846, 38582168-38583841, 38581980-38583841, 38582174-38583840	38581075-38581985, 38582072-38582173, 38583841-38583926	38582174-38583840	http://genome.ucsc.edu/cgi-bin/hgTracks?db=HG38&position=chr2%3A38583926-38581075	ENSG00000143889.15:s:38583841-38583926
PHF10	0.621	1	169705321-169705616	ENSG00000130024.14	-0.621, 0.621	1.000e+00, 1.000e+00	0.000e+00;1.555e-20	0.7951, 0.2049	0.1839, 0.8161	s|1e1.1o1|i	2	2	0;1	chr6	-	169705321-169705616, 169705322-169705615	169705133-169705321, 169705616-169705724	169705322-169705615	http://genome.ucsc.edu/cgi-bin/hgTracks?db=HG38&position=chr6%3A169705724-169705133	ENSG00000130024.14:s:169705616-169705724
IMPA1	0.6169	1	81660667-81670939	ENSG00000133731.9	0.0, 0.5517, 0.0179, -0.6169	8.120e-21, 1.000e+00, 3.832e-03, 1.000e+00	1.000e+00;1.598e-20;6.360e-01;0.000e+00	0.0003, 0.0016, 0.0773, 0.9217	0.0119, 0.566, 0.1043, 0.3204	t|1e1.1o1|1e2.1o1|1e3.1o1|1e4.1o1	4	5	1;1;0;0	chr8	-	81660667-81686252, 81660667-81679126, 81660667-81673841, 81660667-81670939	81660514-81660667, 81670939-81671047, 81673841-81674421, 81679126-81679230, 81686252-81686693		http://genome.ucsc.edu/cgi-bin/hgTracks?db=HG38&position=chr8%3A81686693-81660514	ENSG00000133731.9:t:81660514-81660667
ERMARD	0.6059	1	169762531-169768103	ENSG00000130023.15	0.6059, -0.6059	1.000e+00, 1.000e+00	1.928e-18;0.000e+00	0.0158, 0.9842	0.6131, 0.3869	t|1e1.1o1|1e2.1o1	2	3	0;0	chr6	+	169762531-169768103, 169766667-169768103	169762429-169762531, 169766638-169766667, 169767015-169768171		http://genome.ucsc.edu/cgi-bin/hgTracks?db=HG38&position=chr6%3A169768171-169762429	ENSG00000130023.15:t:169767015-169768171
TEAD1	0.6045	1	12864900-12878889	ENSG00000187079.14	0.0939, 0.0339, -0.6045, 0.4363	4.595e-01, 6.857e-02, 1.000e+00, 9.999e-01	8.926e-02;4.059e-01;0.000e+00;2.656e-07	0.1045, 0.0215, 0.6201, 0.261	0.2271, 0.0775, 0.0135, 0.6937	s|1e1.1o1|1e2.1o1|2e1.1o1|2e2.1o1	4	3	1;1;0;0	chr11	+	12864748-12878889, 12864748-12879708, 12864900-12878889, 12864900-12879708	12864686-12865539, 12878889-12878900, 12879443-12879842		http://genome.ucsc.edu/cgi-bin/hgTracks?db=HG38&position=chr11%3A12879842-12864686	ENSG00000187079.14:s:12864686-12865539
CCDC28A	0.6032	1	138788388-138792749	ENSG00000024862.16	-0.6032, 0.6032	1.000e+00, 1.000e+00	2.391e-09;2.410e-09	0.9168, 0.0832	0.3252, 0.6748	s|1e1.1o1|i	2	2	0;1	chr6	+	138788388-138792749, 138788389-138792748	138788366-138788388, 138792749-138793319	138788389-138792748	http://genome.ucsc.edu/cgi-bin/hgTracks?db=HG38&position=chr6%3A138793319-138788366	ENSG00000024862.16:s:138788366-138788388
TRIT1	0.6024	1	39854068-39857277	ENSG00000043514.15	-0.6024, 0.6024	1.000e+00, 1.000e+00	0.000e+00;1.589e-20	0.9395, 0.0605	0.3623, 0.6377	s|1e1.1o1|i	2	2	0;1	chr1	-	39854068-39857277, 39854069-39857276	39853970-39854068, 39857277-39857417	39854069-39857276	http://genome.ucsc.edu/cgi-bin/hgTracks?db=HG38&position=chr1%3A39857417-39853970	ENSG00000043514.15:s:39857277-39857417
MBNL1	0.6004	1	152269092-152414941	ENSG00000152601.17	-0.5724, -0.0014, 0.0, -0.0, 0.6004	1.000e+00, 5.081e-06, 8.120e-21, 8.120e-21, 1.000e+00	0.000e+00;9.536e-01;1.000e+00;1.000e+00;1.537e-20	0.9209, 0.0298, 0.0007, 0.0007, 0.0502	0.3576, 0.0005, 0.0032, 0.0005, 0.636	s|1e1.1o1|1e2.1o1|1e3.1o1|1e4.1o1|1e5.1o1	5	6	0;1;0;1;0	chr3	+	152269092-152299405, 152269092-152300205, 152269092-152335111, 152269092-152396167, 152269092-152414941	152268040-152269092, 152299405-152300110, 152300194-152300367, 152335111-152335230, 152396167-152396224, 152414941-152415111		http://genome.ucsc.edu/cgi-bin/hgTracks?db=HG38&position=chr3%3A152415111-152268040	ENSG00000152601.17:s:152268040-152269092
CRTC3	0.5989	1	90593755-90602324	ENSG00000140577.15	-0.5989, 0.5989	1.000e+00, 1.000e+00	7.613e-09;7.624e-09	0.8072, 0.1928	0.2077, 0.7923	s|1e1.1o2|i	2	2	0;1	chr15	+	90593755-90602324, 90595578-90597842	90593636-90595577, 90602324-90602385	90595578-90597842	http://genome.ucsc.edu/cgi-bin/hgTracks?db=HG38&position=chr15%3A90602385-90593636	ENSG00000140577.15:s:90593636-90595577
UBXN4	0.5973	1	135753567-135754159	ENSG00000144224.16	0.0476, -0.5973, 0.5136	9.920e-02, 1.000e+00, 1.000e+00	3.472e-01;0.000e+00;1.761e-15	0.0018, 0.8673, 0.131	0.0799, 0.2833, 0.6392	s|1e1.1o2|1e1.2o2|i	3	2	1;0;0	chr2	+	135753567-135754140, 135753567-135754159, 135753568-135754139	135753539-135753567, 135754140-135754277	135753568-135754139	http://genome.ucsc.edu/cgi-bin/hgTracks?db=HG38&position=chr2%3A135754277-135753539	ENSG00000144224.16:s:135753539-135753567
NSMAF	0.5967	1	58589575-58590007	ENSG00000035681.7	-0.5967, 0.5967	1.000e+00, 1.000e+00	0.000e+00;1.451e-20	0.9876, 0.0124	0.3971, 0.6029	s|1e1.1o2|1e1.2o2	2	2	0;1	chr8	-	58589575-58590007, 58589558-58590007	58589452-58589656, 58589752-58590074		http://genome.ucsc.edu/cgi-bin/hgTracks?db=HG38&position=chr8%3A58590074-58589452	ENSG00000035681.7:s:58589752-58590074
TNIP2	0.5961	1	2744506-2745446	ENSG00000168884.14	-0.0, 0.5961, -0.5949	8.454e-06, 1.000e+00, 1.000e+00	9.968e-01;1.670e-08;1.675e-08	0.0047, 0.2288, 0.7662	0.0037, 0.8381, 0.1584	t|1e1.1o1|1e2.1o1|1e3.1o1	3	4	1;0;0	chr4	-	2744506-2747655, 2744506-2745446, 2744506-2744697	2744387-2744506, 2744697-2744945, 2745336-2745535, 2747450-2747945		http://genome.ucsc.edu/cgi-bin/hgTracks?db=HG38&position=chr4%3A2747945-2744387	ENSG00000168884.14:t:2744387-2744506
WDR11	0.5959	1	120906021-120906776	ENSG00000120008.15	0.1112, -0.5959, 0.4609	5.667e-01, 1.000e+00, 1.000e+00	6.249e-02;4.418e-13;1.460e-09	0.0255, 0.9243, 0.0499	0.1557, 0.3494, 0.4978	t|1e1.1o1|1e2.1o1|i	3	3	1;0;0	chr10	+	120905416-120906776, 120906021-120906776, 120906022-120906775	120905319-120905656, 120905876-120906021, 120906776-120906855	120906022-120906775	http://genome.ucsc.edu/cgi-bin/hgTracks?db=HG38&position=chr10%3A120906855-120905319	ENSG00000120008.15:t:120906776-120906855
ZNF354B	0.5954	1	178867071-178882709	ENSG00000178338.10	-0.5954, 0.5954	1.000e+00, 1.000e+00	7.225e-11;7.115e-11	0.9924, 0.0076	0.3845, 0.6155	s|1e1.1o1|1e2.1o1	2	3	0;1	chr5	+	178867071-178882709, 178867071-178885614	178866976-178867071, 178882709-178882854, 178885614-178885737		http://genome.ucsc.edu/cgi-bin/hgTracks?db=HG38&position=chr5%3A178885737-178866976	ENSG00000178338.10:s:178866976-178867071
ZNF384	0.5945	1	6678460-6678946	ENSG00000126746.17	0.5945, -0.5945	1.000e+00, 1.000e+00	3.516e-10;3.494e-10	0.173, 0.827	0.7529, 0.2471	t|1e1.1o1|1e2.1o1	2	3	0;0	chr12	-	6678460-6678946, 6678460-6678663	6678432-6678542, 6678661-6678710, 6678810-6679183		http://genome.ucsc.edu/cgi-bin/hgTracks?db=HG38&position=chr12%3A6679183-6678432	ENSG00000126746.17:t:6678432-6678542
ZZZ3	0.5932	1	77639602-77641384	ENSG00000036549.12	0.582, -0.5932, 0.0	1.000e+00, 1.000e+00, 8.120e-21	1.711e-20;0.000e+00;1.000e+00	0.1026, 0.8965, 0.001	0.6772, 0.311, 0.0109	t|1e1.1o1|1e2.1o1|2e1.1o1	3	3	0;0;1	chr1	-	77639602-77641522, 77639602-77641384, 77639592-77641522	77639449-77639602, 77640954-77641446, 77641522-77641655		http://genome.ucsc.edu/cgi-bin/hgTracks?db=HG38&position=chr1%3A77641655-77639449	ENSG00000036549.12:t:77639449-77639602
PNISR	0.5926	1	99402710-99404603	ENSG00000132424.14	0.5926, -0.4336, -0.1491	1.000e+00, 1.000e+00, 8.271e-01	1.621e-20;0.000e+00;1.282e-02	0.0658, 0.6518, 0.2809	0.6447, 0.2309, 0.1203	t|1e1.1o1|1e2.1o1|i	3	3	0;0;0	chr6	-	99402710-99404603, 99402710-99403829, 99402711-99403828	99402540-99402710, 99403829-99404546, 99404603-99404702	99402711-99403828	http://genome.ucsc.edu/cgi-bin/hgTracks?db=HG38&position=chr6%3A99404702-99402540	ENSG00000132424.14:t:99402540-99402710
WSB1	0.5882	1	27306882-27309100	ENSG00000109046.14	0.5882, -0.134, -0.4318	1.000e+00, 7.717e-01, 1.000e+00	1.519e-20;1.109e-02;0.000e+00	0.3947, 0.16, 0.453	0.9614, 0.0166, 0.0236	t|1e1.1o1|1e2.1o1|i	3	3	0;1;0	chr17	+	27306882-27309100, 27307919-27309100, 27308848-27309099	27306782-27306882, 27307744-27308847, 27309100-27309272	27308848-27309099	http://genome.ucsc.edu/cgi-bin/hgTracks?db=HG38&position=chr17%3A27309272-27306782	ENSG00000109046.14:t:27309100-27309272
MRAS	0.588	1	138373076-138397324	ENSG00000158186.12	0.5786, 0.0004, -0.588	1.000e+00, 2.102e-04, 1.000e+00	2.102e-09;9.695e-01;1.175e-09	0.0238, 0.0065, 0.9702	0.5957, 0.0092, 0.384	s|1e1.1o1|1e2.1o1|1e3.1o1	3	4	1;1;0	chr3	+	138373076-138373221, 138373076-138395742, 138373076-138397324	138372866-138373076, 138373221-na, 138395742-na, 138397324-138397477		http://genome.ucsc.edu/cgi-bin/hgTracks?db=HG38&position=chr3%3A138397477-138372866	ENSG00000158186.12:s:138372866-138373076
EIF3B	0.5879	1	2379511-2380415	ENSG00000106263.17	0.0606, -0.4168, -0.2376, 0.5879	1.531e-01, 1.000e+00, 9.801e-01, 1.000e+00	2.595e-01;6.382e-10;4.877e-04;8.468e-20	0.0129, 0.5475, 0.3004, 0.1339	0.0954, 0.1409, 0.0511, 0.7161	s|1e1.1o4|1e1.2o4|1e1.3o4|1e1.4o4	4	2	1;0;0;1	chr7	+	2379511-2380181, 2379511-2380204, 2379511-2380279, 2379511-2380415	2379394-2379841, 2380181-2380745		http://genome.ucsc.edu/cgi-bin/hgTracks?db=HG38&position=chr7%3A2380745-2379394	ENSG00000106263.17:s:2379394-2379841
SNHG1	0.5867	1	62854551-62855133	ENSG00000255717.6	-0.3889, 0.5867, 0.0, -0.1842	1.000e+00, 1.000e+00, 7.185e-21, 9.651e-01	1.110e-16;1.662e-20;1.000e+00;3.434e-04	0.6247, 0.0733, 0.0008, 0.3055	0.2367, 0.6417, 0.0002, 0.1163	s|1e1.1o1|1e2.1o1|1e3.1o1|i	4	4	0;0;0;0	chr11	-	62854938-62855133, 62854551-62855133, 62854064-62855133, 62854939-62855132	62854018-62854064, 62854368-62854551, 62854680-62854938, 62855133-62855236	62854939-62855132	http://genome.ucsc.edu/cgi-bin/hgTracks?db=HG38&position=chr11%3A62855236-62854018	ENSG00000255717.6:s:62855133-62855236
MRPS10	0.5866	1	42211917-42214280	ENSG00000048544.5	0.5866, -0.5866	1.000e+00, 1.000e+00	1.697e-20;0.000e+00	0.0957, 0.9043	0.6625, 0.3375	t|1e1.1o1|1e2.1o1	2	3	1;0	chr6	-	42211917-42214280, 42211917-42214120	42211781-42211917, 42214120-42214218, 42214280-42214344		http://genome.ucsc.edu/cgi-bin/hgTracks?db=HG38&position=chr6%3A42214344-42211781	ENSG00000048544.5:t:42211781-42211917
ERRFI1	0.5847	1	8014396-8015308	ENSG00000116285.12	0.5726, -0.5847, -0.0, 0.0007	1.000e+00, 1.000e+00, 1.670e-06, 4.271e-04	2.387e-09;2.193e-09;9.988e-01;9.107e-01	0.0333, 0.9554, 0.0032, 0.0144	0.6057, 0.3726, 0.0025, 0.0222	t|1e1.1o1|1e2.1o1|2e1.1o1|i	4	3	0;0;1;0	chr1	-	8014396-8015495, 8014396-8015308, 8014005-8015495, 8014397-8015307	8011719-8014396, 8015308-8015400, 8015495-8015692	8014397-8015307	http://genome.ucsc.edu/cgi-bin/hgTracks?db=HG38&position=chr1%3A8015692-8011719	ENSG00000116285.12:t:8011719-8014396
SENP5	0.58	1	196868073-196885151	ENSG00000119231.10	-0.58, 0.58	1.000e+00, 1.000e+00	3.195e-07;3.193e-07	0.7908, 0.2092	0.2195, 0.7805	s|1e1.1o1|1e2.1o1	2	3	0;0	chr3	+	196868073-196885151, 196868073-196899666	196867856-196868073, 196885151-196886694, 196899666-196899771		http://genome.ucsc.edu/cgi-bin/hgTracks?db=HG38&position=chr3%3A196899771-196867856	ENSG00000119231.10:s:196867856-196868073
HSBP1L1	0.5772	1	79966678-79968089	ENSG00000226742.3	-0.5772, 0.0, 0.5767	1.000e+00, 6.849e-08, 1.000e+00	5.334e-12;9.997e-01;6.165e-12	0.7278, 0.0025, 0.2696	0.1506, 0.0029, 0.8465	s|1e1.2o2|2e1.1o2|i	3	2	0;0;1	chr18	+	79966678-79968089, 79966766-79967992, 79966971-79967492	79966612-79966970, 79967493-79968183	79966971-79967492	http://genome.ucsc.edu/cgi-bin/hgTracks?db=HG38&position=chr18%3A79968183-79966612	ENSG00000226742.3:s:79966612-79966970
TAF2	0.575	1	119793451-119795532	ENSG00000064313.11	-0.575, 0.5324, 0.0254	1.000e+00, 1.000e+00, 1.723e-02	0.000e+00;1.688e-20;5.266e-01	0.9481, 0.0331, 0.0185	0.3901, 0.5531, 0.0598	t|1e1.1o1|1e2.1o1|i	3	3	0;1;1	chr8	-	119793451-119795532, 119793451-119794780, 119793452-119794779	119793366-119793451, 119794780-119794944, 119795532-119795631	119793452-119794779	http://genome.ucsc.edu/cgi-bin/hgTracks?db=HG38&position=chr8%3A119795631-119793366	ENSG00000064313.11:t:119793366-119793451
TNIP2	0.573	1	2744945-2745446	ENSG00000168884.14	-0.573, 0.3974, 0.1346	1.000e+00, 9.942e-01, 6.674e-01	5.050e-08;1.056e-04;3.802e-02	0.6725, 0.2746, 0.0567	0.1018, 0.6778, 0.2293	s|1e1.1o1|1e2.1o1|i	3	3	0;0;1	chr4	-	2744945-2745446, 2744506-2745446, 2744946-2745335	2744387-2744506, 2744697-2744945, 2745336-2745535	2744946-2745335	http://genome.ucsc.edu/cgi-bin/hgTracks?db=HG38&position=chr4%3A2745535-2744387	ENSG00000168884.14:s:2745336-2745535
UQCRQ	0.5729	1	132866687-132867488	ENSG00000164405.10	-0.4689, 0.5729, -0.0684	9.992e-01, 1.000e+00, 2.746e-01	8.096e-06;2.623e-08;1.735e-01	0.6878, 0.191, 0.1179	0.2025, 0.7716, 0.0143	s|1e1.1o1|1e2.1o3|2e1.1o1	3	3	0;0;0	chr5	+	132866687-132866869, 132866687-132867488, 132866691-132866869	132866560-132866691, 132866869-132867342, 132867488-132868031		http://genome.ucsc.edu/cgi-bin/hgTracks?db=HG38&position=chr5%3A132868031-132866560	ENSG00000164405.10:s:132866560-132866691
MFSD12	0.5718	1	3546168-3547272	ENSG00000161091.12	0.5718, -0.5718	1.000e+00, 1.000e+00	1.907e-09;1.925e-09	0.2161, 0.7839	0.7852, 0.2148	t|1e1.1o1|1e2.1o1	2	3	0;0	chr19	-	3546168-3547272, 3546168-3546255	3546074-3546168, 3546255-3546425, 3547272-3547364		http://genome.ucsc.edu/cgi-bin/hgTracks?db=HG38&position=chr19%3A3547364-3546074	ENSG00000161091.12:t:3546074-3546168
ERMARD	0.5702	1	169762531-169766638	ENSG00000130023.15	-0.5702, 0.5702	1.000e+00, 1.000e+00	0.000e+00;5.320e-20	0.9869, 0.0131	0.4093, 0.5907	s|1e1.1o1|1e2.1o1	2	3	0;0	chr6	+	169762531-169766638, 169762531-169768103	169762429-169762531, 169766638-169766667, 169767015-169768171		http://genome.ucsc.edu/cgi-bin/hgTracks?db=HG38&position=chr6%3A169768171-169762429	ENSG00000130023.15:s:169762429-169762531
HARS2	0.5668	1	140695845-140696103	ENSG00000112855.14	0.0, -0.5668, 0.555	8.120e-21, 1.000e+00, 1.000e+00	1.000e+00;0.000e+00;1.813e-20	0.001, 0.904, 0.095	0.013, 0.3515, 0.638	s|1e1.1o2|1e1.2o2|1e2.1o1	3	3	1;0;0	chr5	+	140695845-140696029, 140695845-140696103, 140695845-140696521	140695738-140695845, 140696029-140696344, 140696521-140696614		http://genome.ucsc.edu/cgi-bin/hgTracks?db=HG38&position=chr5%3A140696614-140695738	ENSG00000112855.14:s:140695738-140695845
PHF10	0.5653	1	169704088-169705133	ENSG00000130024.14	-0.5653, 0.5653	1.000e+00, 1.000e+00	0.000e+00;1.782e-20	0.6853, 0.3147	0.1319, 0.8681	s|1e1.1o1|i	2	2	0;1	chr6	-	169704088-169705133, 169704089-169705132	169703905-169704088, 169705133-169705321	169704089-169705132	http://genome.ucsc.edu/cgi-bin/hgTracks?db=HG38&position=chr6%3A169705321-169703905	ENSG00000130024.14:s:169705133-169705321
ANKRD36	0.5643	1	97142668-97144518	ENSG00000135976.16	0.5643, -0.5643	1.000e+00, 1.000e+00	1.602e-07;1.603e-07	0.0515, 0.9485	0.6018, 0.3982	t|1e1.2o2|1e2.1o1	2	3	1;0	chr2	+	97142668-97144518, 97142835-97144518	97142640-97142668, 97142763-97142835, 97144518-97144546		http://genome.ucsc.edu/cgi-bin/hgTracks?db=HG38&position=chr2%3A97144546-97142640	ENSG00000135976.16:t:97144518-97144546
HPS4	0.5628	1	26453405-26453645	ENSG00000100099.20	-0.0687, -0.4775, 0.5628	2.093e-01, 1.000e+00, 1.000e+00	2.290e-01;0.000e+00;1.777e-20	0.0973, 0.7736, 0.1251	0.0164, 0.3069, 0.6778	t|1e1.1o1|1e2.1o1|i	3	3	0;0;1	chr22	-	26453404-26463917, 26453404-26457859, 26453405-26453645	26453112-26453404, 26457859-26457967, 26463917-26464192	26453405-26453645	http://genome.ucsc.edu/cgi-bin/hgTracks?db=HG38&position=chr22%3A26464192-26453112	ENSG00000100099.20:t:26453112-26453404
FRA10AC1	0.5623	1	93694937-93698136	ENSG00000148690.11	-0.5623, 0.3672, 0.1586	1.000e+00, 1.000e+00, 8.986e-01	0.000e+00;5.439e-09;2.594e-03	0.9802, 0.0173, 0.0029	0.4175, 0.3895, 0.1851	t|1e1.1o1|1e2.1o1|i	3	3	0;1;1	chr10	-	93694937-93698136, 93694937-93695770, 93694938-93698135	93694861-93694937, 93695770-na, 93698136-93698181	93694938-93698135	http://genome.ucsc.edu/cgi-bin/hgTracks?db=HG38&position=chr10%3A93698181-93694861	ENSG00000148690.11:t:93694861-93694937
MON2	0.5614	1	62565380-62566322	ENSG00000061987.14	0.5614, -0.5614	1.000e+00, 1.000e+00	1.780e-20;0.000e+00	0.1034, 0.8966	0.6565, 0.3435	t|1e1.1o1|1e2.1o1	2	3	0;0	chr12	+	62565380-62566322, 62566031-62566322	62564973-62565380, 62565952-62566031, 62566322-62566450		http://genome.ucsc.edu/cgi-bin/hgTracks?db=HG38&position=chr12%3A62566450-62564973	ENSG00000061987.14:t:62566322-62566450
AVL9	0.561	1	32580272-32580802	ENSG00000105778.17	0.0156, 0.5131, -0.561	5.909e-03, 1.000e+00, 1.000e+00	6.618e-01;1.743e-20;0.000e+00	0.0101, 0.0256, 0.965	0.0511, 0.5224, 0.4235	t|1e1.1o1|1e2.1o1|1e3.1o1	3	4	0;0;0	chr7	+	32573418-32580802, 32576072-32580802, 32580272-32580802	32573110-32573418, 32575955-32576072, 32580207-32580272, 32580763-32580890		http://genome.ucsc.edu/cgi-bin/hgTracks?db=HG38&position=chr7%3A32580890-32573110	ENSG00000105778.17:t:32580763-32580890
MON2	0.5606	1	62565380-62566014	ENSG00000061987.14	-0.5606, 0.5606	1.000e+00, 1.000e+00	0.000e+00;1.788e-20	0.8895, 0.1105	0.3376, 0.6624	s|1e1.1o1|1e2.1o1	2	3	0;0	chr12	+	62565380-62566014, 62565380-62566322	62564973-62565380, 62565952-62566031, 62566322-62566450		http://genome.ucsc.edu/cgi-bin/hgTracks?db=HG38&position=chr12%3A62566450-62564973	ENSG00000061987.14:s:62564973-62565380
NDUFAF6	0.5547	1	95032098-95034008	ENSG00000156170.12	-0.2763, 0.5547, -0.255	9.864e-01, 1.000e+00, 9.930e-01	3.289e-04;8.749e-16;1.049e-04	0.4334, 0.1793, 0.3805	0.1544, 0.726, 0.1222	s|1e2.1o1|2e1.1o1|2e2.1o1	3	3	0;0;0	chr8	+	95032094-95035454, 95032098-95034008, 95032098-95035454	95031995-95032098, 95034008-95034122, 95035454-95035576		http://genome.ucsc.edu/cgi-bin/hgTracks?db=HG38&position=chr8%3A95035576-95031995	ENSG00000156170.12:s:95031995-95032098
RWDD4	0.5545	1	183646353-183646488	ENSG00000182552.14	-0.5545, 0.5545	1.000e+00, 1.000e+00	8.651e-10;8.552e-10	0.944, 0.056	0.4, 0.6	s|1e1.1o1|1e2.1o1	2	3	0;0	chr4	-	183646353-183646488, 183641468-183646488	183639635-183641468, 183646351-183646353, 183646488-183646537		http://genome.ucsc.edu/cgi-bin/hgTracks?db=HG38&position=chr4%3A183646537-183639635	ENSG00000182552.14:s:183646488-183646537
TRIO	0.5539	1	14420021-14461019	ENSG00000038382.17	0.0095, 0.0261, 0.0247, -0.5539, 0.4149	1.922e-02, 5.454e-02, 4.873e-02, 1.000e+00, 9.997e-01	5.867e-01;4.466e-01;4.590e-01;1.429e-09;2.465e-06	0.0351, 0.0227, 0.024, 0.7101, 0.2143	0.0569, 0.0766, 0.0766, 0.1707, 0.6239	s|1e1.1o2|1e1.2o2|1e2.1o1|1e3.1o1|i	5	4	1;0;1;0;1	chr5	+	14420021-14420247, 14420021-14420458, 14420021-14460689, 14420021-14461019, 14420187-14420246	14419778-14420186, 14420247-14420800, 14460689-14460828, 14461019-14461311	14420187-14420246	http://genome.ucsc.edu/cgi-bin/hgTracks?db=HG38&position=chr5%3A14461311-14419778	ENSG00000038382.17:s:14419778-14420186
HSPA14	0.5516	1	14840157-14842134	ENSG00000187522.13	0.0, -0.5516, 0.551	4.821e-07, 1.000e+00, 1.000e+00	9.992e-01;2.055e-10;1.927e-10	0.0029, 0.9168, 0.08	0.0035, 0.3747, 0.6215	t|1e2.1o1|2e1.1o1|i	3	3	0;0;1	chr10	+	14841240-14842110, 14840157-14842134, 14841241-14842109	14840075-14840157, 14841166-14841240, 14842110-14842846	14841241-14842109	http://genome.ucsc.edu/cgi-bin/hgTracks?db=HG38&position=chr10%3A14842846-14840075	ENSG00000187522.13:t:14842110-14842846
THOC2	0.5504	1	123610964-123611439	ENSG00000125676.19	-0.4944, -0.0347, 0.5504	1.000e+00, 1.070e-01, 1.000e+00	1.432e-10;3.398e-01;3.191e-19	0.8652, 0.1058, 0.0273	0.3861, 0.0522, 0.5724	s|1e1.1o2|1e1.2o2|i	3	2	0;0;1	chrX	-	123610963-123611440, 123610957-123611440, 123610964-123611439	123610918-123610963, 123611440-123611516	123610964-123611439	http://genome.ucsc.edu/cgi-bin/hgTracks?db=HG38&position=chrX%3A123611516-123610918	ENSG00000125676.19:s:123611440-123611516
ATF6B	0.5473	1	32117130-32117323	ENSG00000213676.10	0.5473, -0.4595, -0.0576	1.000e+00, 9.999e-01, 1.886e-01	1.618e-12;3.980e-07;2.342e-01	0.0815, 0.8104, 0.101	0.6241, 0.3565, 0.016	s|1e1.1o3|1e1.2o3|1e1.3o3	3	2	0;0;1	chr6	-	32117130-32117323, 32117107-32117323, 32117104-32117323	32117037-32117130, 32117323-32117404		http://genome.ucsc.edu/cgi-bin/hgTracks?db=HG38&position=chr6%3A32117404-32117037	ENSG00000213676.10:s:32117323-32117404
CEP70	0.5471	1	138572984-138591854	ENSG00000114107.8	0.5471, -0.5431, -0.0005, -0.041, 0.0, 0.0528	1.000e+00, 1.000e+00, 8.024e-06, 9.078e-02, 3.277e-06, 2.044e-01	5.297e-08;1.685e-09;9.820e-01;3.586e-01;9.989e-01;2.271e-01	0.2183, 0.6597, 0.0186, 0.0768, 0.0009, 0.0188	0.7487, 0.1366, 0.0024, 0.0161, 0.0024, 0.0927	s|1e1.1o3|1e1.2o3|1e1.3o3|1e2.1o2|1e2.2o2|1e3.1o1	6	4	0;0;0;0;0;0	chr3	-	138572984-138591854, 138572932-138591854, 138572914-138591854, 138571356-138591854, 138571353-138591854, 138537347-138591854	138536919-138537347, 138571266-138571356, 138572859-138572984, 138591854-138591956		http://genome.ucsc.edu/cgi-bin/hgTracks?db=HG38&position=chr3%3A138591956-138536919	ENSG00000114107.8:s:138591854-138591956
STX8	0.5455	1	9505162-9545172	ENSG00000170310.14	0.0022, 0.5156, -0.5455	4.844e-05, 1.000e+00, 1.000e+00	9.276e-01;6.023e-19;0.000e+00	0.0012, 0.0785, 0.9203	0.0289, 0.5807, 0.3876	t|1e1.1o1|1e2.1o1|1e3.1o1	3	4	1;0;0	chr17	-	9505162-9575792, 9505162-9568371, 9505162-9545172	9505038-9505162, 9545172-9545282, 9568371-9568470, 9575792-9576236		http://genome.ucsc.edu/cgi-bin/hgTracks?db=HG38&position=chr17%3A9576236-9505038	ENSG00000170310.14:t:9505038-9505162
TARBP1	0.5434	1	234406099-234410445	ENSG00000059588.9	0.3885, -0.5434, 0.1059	9.981e-01, 1.000e+00, 5.003e-01	2.561e-05;1.334e-07;7.024e-02	0.1292, 0.6831, 0.1749	0.5256, 0.1591, 0.3149	s|1e1.1o1|1e2.1o1|i	3	3	1;0;1	chr1	-	234409573-234410445, 234406099-234410445, 234407956-234410403	na-234409573, 234405903-234407955, 234410404-234410531	234407956-234410403	http://genome.ucsc.edu/cgi-bin/hgTracks?db=HG38&position=chr1%3A234410531-234405903	ENSG00000059588.9:s:234410404-234410531
C15orf61	0.543	1	67521594-67526418	ENSG00000189227.5	-0.543, -0.0004, 0.0011, -0.0, 0.534	1.000e+00, 1.042e-04, 2.566e-04, 1.912e-06, 1.000e+00	3.468e-09;9.794e-01;9.444e-01;9.988e-01;1.811e-09	0.9221, 0.0144, 0.0027, 0.0027, 0.0592	0.3826, 0.0021, 0.0215, 0.0021, 0.583	t|1e1.1o1|1e2.1o3|1e2.2o3|1e2.3o3|i	5	3	0;0;0;0;1	chr15	+	67521594-67526418, 67522121-67526418, 67522204-67526418, 67522242-67526418, 67522243-67526417	67521068-67521594, 67521685-67522242, 67526418-67530143	67522243-67526417	http://genome.ucsc.edu/cgi-bin/hgTracks?db=HG38&position=chr15%3A67530143-67521068	ENSG00000189227.5:t:67526418-67530143
ANAPC1	0.5412	1	111873664-111878810	ENSG00000153107.11	-0.5412, 0.4915, 0.0016, 0.0021	1.000e+00, 1.000e+00, 7.375e-05, 1.152e-04	0.000e+00;6.725e-20;9.279e-01;9.070e-01	0.8961, 0.0927, 0.0006, 0.0087	0.3727, 0.5794, 0.0258, 0.0292	s|1e1.1o1|1e2.1o1|1e3.1o1|i	4	4	0;1;1;1	chr2	-	111873664-111878810, 111873408-111878810, 111872712-111878810, 111873665-111878809	111872630-111872712, 111872800-111873408, 111873613-111873664, 111878810-111878971	111873665-111878809	http://genome.ucsc.edu/cgi-bin/hgTracks?db=HG38&position=chr2%3A111878971-111872630	ENSG00000153107.11:s:111878810-111878971
VPRBP	0.5395	1	51414043-51414624	ENSG00000145041.15	0.121, -0.5395, 0.3922	6.489e-01, 1.000e+00, 1.000e+00	4.162e-02;2.931e-14;4.342e-11	0.033, 0.9465, 0.0245	0.1595, 0.4192, 0.4145	s|1e1.1o1|2e1.1o1|i	3	2	1;0;1	chr3	-	51414043-51414645, 51414043-51414624, 51414044-51414623	51413950-51414043, 51414624-51414857	51414044-51414623	http://genome.ucsc.edu/cgi-bin/hgTracks?db=HG38&position=chr3%3A51414857-51413950	ENSG00000145041.15:s:51414624-51414857
PTPN3	0.5386	1	109457215-109457292	ENSG00000070159.13	-0.5386, 0.5386	1.000e+00, 1.000e+00	1.299e-10;1.303e-10	0.9636, 0.0364	0.4356, 0.5644	s|1e1.1o1|1e2.1o1	2	3	0;1	chr9	-	109457215-109457292, 109454574-109457292	109454496-109454574, 109457173-109457215, 109457292-109457399		http://genome.ucsc.edu/cgi-bin/hgTracks?db=HG38&position=chr9%3A109457399-109454496	ENSG00000070159.13:s:109457292-109457399
FAH	0.5382	1	80153135-80158060	ENSG00000103876.11	0.3289, -0.5382, 0.1536	9.987e-01, 1.000e+00, 7.544e-01	4.527e-06;9.421e-12;2.280e-02	0.0013, 0.9375, 0.0611	0.3665, 0.4043, 0.2195	s|1e1.1o1|1e2.1o1|i	3	3	1;0;1	chr15	+	80153135-80153359, 80153135-80158060, 80153136-80155950	80153026-80153135, 80153359-na, 80155951-80158170	80153136-80155950	http://genome.ucsc.edu/cgi-bin/hgTracks?db=HG38&position=chr15%3A80158170-80153026	ENSG00000103876.11:s:80153026-80153135
ERRFI1	0.5381	1	8015384-8015495	ENSG00000116285.12	0.0374, -0.5381, 0.4777, -0.0001, -0.0001	1.292e-01, 1.000e+00, 1.000e+00, 2.096e-05, 2.096e-05	3.111e-01;1.822e-07;2.325e-07;9.967e-01;9.967e-01	0.0407, 0.9054, 0.0491, 0.0037, 0.0037	0.1016, 0.3627, 0.5262, 0.0017, 0.0017	s|1e1.1o2|1e1.2o2|1e2.1o2|1e2.2o2|1e3.1o1	5	4	0;0;0;1;0	chr1	-	8015400-8015495, 8015384-8015495, 8014396-8015495, 8014005-8015495, 8004558-8015495	8004404-8004558, 8011719-8014396, 8015308-8015400, 8015495-8015692		http://genome.ucsc.edu/cgi-bin/hgTracks?db=HG38&position=chr1%3A8015692-8004404	ENSG00000116285.12:s:8015495-8015692
CARKD	0.5356	1	110624279-110625190	ENSG00000213995.11	-0.5356, 0.4241, 0.0719	1.000e+00, 9.998e-01, 2.520e-01	3.898e-11;1.307e-06;1.802e-01	0.7112, 0.2854, 0.0036	0.1878, 0.7092, 0.1012	s|1e1.1o1|1e2.1o1|1e3.1o1	3	4	0;0;1	chr13	+	110624279-110625190, 110624279-110627439, 110624279-110634545	110624234-110624279, 110625190-110625278, 110627439-110627547, 110634545-110634595		http://genome.ucsc.edu/cgi-bin/hgTracks?db=HG38&position=chr13%3A110634595-110624234	ENSG00000213995.11:s:110624234-110624279
SNHG1	0.534	1	62854551-62855133	ENSG00000255717.6	0.0, 0.534, -0.3958, -0.1592	7.187e-21, 1.000e+00, 1.000e+00, 9.120e-01	9.998e-01;1.854e-20;1.110e-16;3.892e-03	0.0008, 0.0731, 0.6899, 0.2417	0.0256, 0.5891, 0.2999, 0.0874	t|1e1.1o1|1e2.1o1|1e3.1o1|i	4	4	1;0;0;0	chr11	-	62854551-62855424, 62854551-62855133, 62854551-62854888, 62854552-62854679	62854368-62854551, 62854680-62854938, 62855133-62855236, 62855424-62855812	62854552-62854679	http://genome.ucsc.edu/cgi-bin/hgTracks?db=HG38&position=chr11%3A62855812-62854368	ENSG00000255717.6:t:62854368-62854551
RBM47	0.5321	1	40466699-40544422	ENSG00000163694.14	0.0, 0.5237, -0.5321, 0.0, 0.0, 0.0	4.328e-06, 1.000e+00, 1.000e+00, 4.328e-06, 4.328e-06, 4.328e-06	9.987e-01;9.379e-09;7.284e-09;9.987e-01;9.987e-01;9.987e-01	0.001, 0.0311, 0.9649, 0.001, 0.001, 0.001	0.0025, 0.5415, 0.447, 0.0025, 0.0025, 0.0025	t|1e1.1o1|1e2.1o1|1e3.2o2|1e4.1o1|1e5.1o1|1e6.1o1	6	7	0;1;0;0;0;0	chr4	-	40466699-40630463, 40466699-40629396, 40466699-40544422, 40466699-40515867, 40466699-40514516, 40466699-40475693	40466577-40466699, 40475693-40475749, 40514516-40514758, 40515867-40515973, 40542523-40544506, 40629396-40629864, 40630463-40630623		http://genome.ucsc.edu/cgi-bin/hgTracks?db=HG38&position=chr4%3A40630623-40466577	ENSG00000163694.14:t:40466577-40466699
MRPS12	0.5311	1	38931172-38931275	ENSG00000128626.11	-0.263, -0.2252, 0.5311	9.656e-01, 9.288e-01, 1.000e+00	1.239e-03;3.651e-03;6.181e-08	0.4141, 0.3333, 0.2552	0.139, 0.0841, 0.7803	t|1e1.1o1|1e2.1o1|i	3	3	0;0;0	chr19	+	38930998-38931276, 38931171-38931276, 38931172-38931275	38930548-38930998, 38930999-38931171, 38931276-38931861	38931172-38931275	http://genome.ucsc.edu/cgi-bin/hgTracks?db=HG38&position=chr19%3A38931861-38930548	ENSG00000128626.11:t:38931276-38931861
SNX14	0.5307	1	85536924-85541985	ENSG00000135317.12	-0.5272, 0.5307, 0.0	1.000e+00, 1.000e+00, 7.185e-21	0.000e+00;1.915e-20;1.000e+00	0.7097, 0.2784, 0.0123	0.1944, 0.7927, 0.0095	s|1e1.1o1|1e2.1o1|i	3	3	0;0;1	chr6	-	85538864-85541985, 85536924-85541985, 85538865-85541984	85536792-85537024, 85538838-85538864, 85541985-85542043	85538865-85541984	http://genome.ucsc.edu/cgi-bin/hgTracks?db=HG38&position=chr6%3A85542043-85536792	ENSG00000135317.12:s:85541985-85542043
DONSON	0.5302	1	33581500-33581951	ENSG00000159147.17	-0.5302, 0.5302	1.000e+00, 1.000e+00	0.000e+00;1.671e-20	0.9788, 0.0212	0.4589, 0.5411	s|1e1.1o1|i	2	2	0;1	chr21	-	33581500-33581951, 33581501-33581950	33581175-33581500, 33581951-33582055	33581501-33581950	http://genome.ucsc.edu/cgi-bin/hgTracks?db=HG38&position=chr21%3A33582055-33581175	ENSG00000159147.17:s:33581951-33582055
AHNAK	0.5281	1	62528539-62528741	ENSG00000124942.13	0.5281, -0.5281	1.000e+00, 1.000e+00	7.098e-09;7.109e-09	0.2348, 0.7652	0.7439, 0.2561	s|1e1.1o2|1e2.4o4	2	3	1;1	chr11	-	62528539-62528741, 62527954-62528741	62527697-62528281, 62528426-62528539, 62528741-na		http://genome.ucsc.edu/cgi-bin/hgTracks?db=HG38&position=chr11%3A62528751-62527697	ENSG00000124942.13:s:62528741-na
TAF2	0.5266	1	119793451-119795532	ENSG00000064313.11	0.0712, 0.2705, 0.0452, -0.5266, 0.0, 0.0359	2.426e-01, 1.000e+00, 7.441e-02, 1.000e+00, 7.185e-21, 5.000e-02	2.041e-01;4.387e-12;3.796e-01;0.000e+00;1.000e+00;4.304e-01	0.003, 0.0081, 0.007, 0.9605, 0.0004, 0.0184	0.1024, 0.2983, 0.0809, 0.4494, 0.0007, 0.0689	s|1e1.1o3|1e1.2o3|1e1.3o3|1e2.1o1|1e3.1o1|i	6	4	1;1;1;0;1;1	chr8	-	119794944-119795532, 119794929-119795532, 119794841-119795532, 119793451-119795532, 119791459-119795532, 119794945-119795531	119791324-119791874, 119793366-119793451, 119794780-119794944, 119795532-119795631	119794945-119795531	http://genome.ucsc.edu/cgi-bin/hgTracks?db=HG38&position=chr8%3A119795631-119791324	ENSG00000064313.11:s:119795532-119795631
TEAD1	0.5254	1	12878900-12879708	ENSG00000187079.14	0.038, 0.4645, -0.5254	9.244e-02, 1.000e+00, 1.000e+00	3.598e-01;1.173e-07;3.987e-11	0.0236, 0.2876, 0.6871	0.0838, 0.7397, 0.1813	t|1e1.1o2|1e1.2o2|1e2.1o1	3	3	1;0;0	chr11	+	12864748-12879708, 12864900-12879708, 12878900-12879708	12864686-12865539, 12878889-12878900, 12879443-12879842		http://genome.ucsc.edu/cgi-bin/hgTracks?db=HG38&position=chr11%3A12879842-12864686	ENSG00000187079.14:t:12879443-12879842
ZNF346	0.5253	1	177044533-177050703	ENSG00000113761.11	-0.0, 0.5253, -0.0, -0.4841, -0.0239	1.928e-06, 1.000e+00, 1.928e-06, 9.993e-01, 1.540e-01	9.987e-01;1.994e-07;9.987e-01;7.746e-06;2.852e-01	0.0026, 0.0893, 0.0026, 0.7932, 0.1121	0.0023, 0.599, 0.0023, 0.3099, 0.0811	t|1e1.1o1|1e3.1o1|2e2.1o1|2e3.1o1|i	5	4	0;0;0;0;1	chr5	+	177022913-177050703, 177044533-177050703, 177041870-177050751, 177044533-177050751, 177044534-177050702	177022696-177022913, 177041778-177042249, 177044327-177044533, 177050703-177050936	177044534-177050702	http://genome.ucsc.edu/cgi-bin/hgTracks?db=HG38&position=chr5%3A177050936-177022696	ENSG00000113761.11:t:177050703-177050936
ZNF266	0.5249	1	9434859-9435108	ENSG00000174652.17	-0.5249, 0.1369, 0.3384	1.000e+00, 7.175e-01, 9.936e-01	6.719e-08;2.718e-02;1.205e-04	0.9307, 0.0041, 0.0655	0.3913, 0.1762, 0.4235	s|1e1.1o1|1e2.1o1|1e3.1o1	3	4	0;0;0	chr19	-	9434859-9435108, 9434235-9435108, 9420218-9435108	9420065-9420745, 9434065-9434235, 9434798-9434859, 9435108-9435193		http://genome.ucsc.edu/cgi-bin/hgTracks?db=HG38&position=chr19%3A9435193-9420065	ENSG00000174652.17:s:9435108-9435193
SREK1	0.5247	1	66170170-66174946	ENSG00000153914.15	0.5247, -0.5096, -0.0001	1.000e+00, 1.000e+00, 4.820e-07	1.785e-20;0.000e+00;9.942e-01	0.0464, 0.9428, 0.0139	0.5545, 0.4445, 0.001	t|1e1.1o1|1e2.1o1|i	3	3	1;0;1	chr5	+	66170170-66174946, 66170947-66174946, 66170948-66174623	66170051-66170170, 66170585-66170947, 66174624-66175041	66170948-66174623	http://genome.ucsc.edu/cgi-bin/hgTracks?db=HG38&position=chr5%3A66175041-66170051	ENSG00000153914.15:t:66174624-66175041
LEF1	0.5239	1	108048751-108064336	ENSG00000138795.9	-0.5068, -0.0001, 0.0, 0.5239	1.000e+00, 3.296e-10, 8.120e-21, 1.000e+00	0.000e+00;9.951e-01;1.000e+00;1.931e-20	0.8917, 0.0246, 0.0005, 0.081	0.392, 0.0067, 0.0018, 0.5986	s|1e1.1o2|1e1.2o2|1e2.1o2|1e2.2o2	4	3	0;0;0;0	chr4	-	108063663-108064336, 108063657-108064336, 108048774-108064336, 108048751-108064336	108047545-108048774, 108063623-108063663, 108064336-108064384		http://genome.ucsc.edu/cgi-bin/hgTracks?db=HG38&position=chr4%3A108064384-108047545	ENSG00000138795.9:s:108064336-108064384
PHF14	0.5232	1	10974945-10982372	ENSG00000106443.15	-0.5232, 0.5232	1.000e+00, 1.000e+00	0.000e+00;1.970e-20	0.7047, 0.2953	0.18, 0.82	s|1e1.1o1|1e2.1o1	2	3	0;0	chr7	+	10974945-10982372, 10974945-10990703	10974835-10974945, 10982372-10983159, 10990703-10990847		http://genome.ucsc.edu/cgi-bin/hgTracks?db=HG38&position=chr7%3A10990847-10974835	ENSG00000106443.15:s:10974835-10974945
ST3GAL4	0.5231	1	126407634-126408099	ENSG00000110080.18	-0.5231, 0.5231	1.000e+00, 1.000e+00	4.541e-11;3.700e-11	0.8288, 0.1712	0.3272, 0.6728	s|1e1.1o1|1e2.1o2	2	3	0;0	chr11	+	126407634-126408099, 126407634-126408307	126407574-126407634, 126408099-126408194, 126408307-126408804		http://genome.ucsc.edu/cgi-bin/hgTracks?db=HG38&position=chr11%3A126408804-126407574	ENSG00000110080.18:s:126407574-126407634
ZC3H8	0.5222	1	112243447-112250191	ENSG00000144161.12	0.5222, -0.0554, -0.4197	1.000e+00, 1.721e-01, 9.934e-01	1.191e-07;2.513e-01;9.620e-05	0.0596, 0.0965, 0.8452	0.5826, 0.0056, 0.4119	s|1e1.1o1|1e2.1o1|1e3.1o1	3	4	1;0;0	chr2	-	112243447-112250191, 112240492-112250191, 112238528-112250191	112238315-112238591, 112240368-112240492, 112243173-112243447, 112250107-112250272		http://genome.ucsc.edu/cgi-bin/hgTracks?db=HG38&position=chr2%3A112250272-112238315	ENSG00000144161.12:s:112250107-112250272
SNX14	0.52	1	85536924-85538838	ENSG00000135317.12	0.5191, -0.52, 0.0	1.000e+00, 1.000e+00, 7.185e-21	1.961e-20;0.000e+00;1.000e+00	0.2534, 0.7367, 0.0089	0.758, 0.2331, 0.0094	t|1e1.1o1|1e2.1o1|i	3	3	0;0;1	chr6	-	85536924-85541985, 85536924-85538838, 85537025-85538837	85536792-85537024, 85538838-85538864, 85541985-85542043	85537025-85538837	http://genome.ucsc.edu/cgi-bin/hgTracks?db=HG38&position=chr6%3A85542043-85536792	ENSG00000135317.12:t:85536792-85537024
ZNF346	0.5188	1	177044533-177050703	ENSG00000113761.11	0.5188, -0.393, -0.059, -0.0166	1.000e+00, 9.966e-01, 2.460e-01, 1.215e-01	8.208e-08;5.588e-05;2.002e-01;3.312e-01	0.0793, 0.7075, 0.1194, 0.1013	0.5892, 0.3015, 0.0328, 0.0801	s|1e1.1o2|1e1.2o2|1e2.1o1|i	4	3	0;0;1;1	chr5	+	177044533-177050703, 177044533-177050751, 177044533-177062058, 177044534-177050702	177044327-177044533, 177050703-177050936, 177062058-177062151	177044534-177050702	http://genome.ucsc.edu/cgi-bin/hgTracks?db=HG38&position=chr5%3A177062151-177044327	ENSG00000113761.11:s:177044327-177044533
MYO5A	0.5186	1	52346461-52348818	ENSG00000197535.14	0.0, 0.5143, -0.5186, 0.0	7.185e-21, 1.000e+00, 1.000e+00, 7.185e-21	1.000e+00;1.976e-20;0.000e+00;1.000e+00	0.0003, 0.3049, 0.6825, 0.0116	0.0003, 0.8024, 0.1831, 0.0139	t|1e1.1o1|2e1.1o1|2e2.1o1|i	4	3	0;0;0;1	chr15	-	52346470-52351254, 52346461-52351254, 52346461-52348818, 52346471-52348817	52346361-52346470, 52348818-52348826, 52351254-52351481	52346471-52348817	http://genome.ucsc.edu/cgi-bin/hgTracks?db=HG38&position=chr15%3A52351481-52346361	ENSG00000197535.14:t:52346361-52346470
APTX	0.5164	1	32987846-32988083	ENSG00000137074.18	0.5151, -0.5164, -0.0	1.000e+00, 1.000e+00, 8.120e-21	1.714e-20;0.000e+00;1.000e+00	0.0081, 0.9904, 0.0014	0.5234, 0.4752, 0.0014	t|1e1.1o1|1e2.1o2|2e2.2o2	3	3	0;0;0	chr9	-	32987846-32989759, 32987846-32988083, 32987842-32988079	32987777-32987846, 32988079-32988134, 32989759-32990088		http://genome.ucsc.edu/cgi-bin/hgTracks?db=HG38&position=chr9%3A32990088-32987777	ENSG00000137074.18:t:32987777-32987846
PTPRZ1	0.5161	1	122031559-122034095	ENSG00000106278.11	-0.5161, 0.5161	1.000e+00, 1.000e+00	8.821e-10;8.555e-10	0.7184, 0.2816	0.2137, 0.7863	s|1e1.1o1|1e2.1o1	2	3	0;0	chr7	+	122031559-122034095, 122031559-122034282	122031474-122032080, 122033858-122034115, 122034282-122034378		http://genome.ucsc.edu/cgi-bin/hgTracks?db=HG38&position=chr7%3A122034378-122031474	ENSG00000106278.11:s:122031474-122032080
SHMT2	0.5148	1	57229811-57230803	ENSG00000182199.10	-0.5148, -0.0, -0.0, 0.0285, -0.0, -0.0, 0.0032, 0.053, 0.0192, 0.1103, 0.1488, 0.0	1.000e+00, 8.120e-21, 8.120e-21, 3.324e-03, 8.120e-21, 8.120e-21, 1.537e-06, 1.162e-01, 2.636e-04, 6.103e-01, 9.043e-01, 8.124e-21	0.000e+00;1.000e+00;1.000e+00;5.636e-01;1.000e+00;1.000e+00;9.015e-01;3.022e-01;6.448e-01;1.347e-02;2.521e-04;9.995e-01	0.9284, 0.0004, 0.0004, 0.0155, 0.0004, 0.0004, 0.0004, 0.0305, 0.0004, 0.005, 0.0138, 0.0004	0.423, 0.0002, 0.0002, 0.0605, 0.0002, 0.0002, 0.0376, 0.0962, 0.0523, 0.1356, 0.1728, 0.0193	t|1e1.1o1|1e2.1o4|1e2.2o4|1e2.3o4|1e2.4o4|1e3.1o1|1e4.1o6|1e4.2o6|1e4.3o6|1e4.4o6|1e4.5o6|1e4.6o6	12	5	0;0;0;0;0;0;0;0;0;1;0;0	chr12	+	57229811-57230803, 57230200-57230803, 57230235-57230803, 57230244-57230803, 57230256-57230803, 57230341-57230803, 57230420-57230803, 57230462-57230803, 57230474-57230803, 57230579-57230803, 57230660-57230803, 57230666-57230803	57229327-57229811, 57230086-57230256, 57230275-57230341, 57230354-57230666, 57230701-57231000		http://genome.ucsc.edu/cgi-bin/hgTracks?db=HG38&position=chr12%3A57231000-57229327	ENSG00000182199.10:t:57230701-57231000
RWDD4	0.5142	1	183641468-183646488	ENSG00000182552.14	0.5142, -0.4849, -0.0051	1.000e+00, 1.000e+00, 7.877e-03	2.701e-10;3.319e-07;7.813e-01	0.0452, 0.9199, 0.0207	0.5501, 0.4478, 0.0021	t|1e1.1o1|1e2.1o1|i	3	3	0;0;1	chr4	-	183641468-183646488, 183641468-183646351, 183641469-183646350	183639635-183641468, 183646351-183646353, 183646488-183646537	183641469-183646350	http://genome.ucsc.edu/cgi-bin/hgTracks?db=HG38&position=chr4%3A183646537-183639635	ENSG00000182552.14:t:183639635-183641468
KIFAP3	0.5134	1	170031984-170034372	ENSG00000075945.12	-0.5134, 0.5134	1.000e+00, 1.000e+00	4.774e-15;1.233e-14	0.985, 0.015	0.4689, 0.5311	s|1e1.1o1|i	2	2	0;1	chr1	-	170031984-170034372, 170032211-170034371	170031886-170032210, 170034372-170034496	170032211-170034371	http://genome.ucsc.edu/cgi-bin/hgTracks?db=HG38&position=chr1%3A170034496-170031886	ENSG00000075945.12:s:170034372-170034496
PHF14	0.5126	1	10974945-10990703	ENSG00000106443.15	0.5126, -0.5126	1.000e+00, 1.000e+00	1.983e-20;0.000e+00	0.3183, 0.6817	0.8131, 0.1869	t|1e1.1o1|1e2.1o1	2	3	0;0	chr7	+	10974945-10990703, 10983159-10990703	10974835-10974945, 10982372-10983159, 10990703-10990847		http://genome.ucsc.edu/cgi-bin/hgTracks?db=HG38&position=chr7%3A10990847-10974835	ENSG00000106443.15:t:10990703-10990847
ZDHHC17	0.5121	1	76828490-76841982	ENSG00000186908.14	-0.5121, 0.3788, 0.0807	1.000e+00, 9.996e-01, 3.558e-01	1.741e-09;2.879e-06;1.305e-01	0.953, 0.0445, 0.003	0.4514, 0.4281, 0.1217	t|1e1.1o1|2e2.1o1|2e3.1o1	3	4	0;0;0	chr12	+	76828490-76841982, 76840483-76842025, 76841106-76842025	76828390-76828490, 76840059-76840483, 76840965-76841106, 76841982-76842106		http://genome.ucsc.edu/cgi-bin/hgTracks?db=HG38&position=chr12%3A76842106-76828390	ENSG00000186908.14:t:76841982-76842106
TMEM14B	0.5115	1	10749698-10755142	ENSG00000137210.13	-0.4994, 0.5115, 0.0004, -0.0026	1.000e+00, 1.000e+00, 3.516e-08, 7.641e-06	0.000e+00;1.979e-20;9.686e-01;9.181e-01	0.6844, 0.2553, 0.0232, 0.033	0.1954, 0.759, 0.0301, 0.014	s|1e1.1o1|1e2.1o1|1e3.1o1|1e4.1o1	4	5	0;0;1;0	chr6	+	10749698-10751133, 10749698-10755142, 10749698-10756467, 10749698-10770077	10749622-10749698, 10751133-10751234, 10755142-10755810, 10756467-10756981, 10770077-10770204		http://genome.ucsc.edu/cgi-bin/hgTracks?db=HG38&position=chr6%3A10770204-10749622	ENSG00000137210.13:s:10749622-10749698
E2F4	0.5109	1	67193170-67193472	ENSG00000205250.8	0.0022, 0.1046, -0.5109, 0.3377	4.375e-04, 5.248e-01, 1.000e+00, 9.931e-01	8.994e-01;7.463e-02;3.872e-08;1.368e-04	0.0036, 0.0036, 0.877, 0.1149	0.0252, 0.1297, 0.3737, 0.4585	t|1e1.2o2|2e1.2o2|3e2.1o1|i	4	3	0;1;0;0	chr16	+	67192870-67193422, 67192870-67193442, 67193170-67193472, 67193279-67193421	67192761-67192870, 67193009-67193278, 67193422-67193515	67193279-67193421	http://genome.ucsc.edu/cgi-bin/hgTracks?db=HG38&position=chr16%3A67193515-67192761	ENSG00000205250.8:t:67193422-67193515
MYO5A	0.5096	1	52348826-52351254	ENSG00000197535.14	-0.5096, 0.0, 0.5096	1.000e+00, 8.120e-21, 1.000e+00	0.000e+00;1.000e+00;1.991e-20	0.6848, 0.0004, 0.3149	0.1823, 0.0004, 0.8173	s|1e1.1o1|1e2.1o2|1e2.2o2	3	3	0;0;0	chr15	-	52348826-52351254, 52346470-52351254, 52346461-52351254	52346361-52346470, 52348818-52348826, 52351254-52351481		http://genome.ucsc.edu/cgi-bin/hgTracks?db=HG38&position=chr15%3A52351481-52346361	ENSG00000197535.14:s:52351254-52351481
IFT80	0.5095	1	160381724-160384564	ENSG00000068885.14	0.0, 0.0, -0.5095, -0.0, 0.2508, 0.0, 0.1967	4.479e-06, 4.479e-06, 1.000e+00, 5.161e-06, 9.190e-01, 4.479e-06, 8.196e-01	9.987e-01;9.987e-01;4.176e-09;9.961e-01;3.642e-03;9.987e-01;1.215e-02	0.0011, 0.0011, 0.5439, 0.0088, 0.2511, 0.0011, 0.1965	0.0023, 0.0023, 0.0478, 0.0023, 0.5306, 0.0023, 0.436	s|1e2.2o3|2e2.1o3|2e2.2o3|2e3.1o1|3e1.1o1|3e4.3o3|i	7	5	0;0;0;0;0;0;0	chr3	-	160381724-160384589, 160381726-160384564, 160381724-160384564, 160381572-160384564, 160383504-160384406, 160377517-160384406, 160383657-160383984	160377430-160377565, 160381503-160381572, 160381605-160381726, 160383437-160383656, 160383985-160384646	160383657-160383984	http://genome.ucsc.edu/cgi-bin/hgTracks?db=HG38&position=chr3%3A160384646-160377430	ENSG00000068885.14:s:160383985-160384646
SYNE2	0.5091	1	64214470-64215286	ENSG00000054654.15	0.5091, -0.5091	1.000e+00, 1.000e+00	3.735e-08;3.736e-08	0.3817, 0.6183	0.882, 0.118	s|1e1.1o1|1e2.1o1	2	3	0;0	chr14	+	64214470-64215286, 64214470-64216248	64214144-64214524, 64215286-64215354, 64215432-64216424		http://genome.ucsc.edu/cgi-bin/hgTracks?db=HG38&position=chr14%3A64216424-64214144	ENSG00000054654.15:s:64214144-64214524
CCDC25	0.5078	1	27748598-27752512	ENSG00000147419.16	-0.5078, 0.3573, 0.1269	1.000e+00, 1.000e+00, 7.526e-01	0.000e+00;5.333e-17;2.125e-03	0.8921, 0.1005, 0.007	0.3976, 0.4573, 0.1465	s|1e1.1o1|1e2.1o1|1e3.1o1	3	4	0;0;0	chr8	-	27748598-27752512, 27748279-27752512, 27740517-27752512	27740472-27740517, 27747753-27748475, 27748495-27748598, 27752512-27752589		http://genome.ucsc.edu/cgi-bin/hgTracks?db=HG38&position=chr8%3A27752589-27740472	ENSG00000147419.16:s:27752512-27752589
ZEB2	0.5069	1	144430026-144519939	ENSG00000169554.16	-0.0172, -0.3142, 0.5069, -0.1054	3.047e-02, 9.810e-01, 1.000e+00, 5.057e-01	5.396e-01;5.327e-04;1.701e-10;7.215e-02	0.0673, 0.698, 0.0436, 0.1992	0.0204, 0.3608, 0.5462, 0.0723	s|1e1.1o1|1e2.1o1|1e3.1o1|i	4	4	0;0;1;1	chr2	-	144518446-144519939, 144517419-144519939, 144430026-144519939, 144518451-144519938	144426513-144430026, 144517278-144517557, 144518293-144518450, 144519939-144520332	144518451-144519938	http://genome.ucsc.edu/cgi-bin/hgTracks?db=HG38&position=chr2%3A144520332-144426513	ENSG00000169554.16:s:144519939-144520332
ST3GAL6	0.5068	1	98784549-98784798	ENSG00000064225.12	0.4828, 0.0122, -0.5068	1.000e+00, 1.064e-02, 1.000e+00	1.577e-08;5.893e-01;4.126e-09	0.135, 0.0359, 0.8315	0.608, 0.0666, 0.3304	t|1e1.1o1|1e2.1o1|i	3	3	1;1;1	chr3	+	98773983-98784799, 98783739-98784799, 98784549-98784798	98773920-98773983, 98783511-98783739, 98784799-98784808	98784549-98784798	http://genome.ucsc.edu/cgi-bin/hgTracks?db=HG38&position=chr3%3A98784808-98773920	ENSG00000064225.12:t:98784799-98784808
RBM47	0.5063	1	40544506-40629396	ENSG00000163694.14	-0.5063, 0.5063	1.000e+00, 1.000e+00	1.821e-08;1.826e-08	0.9525, 0.0475	0.4616, 0.5384	s|1e1.1o1|1e2.1o1	2	3	0;1	chr4	-	40544506-40629396, 40466699-40629396	40466577-40466699, 40542523-40544506, 40629396-40629864		http://genome.ucsc.edu/cgi-bin/hgTracks?db=HG38&position=chr4%3A40629864-40466577	ENSG00000163694.14:s:40629396-40629864
CENPK	0.5046	1	65528578-65529117	ENSG00000123219.12	0.5046, -0.5046	1.000e+00, 1.000e+00	2.199e-20;0.000e+00	0.1408, 0.8592	0.6418, 0.3582	t|1e1.1o1|1e2.1o1	2	3	0;0	chr5	-	65528578-65529117, 65528578-65528919	65528452-65528578, 65528919-65529049, 65529117-65529786		http://genome.ucsc.edu/cgi-bin/hgTracks?db=HG38&position=chr5%3A65529786-65528452	ENSG00000123219.12:t:65528452-65528578
LEF1	0.5028	1	108048751-108063623	ENSG00000138795.9	0.0, 0.5011, -0.5028	8.120e-21, 1.000e+00, 1.000e+00	1.000e+00;2.016e-20;0.000e+00	0.0007, 0.0783, 0.9211	0.0019, 0.5666, 0.4304	t|1e1.1o1|2e1.1o1|2e2.1o1	3	3	0;0;0	chr4	-	108048774-108064336, 108048751-108064336, 108048751-108063623	108047545-108048774, 108063623-108063663, 108064336-108064384		http://genome.ucsc.edu/cgi-bin/hgTracks?db=HG38&position=chr4%3A108064384-108047545	ENSG00000138795.9:t:108047545-108048774
C1orf43	0.5018	1	154213946-154214457	ENSG00000143612.18	-0.5018, 0.4952, 0.0	1.000e+00, 1.000e+00, 8.120e-21	0.000e+00;2.057e-20;1.000e+00	0.8688, 0.131, 0.0002	0.3818, 0.6118, 0.0066	s|1e1.1o1|1e2.1o1|1e3.1o1	3	4	0;0;1	chr1	-	154213946-154214457, 154212624-154214457, 154207648-154214457	154206706-154207648, 154212457-154212730, 154213893-154213946, 154214457-154214574		http://genome.ucsc.edu/cgi-bin/hgTracks?db=HG38&position=chr1%3A154214574-154206706	ENSG00000143612.18:s:154214457-154214574
PSPH	0.5006	1	56017379-56021073	ENSG00000146733.13	0.0, -0.2396, 0.5006, 0.0009, -0.2431	7.293e-07, 9.240e-01, 1.000e+00, 1.969e-05, 9.674e-01	9.988e-01;3.338e-03;1.476e-07;9.689e-01;1.061e-03	0.0024, 0.5109, 0.1746, 0.0024, 0.3108	0.0013, 0.2527, 0.6671, 0.0174, 0.0523	s|1e1.1o2|1e1.2o2|1e2.1o1|1e3.1o1|1e4.1o1	5	5	0;0;1;1;1	chr7	-	56019808-56021073, 56019734-56021073, 56017379-56021073, 56015171-56021073, 56011869-56021073	56011538-56011869, 56015023-56015171, 56017234-56017379, 56019600-56019808, 56021073-56021231		http://genome.ucsc.edu/cgi-bin/hgTracks?db=HG38&position=chr7%3A56021231-56011538	ENSG00000146733.13:s:56021073-56021231
ZNHIT3	0.4993	1	36495824-36497605	ENSG00000273611.4	0.0, 0.4984, -0.4993	5.939e-06, 9.999e-01, 1.000e+00	9.971e-01;2.942e-07;2.928e-07	0.0038, 0.159, 0.8372	0.0044, 0.6322, 0.3632	t|1e1.1o1|1e2.1o1|i	3	3	0;0;1	chr17	+	36486785-36497606, 36494006-36497606, 36495824-36497605	36486629-36486785, 36493926-36494006, 36497606-36499310	36495824-36497605	http://genome.ucsc.edu/cgi-bin/hgTracks?db=HG38&position=chr17%3A36499310-36486629	ENSG00000273611.4:t:36497606-36499310
GOSR1	0.4986	1	30520021-30522254	ENSG00000108587.14	0.043, 0.0656, 0.0185, -0.4986, 0.2581	5.759e-02, 1.992e-01, 1.023e-02, 1.000e+00, 9.985e-01	4.070e-01;2.427e-01;5.868e-01;0.000e+00;3.523e-07	0.001, 0.001, 0.001, 0.9908, 0.0061	0.0767, 0.0969, 0.0557, 0.4844, 0.2812	s|1e1.1o4|1e1.2o4|1e1.3o4|1e1.4o4|i	5	2	1;1;1;0;1	chr17	+	30520021-30522166, 30520021-30522211, 30520021-30522243, 30520021-30522254, 30520433-30522165	30519699-30520432, 30522166-30527592	30520433-30522165	http://genome.ucsc.edu/cgi-bin/hgTracks?db=HG38&position=chr17%3A30527592-30519699	ENSG00000108587.14:s:30519699-30520432
DNAJB6	0.4971	1	157385611-157416016	ENSG00000105993.14	0.4971, -0.4831, -0.002	1.000e+00, 9.999e-01, 2.439e-03	3.319e-07;4.068e-07;8.333e-01	0.1477, 0.8181, 0.0284	0.6391, 0.3537, 0.018	t|1e1.1o1|1e2.1o2|1e2.2o2	3	3	1;0;0	chr7	+	157385611-157416016, 157410001-157416016, 157415529-157416016	157385541-157386324, 157409795-157415529, 157416016-157417439		http://genome.ucsc.edu/cgi-bin/hgTracks?db=HG38&position=chr7%3A157417439-157385541	ENSG00000105993.14:t:157416016-157417439
HARS2	0.4934	1	140695845-140696521	ENSG00000112855.14	0.4934, -0.4934	1.000e+00, 1.000e+00	2.015e-20;0.000e+00	0.0684, 0.9316	0.5478, 0.4522	t|1e1.1o1|1e2.1o1	2	3	0;0	chr5	+	140695845-140696521, 140696201-140696521	140695738-140695845, 140696029-140696344, 140696521-140696614		http://genome.ucsc.edu/cgi-bin/hgTracks?db=HG38&position=chr5%3A140696614-140695738	ENSG00000112855.14:t:140696521-140696614
MLEC	0.4934	1	120695000-120695095	ENSG00000110917.7	-0.4934, 0.4934	1.000e+00, 1.000e+00	0.000e+00;1.807e-20	0.9744, 0.0256	0.4875, 0.5125	s|1e1.1o1|1e2.1o1	2	3	0;0	chr12	+	120695000-120695095, 120695000-120696316	120694824-120695000, 120695095-120695152, 120696316-120696353		http://genome.ucsc.edu/cgi-bin/hgTracks?db=HG38&position=chr12%3A120696353-120694824	ENSG00000110917.7:s:120694824-120695000
CCNT2	0.4932	1	134919012-134919810	ENSG00000082258.12	-0.4932, 0.4932	1.000e+00, 1.000e+00	1.740e-08;1.726e-08	0.9675, 0.0325	0.4773, 0.5227	s|1e1.1o1|i	2	2	0;1	chr2	+	134919012-134919810, 134919013-134919809	134918822-134919012, 134919810-134920362	134919013-134919809	http://genome.ucsc.edu/cgi-bin/hgTracks?db=HG38&position=chr2%3A134920362-134918822	ENSG00000082258.12:s:134918822-134919012
MITD1	0.4924	1	99171429-99171510	ENSG00000158411.10	-0.4924, 0.4924	1.000e+00, 1.000e+00	0.000e+00;1.929e-20	0.9472, 0.0528	0.465, 0.535	s|1e1.1o1|1e2.1o1	2	3	0;0	chr2	-	99171429-99171510, 99170652-99171510	99170535-99170905, 99171339-99171429, 99171510-99171646		http://genome.ucsc.edu/cgi-bin/hgTracks?db=HG38&position=chr2%3A99171646-99170535	ENSG00000158411.10:s:99171510-99171646
PSMG1	0.49	1	39179986-39180285	ENSG00000183527.11	-0.49, 0.0, 0.4726, 0.0	1.000e+00, 8.120e-21, 1.000e+00, 8.120e-21	0.000e+00;1.000e+00;2.141e-20;1.000e+00	0.8545, 0.0121, 0.1325, 0.0003	0.3769, 0.022, 0.5934, 0.0096	s|1e1.1o2|1e1.2o2|1e2.1o1|1e3.1o1	4	4	0;1;0;1	chr21	-	39179986-39180285, 39179971-39180285, 39178647-39180285, 39177571-39180285	39177435-39177571, 39178449-39178820, 39179924-39179986, 39180285-39180436		http://genome.ucsc.edu/cgi-bin/hgTracks?db=HG38&position=chr21%3A39180436-39177435	ENSG00000183527.11:s:39180285-39180436
KIF3A	0.4897	1	132706459-132710959	ENSG00000131437.15	0.0172, -0.4897, 0.4392, -0.0	4.350e-03, 1.000e+00, 1.000e+00, 1.568e-10	6.505e-01;7.593e-13;3.732e-10;1.000e+00	0.0068, 0.7421, 0.2493, 0.0014	0.0532, 0.2575, 0.6849, 0.0011	s|1e1.1o2|1e2.1o1|1e3.1o1|2e1.2o2	4	4	0;0;0;0	chr5	-	132708978-132710959, 132706459-132710959, 132703619-132710959, 132708974-132710955	132703463-132703619, 132706451-132706459, 132708907-132708978, 132710955-132711057		http://genome.ucsc.edu/cgi-bin/hgTracks?db=HG38&position=chr5%3A132711057-132703463	ENSG00000131437.15:s:132710955-132711057
LAMTOR3	0.4895	1	99894000-99894335	ENSG00000109270.12	-0.4895, 0.4841, 0.0	1.000e+00, 1.000e+00, 8.120e-21	0.000e+00;2.090e-20;1.000e+00	0.8965, 0.1026, 0.0009	0.4184, 0.5757, 0.0059	s|1e1.1o1|1e2.1o1|1e3.1o1	3	4	0;0;1	chr4	-	99894000-99894335, 99892034-99894335, 99887354-99894335	99887296-99887354, 99892000-99892034, 99893955-99894000, 99894335-99894490		http://genome.ucsc.edu/cgi-bin/hgTracks?db=HG38&position=chr4%3A99894490-99887296	ENSG00000109270.12:s:99894335-99894490
AHCTF1	0.4888	1	246887357-246888177	ENSG00000153207.14	-0.4888, 0.4888	1.000e+00, 1.000e+00	0.000e+00;2.699e-20	0.9773, 0.0227	0.4977, 0.5023	s|1e1.1o1|i	2	2	0;1	chr1	-	246887357-246888177, 246887358-246888176	246887211-246887357, 246888177-246888233	246887358-246888176	http://genome.ucsc.edu/cgi-bin/hgTracks?db=HG38&position=chr1%3A246888233-246887211	ENSG00000153207.14:s:246888177-246888233
ZNHIT3	0.4885	1	36486785-36486935	ENSG00000273611.4	-0.4885, 0.4861, 0.0, -0.0	1.000e+00, 1.000e+00, 8.120e-21, 8.120e-21	0.000e+00;2.070e-20;1.000e+00;1.000e+00	0.919, 0.0795, 0.0008, 0.0008	0.437, 0.5607, 0.0027, 0.0005	s|1e1.1o1|1e2.1o2|1e2.2o2|1e3.1o1	4	4	0;0;0;0	chr17	+	36486785-36486935, 36486785-36492813, 36486785-36492818, 36486785-36497606	36486629-36486785, 36486935-36486966, 36492813-36493268, 36497606-36499310		http://genome.ucsc.edu/cgi-bin/hgTracks?db=HG38&position=chr17%3A36499310-36486629	ENSG00000273611.4:s:36486629-36486785
CEACAM1	0.4877	1	42510920-42512350	ENSG00000079385.21	-0.4484, 0.4877, 0.0, -0.0374	1.000e+00, 1.000e+00, 7.194e-21, 2.584e-02	0.000e+00;2.074e-20;9.991e-01;4.678e-01	0.7473, 0.1571, 0.0153, 0.077	0.3071, 0.6362, 0.021, 0.0396	s|1e1.1o1|1e2.1o2|1e2.2o2|i	4	3	0;0;1;1	chr19	-	42511628-42512350, 42510920-42512350, 42510915-42512350, 42511629-42512349	42510889-42511084, 42511576-42511628, 42512350-42512479	42511629-42512349	http://genome.ucsc.edu/cgi-bin/hgTracks?db=HG38&position=chr19%3A42512479-42510889	ENSG00000079385.21:s:42512350-42512479
ZNF268	0.4868	1	133193533-133202144	ENSG00000090612.20	0.0, 0.0, 0.4742, -0.4868, -0.0	1.573e-10, 4.711e-10, 1.000e+00, 1.000e+00, 8.120e-21	9.997e-01;9.998e-01;6.814e-14;8.993e-15;1.000e+00	0.0008, 0.0049, 0.3268, 0.6666, 0.0008	0.0084, 0.0087, 0.7968, 0.1842, 0.0007	t|1e1.1o1|1e2.1o1|1e3.1o1|1e4.1o1|2e4.1o1	5	5	0;0;0;0;0	chr12	+	133182030-133202144, 133188072-133202144, 133192003-133202144, 133193533-133202144, 133193533-133202150	133181946-133182030, 133187865-133188153, 133191721-133192003, 133193428-133193537, 133202144-133214831		http://genome.ucsc.edu/cgi-bin/hgTracks?db=HG38&position=chr12%3A133214831-133181946	ENSG00000090612.20:t:133202144-133214831
CPNE1	0.4855	1	35626803-35627280	ENSG00000214078.12	0.0113, -0.4855, 0.0, 0.4358	1.940e-02, 1.000e+00, 4.869e-07, 9.985e-01	6.317e-01;5.526e-08;9.993e-01;1.875e-05	0.0026, 0.5599, 0.0026, 0.4349	0.0462, 0.0813, 0.0027, 0.8831	s|1e1.1o3|1e1.2o3|1e1.3o3|i	4	2	0;0;0;1	chr20	-	35626826-35627280, 35626803-35627280, 35626800-35627280, 35626854-35627279	35626563-35626853, 35627280-35627531	35626854-35627279	http://genome.ucsc.edu/cgi-bin/hgTracks?db=HG38&position=chr20%3A35627531-35626563	ENSG00000214078.12:s:35627280-35627531
PTPRZ1	0.4844	1	122031559-122034282	ENSG00000106278.11	0.4844, -0.4844	1.000e+00, 1.000e+00	2.876e-08;2.881e-08	0.3019, 0.6981	0.7743, 0.2257	t|1e1.1o1|1e2.1o1	2	3	0;0	chr7	+	122031559-122034282, 122034115-122034282	122031474-122032080, 122033858-122034115, 122034282-122034378		http://genome.ucsc.edu/cgi-bin/hgTracks?db=HG38&position=chr7%3A122034378-122031474	ENSG00000106278.11:t:122034282-122034378
STX8	0.4839	1	9557528-9568371	ENSG00000170310.14	-0.4839, 0.344, 0.1062	1.000e+00, 1.000e+00, 5.664e-01	0.000e+00;1.191e-13;3.063e-02	0.9362, 0.0629, 0.001	0.4647, 0.4009, 0.1392	s|1e1.1o1|1e2.1o1|1e3.1o1	3	4	0;0;0	chr17	-	9557528-9568371, 9505162-9568371, 9491921-9568371	9491829-9491921, 9505038-9505162, 9556897-9557528, 9568371-9568470		http://genome.ucsc.edu/cgi-bin/hgTracks?db=HG38&position=chr17%3A9568470-9491829	ENSG00000170310.14:s:9568371-9568470
C1orf43	0.4835	1	154207648-154212320	ENSG00000143612.18	0.0, 0.0, 0.4708, -0.4835, 0.0	8.120e-21, 8.120e-21, 1.000e+00, 1.000e+00, 8.120e-21	1.000e+00;1.000e+00;1.879e-20;0.000e+00;1.000e+00	0.0002, 0.0002, 0.0047, 0.9947, 0.0002	0.0041, 0.0079, 0.4816, 0.5035, 0.0002	t|1e1.1o1|1e2.1o1|1e3.1o1|1e4.1o1|1e5.1o1	5	6	1;1;1;0;0	chr1	-	154207648-154219836, 154207648-154214457, 154207648-154212458, 154207648-154212320, 154207648-154208481	154206706-154207648, 154208481-154208517, 154211734-154212378, 154212457-154212730, 154214457-154214574, 154219836-154219937		http://genome.ucsc.edu/cgi-bin/hgTracks?db=HG38&position=chr1%3A154219937-154206706	ENSG00000143612.18:t:154206706-154207648
SUN1	0.4832	1	849603-849923	ENSG00000164828.17	-0.4832, 0.4832	1.000e+00, 1.000e+00	8.014e-08;8.012e-08	0.9327, 0.0673	0.4487, 0.5513	s|1e1.1o1|1e2.1o1	2	3	0;0	chr7	+	849603-849923, 849603-851384	849520-849603, 849801-850767, 851167-851482		http://genome.ucsc.edu/cgi-bin/hgTracks?db=HG38&position=chr7%3A851482-849520	ENSG00000164828.17:s:849520-849603
ZNF114	0.4823	1	48270219-48271245	ENSG00000178150.8	0.4823, -0.2429, -0.1968	1.000e+00, 9.822e-01, 9.416e-01	1.263e-09;6.230e-04;2.343e-03	0.4801, 0.2894, 0.2236	0.9669, 0.029, 0.0044	s|1e1.1o2|1e1.2o2|2e2.1o3	3	3	0;1;1	chr19	+	48270219-48271245, 48270219-48271287, 48270233-48271616	48270102-48270233, 48271245-48271449, 48271616-48271828		http://genome.ucsc.edu/cgi-bin/hgTracks?db=HG38&position=chr19%3A48271828-48270102	ENSG00000178150.8:s:48270102-48270233
RABL2B	0.4819	1	50776749-50777952	ENSG00000079974.17	-0.4819, 0.4819	1.000e+00, 1.000e+00	2.617e-08;2.580e-08	0.9911, 0.0089	0.5092, 0.4908	s|1e1.2o2|2e1.1o2	2	2	0;1	chr22	-	50776749-50777952, 50776983-50777842	50776670-50776983, 50777660-50777981		http://genome.ucsc.edu/cgi-bin/hgTracks?db=HG38&position=chr22%3A50777981-50776670	ENSG00000079974.17:s:50777660-50777981
LPCAT3	0.4789	1	6976891-6977134	ENSG00000111684.10	-0.4789, 0.4789	1.000e+00, 1.000e+00	6.092e-08;6.085e-08	0.71, 0.29	0.2407, 0.7593	s|1e1.1o1|i	2	2	0;1	chr12	-	6976891-6977134, 6976892-6977133	6976186-6976891, 6977134-6977262	6976892-6977133	http://genome.ucsc.edu/cgi-bin/hgTracks?db=HG38&position=chr12%3A6977262-6976186	ENSG00000111684.10:s:6977134-6977262
ANAPC1	0.4776	1	111873408-111878810	ENSG00000153107.11	0.4776, -0.4776	1.000e+00, 1.000e+00	3.306e-19;0.000e+00	0.0776, 0.9224	0.5513, 0.4487	t|1e1.1o1|1e2.1o1	2	3	1;0	chr2	-	111873408-111878810, 111873408-111873613	111872800-111873408, 111873613-111873664, 111878810-111878971		http://genome.ucsc.edu/cgi-bin/hgTracks?db=HG38&position=chr2%3A111878971-111872800	ENSG00000153107.11:t:111872800-111873408
LINC00698	0.4768	1	63118942-63123323	ENSG00000244342.5	-0.4712, 0.4768, -0.0002	1.000e+00, 1.000e+00, 1.659e-02	4.064e-10;4.543e-12;6.165e-01	0.8072, 0.1126, 0.0774	0.3389, 0.5805, 0.0755	s|1e1.1o1|1e2.1o1|i	3	3	0;1;1	chr3	+	63118942-63122256, 63118942-63123323, 63118943-63122255	63118699-63118942, 63122256-63122319, 63123323-63123448	63118943-63122255	http://genome.ucsc.edu/cgi-bin/hgTracks?db=HG38&position=chr3%3A63123448-63118699	ENSG00000244342.5:s:63118699-63118942
PPARGC1A	0.4758	1	23884931-23903994	ENSG00000109819.8	-0.4758, 0.0, 0.4748, 0.0005	1.000e+00, 7.185e-21, 1.000e+00, 1.122e-05	1.110e-16;1.000e+00;2.976e-16;9.739e-01	0.685, 0.0025, 0.2921, 0.0195	0.2137, 0.0012, 0.7663, 0.0213	t|1e1.1o1|1e2.1o1|1e3.1o1|i	4	4	0;0;0;1	chr4	-	23884931-23903994, 23884931-23890132, 23884931-23889904, 23884932-23889903	23882679-23884931, 23889904-23890077, 23890132-23890213, 23903994-23904089	23884932-23889903	http://genome.ucsc.edu/cgi-bin/hgTracks?db=HG38&position=chr4%3A23904089-23882679	ENSG00000109819.8:t:23882679-23884931
PTPN3	0.4747	1	109454574-109457292	ENSG00000070159.13	0.4747, -0.4747	1.000e+00, 1.000e+00	4.372e-09;4.367e-09	0.0293, 0.9707	0.4881, 0.5119	t|1e1.1o1|1e2.1o1	2	3	1;0	chr9	-	109454574-109457292, 109454574-109457173	109454496-109454574, 109457173-109457215, 109457292-109457399		http://genome.ucsc.edu/cgi-bin/hgTracks?db=HG38&position=chr9%3A109457399-109454496	ENSG00000070159.13:t:109454496-109454574
DHX57	0.4744	1	38818960-38819049	ENSG00000163214.20	-0.4744, 0.4744	1.000e+00, 1.000e+00	7.232e-13;6.940e-13	0.995, 0.005	0.4955, 0.5045	s|1e1.1o1|1e2.1o1	2	3	0;1	chr2	-	38818960-38819049, 38815655-38819049	38815521-38815655, 38818873-38818960, 38819049-38819144		http://genome.ucsc.edu/cgi-bin/hgTracks?db=HG38&position=chr2%3A38819144-38815521	ENSG00000163214.20:s:38819049-38819144
AVL9	0.473	1	32576072-32580219	ENSG00000105778.17	-0.473, 0.4668, -0.0	1.000e+00, 1.000e+00, 1.563e-07	0.000e+00;1.889e-20;9.887e-01	0.961, 0.016, 0.0199	0.5035, 0.4791, 0.0182	s|1e1.1o1|1e2.1o1|i	3	3	0;0;1	chr7	+	32576072-32580219, 32576072-32580802, 32576073-32580206	32575955-32576072, 32580207-32580272, 32580763-32580890	32576073-32580206	http://genome.ucsc.edu/cgi-bin/hgTracks?db=HG38&position=chr7%3A32580890-32575955	ENSG00000105778.17:s:32575955-32576072
SOBP	0.4704	1	107506427-107529459	ENSG00000112320.11	-0.0027, 0.4704, -0.4632	4.874e-03, 1.000e+00, 1.000e+00	7.260e-01;1.747e-08;5.896e-08	0.0431, 0.2436, 0.7275	0.0313, 0.7051, 0.2566	s|1e1.1o1|1e2.1o1|1e3.1o1	3	4	0;1;0	chr6	+	107506427-107513958, 107506427-107529459, 107506427-107533459	107506242-107506427, 107513958-107515073, 107529459-107529611, 107533459-107533610		http://genome.ucsc.edu/cgi-bin/hgTracks?db=HG38&position=chr6%3A107533610-107506242	ENSG00000112320.11:s:107506242-107506427
LPCAT3	0.4689	1	6978507-6978603	ENSG00000111684.10	-0.4689, 0.4689	1.000e+00, 1.000e+00	4.054e-09;4.080e-09	0.7448, 0.2552	0.2815, 0.7185	s|1e1.1o1|i	2	2	0;1	chr12	-	6978507-6978603, 6978508-6978602	6977840-6978507, 6978603-6979270	6978508-6978602	http://genome.ucsc.edu/cgi-bin/hgTracks?db=HG38&position=chr12%3A6979270-6977840	ENSG00000111684.10:s:6978603-6979270
TIA1	0.4676	1	70229091-70229264	ENSG00000116001.15	-0.4676, 0.0009, 0.4471	1.000e+00, 4.146e-06, 1.000e+00	0.000e+00;9.678e-01;3.327e-16	0.8028, 0.0063, 0.1913	0.3435, 0.0246, 0.6311	s|1e1.1o1|1e2.1o1|1e3.1o2	3	4	0;1;0	chr2	-	70229091-70229264, 70228462-70229264, 70227822-70229264	70227735-70227839, 70228344-70228462, 70228898-70229091, 70229190-70229318		http://genome.ucsc.edu/cgi-bin/hgTracks?db=HG38&position=chr2%3A70229318-70227735	ENSG00000116001.15:s:70229190-70229318
BRCA1	0.4674	1	43124115-43124737	ENSG00000012048.20	0.0, -0.0855, -0.3428, -0.0004, 0.4674	1.929e-08, 4.116e-01, 9.953e-01, 3.433e-05, 1.000e+00	9.999e-01;1.055e-01;1.031e-04;9.603e-01;2.056e-08	0.0011, 0.2622, 0.4525, 0.0207, 0.2692	0.0018, 0.1506, 0.0944, 0.0115, 0.7283	t|1e1.1o1|1e2.1o4|1e2.2o4|1e2.3o4|1e2.4o4	5	3	0;0;0;0;0	chr17	-	43124115-43170126, 43124115-43125277, 43124115-43125271, 43124115-43125182, 43124115-43124737	43124017-43124115, 43124737-43125483, 43170126-43170245		http://genome.ucsc.edu/cgi-bin/hgTracks?db=HG38&position=chr17%3A43170245-43124017	ENSG00000012048.20:t:43124017-43124115
BRCA1	0.4672	1	43124115-43124737	ENSG00000012048.20	-0.0858, -0.343, 0.0, 0.0, 0.0, -0.0004, 0.0, 0.4672	4.131e-01, 9.953e-01, 9.409e-09, 9.409e-09, 9.409e-09, 3.086e-05, 9.409e-09, 1.000e+00	1.049e-01;1.018e-04;1.000e+00;1.000e+00;1.000e+00;9.627e-01;1.000e+00;2.094e-08	0.2618, 0.4521, 0.0007, 0.0007, 0.0007, 0.0203, 0.0007, 0.2688	0.1499, 0.0938, 0.0011, 0.0011, 0.0011, 0.0108, 0.0011, 0.7276	s|1e1.1o1|2e1.1o1|2e2.1o1|2e3.1o1|2e5.1o1|3e1.1o1|3e4.1o1|4e1.1o1	8	6	0;0;0;0;0;0;0;0	chr17	-	43124115-43125277, 43124115-43125271, 43094860-43125271, 43074521-43125271, 43050190-43125271, 43124115-43125182, 43063951-43125182, 43124115-43124737	43050062-43050190, 43063874-43063951, 43074331-43074521, 43093013-43094860, 43124017-43124115, 43124737-43125483		http://genome.ucsc.edu/cgi-bin/hgTracks?db=HG38&position=chr17%3A43125483-43050062	ENSG00000012048.20:s:43124737-43125483
HNRNPH1	0.467	1	179623164-179623636	ENSG00000169045.17	0.3839, 0.1595, -0.0001, 0.0, 0.0, 0.0, -0.467, -0.0794, -0.0	1.000e+00, 8.463e-01, 4.295e-07, 3.136e-10, 3.136e-10, 3.136e-10, 1.000e+00, 3.779e-01, 5.502e-09	1.227e-09;7.061e-03;9.953e-01;1.000e+00;1.000e+00;1.000e+00;2.426e-10;1.186e-01;9.997e-01	0.0175, 0.0006, 0.0106, 0.0006, 0.0006, 0.0006, 0.6859, 0.2722, 0.0055	0.401, 0.1856, 0.0007, 0.0007, 0.0007, 0.0007, 0.2254, 0.1778, 0.0007	t|1e4.1o3|1e4.2o3|2e1.1o1|2e2.1o1|2e3.1o2|2e3.2o2|2e4.1o3|2e4.2o3|2e4.3o3	9	5	0;1;0;0;0;0;0;0;0	chr5	-	179623187-179623636, 179623187-179623595, 179623164-179634065, 179623164-179624317, 179623164-179624097, 179623164-179623978, 179623164-179623636, 179623164-179623595, 179623164-179623281	179622849-179623187, 179623281-179623721, 179623978-179624202, 179624317-179624669, 179633892-179634440		http://genome.ucsc.edu/cgi-bin/hgTracks?db=HG38&position=chr5%3A179634440-179622849	ENSG00000169045.17:t:179622849-179623187
ZNF268	0.4666	1	133192003-133193428	ENSG00000090612.20	-0.4666, 0.4666	1.000e+00, 1.000e+00	4.197e-14;3.565e-14	0.554, 0.446	0.1041, 0.8959	s|1e1.1o1|1e2.1o2	2	3	0;0	chr12	+	133192003-133193428, 133192003-133202144	133191721-133192003, 133193428-133193537, 133202144-133214831		http://genome.ucsc.edu/cgi-bin/hgTracks?db=HG38&position=chr12%3A133214831-133191721	ENSG00000090612.20:s:133191721-133192003
STARD4	0.4662	1	111501116-111501962	ENSG00000164211.12	0.4566, 0.0, -0.4662	1.000e+00, 1.313e-08, 1.000e+00	2.370e-14;9.992e-01;4.441e-16	0.2732, 0.0007, 0.7261	0.7199, 0.0098, 0.268	t|1e1.1o1|1e2.1o1|1e3.1o1	3	4	0;0;0	chr5	-	111501116-111506330, 111501116-111505015, 111501116-111501962	111500147-111501116, 111501962-111502088, 111505015-111505043, 111506216-111506379		http://genome.ucsc.edu/cgi-bin/hgTracks?db=HG38&position=chr5%3A111506379-111500147	ENSG00000164211.12:t:111500147-111501116
DPM2	0.4648	1	127936656-127937433	ENSG00000136908.17	-0.4643, -0.0, 0.4648	1.000e+00, 6.751e-08, 1.000e+00	2.993e-07;9.997e-01;2.816e-07	0.7667, 0.0029, 0.2305	0.3088, 0.0025, 0.6887	s|1e1.1o1|1e2.1o1|i	3	3	0;0;0	chr9	-	127936655-127937434, 127935780-127937434, 127936656-127937433	127935099-127935780, 127936034-127936655, 127937434-127937779	127936656-127937433	http://genome.ucsc.edu/cgi-bin/hgTracks?db=HG38&position=chr9%3A127937779-127935099	ENSG00000136908.17:s:127937434-127937779
PCNX	0.4636	1	71047984-71050652	ENSG00000100731.15	0.0001, 0.4196, -0.4636, -0.0021, 0.02	2.362e-06, 1.000e+00, 1.000e+00, 3.316e-04, 4.705e-02	9.946e-01;4.571e-14;2.512e-10;8.856e-01;4.751e-01	0.0014, 0.0092, 0.9062, 0.0323, 0.0457	0.0089, 0.4395, 0.4556, 0.0153, 0.0828	s|1e2.1o1|2e1.1o1|2e2.1o1|2e3.1o1|i	5	4	1;1;0;1;1	chr14	+	71047983-71050652, 71047984-71048990, 71047984-71050652, 71047984-71055504, 71047985-71048989	71047807-71047984, 71048990-71049145, 71050652-71050760, 71055504-71055562	71047985-71048989	http://genome.ucsc.edu/cgi-bin/hgTracks?db=HG38&position=chr14%3A71055562-71047807	ENSG00000100731.15:s:71047807-71047984
NUFIP2	0.4632	1	29287716-29293783	ENSG00000108256.8	-0.4632, 0.4479, -0.0	1.000e+00, 1.000e+00, 7.187e-21	0.000e+00;1.957e-20;9.998e-01	0.9692, 0.0118, 0.0174	0.5241, 0.4567, 0.0169	s|1e1.1o1|1e2.1o1|i	3	3	0;0;1	chr17	-	29287716-29293783, 29267530-29293783, 29287717-29293782	29267498-29267530, 29285992-29287716, 29293783-29294118	29287717-29293782	http://genome.ucsc.edu/cgi-bin/hgTracks?db=HG38&position=chr17%3A29294118-29267498	ENSG00000108256.8:s:29293783-29294118
PDCD11	0.4625	1	103418634-103419538	ENSG00000148843.13	-0.4625, 0.4625	1.000e+00, 1.000e+00	2.468e-11;2.470e-11	0.9951, 0.0049	0.5181, 0.4819	s|1e1.1o1|i	2	2	0;1	chr10	+	103418634-103419538, 103418635-103419537	103418440-103418634, 103419538-103419708	103418635-103419537	http://genome.ucsc.edu/cgi-bin/hgTracks?db=HG38&position=chr10%3A103419708-103418440	ENSG00000148843.13:s:103418440-103418634
DIP2B	0.4614	1	50660319-50671186	ENSG00000066084.12	-0.4614, 0.4614	1.000e+00, 1.000e+00	0.000e+00;2.171e-20	0.8107, 0.1893	0.3566, 0.6434	s|1e1.1o1|1e2.1o1	2	3	0;1	chr12	+	50660319-50671186, 50660319-50674474	50660194-50660319, 50671186-50671398, 50674474-50674629		http://genome.ucsc.edu/cgi-bin/hgTracks?db=HG38&position=chr12%3A50674629-50660194	ENSG00000066084.12:s:50660194-50660319
LAMTOR3	0.4599	1	99892034-99894335	ENSG00000109270.12	0.4599, -0.4565, -0.0	1.000e+00, 1.000e+00, 7.185e-21	2.182e-20;0.000e+00;1.000e+00	0.0839, 0.9087, 0.0082	0.5328, 0.4624, 0.0047	t|1e1.1o1|1e2.1o1|i	3	3	0;0;1	chr4	-	99892034-99894335, 99892034-99893955, 99892035-99893954	99892000-99892034, 99893955-99894000, 99894335-99894490	99892035-99893954	http://genome.ucsc.edu/cgi-bin/hgTracks?db=HG38&position=chr4%3A99894490-99892000	ENSG00000109270.12:t:99892000-99892034
MBNL1	0.4597	1	152455577-152456267	ENSG00000152601.17	0.0, 0.4274, -0.4597, 0.0208	7.185e-21, 1.000e+00, 1.000e+00, 1.355e-02	1.000e+00;4.939e-18;0.000e+00;5.527e-01	0.0007, 0.1125, 0.845, 0.0425	0.0007, 0.5297, 0.3951, 0.0749	t|1e1.1o1|1e2.1o1|1e3.1o1|i	4	4	0;0;0;1	chr3	+	152445539-152456267, 152447773-152456267, 152455577-152456267, 152455578-152456266	152445282-152445539, 152447620-152447773, 152455542-152455577, 152456267-152456361	152455578-152456266	http://genome.ucsc.edu/cgi-bin/hgTracks?db=HG38&position=chr3%3A152456361-152445282	ENSG00000152601.17:t:152456267-152456361
MED23	0.4588	1	131593171-131594099	ENSG00000112282.17	-0.4588, 0.4588	1.000e+00, 1.000e+00	6.256e-13;6.804e-13	0.9681, 0.0319	0.5107, 0.4893	s|1e1.1o1|i	2	2	0;1	chr6	-	131593171-131594099, 131593172-131594098	131593006-131593171, 131594099-131594335	131593172-131594098	http://genome.ucsc.edu/cgi-bin/hgTracks?db=HG38&position=chr6%3A131594335-131593006	ENSG00000112282.17:s:131594099-131594335
C1orf43	0.4576	1	154212624-154213893	ENSG00000143612.18	0.0, 0.0, 0.4353, -0.4576, 0.0	8.120e-21, 8.120e-21, 1.000e+00, 1.000e+00, 8.120e-21	1.000e+00;1.000e+00;2.283e-20;0.000e+00;1.000e+00	0.0006, 0.0001, 0.1043, 0.8954, 0.0001	0.0007, 0.0217, 0.5312, 0.4464, 0.0001	t|1e1.2o2|1e2.1o1|1e3.1o1|1e4.1o1|1e5.1o1	5	6	1;1;0;0;0	chr1	-	154212624-154220342, 154212624-154219836, 154212624-154214457, 154212624-154213893, 154212624-154213182	154212457-154212730, 154213182-154213303, 154213893-154213946, 154214457-154214574, 154219836-154219937, 154220342-154220628		http://genome.ucsc.edu/cgi-bin/hgTracks?db=HG38&position=chr1%3A154220628-154212457	ENSG00000143612.18:t:154212457-154212730
PCNXL4	0.4569	1	60092419-60107586	ENSG00000126773.12	-0.4569, 0.4561, 0.0	1.000e+00, 1.000e+00, 4.234e-09	1.031e-09;1.116e-09;9.999e-01	0.6483, 0.3499, 0.0017	0.2002, 0.7974, 0.0024	s|1e1.1o1|1e2.1o1|1e3.1o1	3	4	0;0;0	chr14	+	60092419-60107586, 60092419-60114700, 60092419-60115719	60091911-60092419, 60107586-60111157, 60114700-60114879, 60115621-60115819		http://genome.ucsc.edu/cgi-bin/hgTracks?db=HG38&position=chr14%3A60115819-60091911	ENSG00000126773.12:s:60091911-60092419
MLEC	0.4561	1	120695152-120696316	ENSG00000110917.7	0.0, 0.4522, -0.4561	8.120e-21, 1.000e+00, 1.000e+00	1.000e+00;1.944e-20;0.000e+00	0.0131, 0.0228, 0.9647	0.0066, 0.4684, 0.5257	t|1e1.1o1|1e2.1o1|1e3.1o1	3	4	0;0;0	chr12	+	120694269-120696316, 120695000-120696316, 120695152-120696316	120693994-120694269, 120694824-120695000, 120695095-120695152, 120696316-120696353		http://genome.ucsc.edu/cgi-bin/hgTracks?db=HG38&position=chr12%3A120696353-120693994	ENSG00000110917.7:t:120696316-120696353
PSMG1	0.4556	1	39178647-39180285	ENSG00000183527.11	0.4556, -0.4509, -0.0	1.000e+00, 1.000e+00, 7.185e-21	2.208e-20;0.000e+00;1.000e+00	0.1232, 0.8578, 0.0191	0.5738, 0.4141, 0.0116	t|1e1.1o1|1e2.1o1|i	3	3	0;0;1	chr21	-	39178647-39180285, 39178647-39179924, 39178821-39179923	39178449-39178820, 39179924-39179986, 39180285-39180436	39178821-39179923	http://genome.ucsc.edu/cgi-bin/hgTracks?db=HG38&position=chr21%3A39180436-39178449	ENSG00000183527.11:t:39178449-39178820
PHF10	0.4554	1	169705724-169710236	ENSG00000130024.14	-0.4554, 0.4554	1.000e+00, 1.000e+00	3.554e-13;2.992e-12	0.8933, 0.1067	0.4328, 0.5672	s|1e1.1o1|i	2	2	0;1	chr6	-	169705724-169710236, 169705725-169707027	169705616-169705724, 169707028-169710391	169705725-169707027	http://genome.ucsc.edu/cgi-bin/hgTracks?db=HG38&position=chr6%3A169710391-169705616	ENSG00000130024.14:s:169707028-169710391
SPIRE1	0.4536	1	12479871-12493072	ENSG00000134278.14	0.3123, 0.0543, -0.4536, 0.0, 0.0534	1.000e+00, 4.523e-02, 1.000e+00, 7.185e-21, 3.866e-02	5.996e-20;4.108e-01;0.000e+00;1.000e+00;4.204e-01	0.0336, 0.0046, 0.9426, 0.0004, 0.0183	0.3441, 0.0825, 0.4997, 0.0003, 0.0789	s|1e1.1o1|1e2.1o1|1e3.1o1|1e4.1o1|i	5	5	0;1;0;0;1	chr18	-	12486000-12493072, 12482460-12493072, 12479871-12493072, 12454483-12493072, 12486001-12493071	na-12482460, 12454346-12454506, 12479699-12479871, 12485959-12486000, 12493072-12493201	12486001-12493071	http://genome.ucsc.edu/cgi-bin/hgTracks?db=HG38&position=chr18%3A12493201-12454346	ENSG00000134278.14:s:12493072-12493201
TGS1	0.4533	1	55811097-55813040	ENSG00000137574.10	-0.4533, 0.0179, 0.4194	1.000e+00, 3.699e-02, 1.000e+00	1.633e-08;5.030e-01;7.847e-09	0.9126, 0.0295, 0.0489	0.4581, 0.0667, 0.4575	t|1e2.1o1|2e1.1o1|i	3	3	0;0;1	chr8	+	55811097-55813040, 55805036-55813055, 55811098-55813039	55804893-55805036, 55810881-55811097, 55813040-55813118	55811098-55813039	http://genome.ucsc.edu/cgi-bin/hgTracks?db=HG38&position=chr8%3A55813118-55804893	ENSG00000137574.10:t:55813040-55813118
ZNF561	0.4531	1	9618179-9619432	ENSG00000171469.10	-0.4531, 0.4471, 0.0	1.000e+00, 1.000e+00, 7.220e-09	2.586e-12;3.453e-12;9.997e-01	0.9263, 0.0714, 0.0025	0.4877, 0.5055, 0.009	s|1e1.1o2|1e1.2o2|1e2.1o1	3	3	0;0;0	chr19	-	9618179-9619432, 9618166-9619432, 9617171-9619432	9616977-9617171, 9617812-9618179, 9619075-9619582		http://genome.ucsc.edu/cgi-bin/hgTracks?db=HG38&position=chr19%3A9619582-9616977	ENSG00000171469.10:s:9619075-9619582
DYRK4	0.4528	1	4607387-4610155	ENSG00000010219.13	0.4339, -0.4528, 0.0073	1.000e+00, 1.000e+00, 5.863e-03	2.338e-07;9.496e-08;6.616e-01	0.151, 0.8127, 0.0353	0.5925, 0.3565, 0.0559	t|1e1.1o1|1e2.1o1|i	3	3	0;0;1	chr12	+	4605086-4610155, 4607387-4610155, 4607390-4609938	4604897-4605086, 4607327-4607389, 4609939-4610523	4607390-4609938	http://genome.ucsc.edu/cgi-bin/hgTracks?db=HG38&position=chr12%3A4610523-4604897	ENSG00000010219.13:t:4609939-4610523
HERPUD1	0.4523	1	56935312-56935401	ENSG00000051108.14	-0.4523, -0.0041, 0.4508	1.000e+00, 4.301e-05, 1.000e+00	0.000e+00;7.947e-01;1.946e-20	0.9424, 0.0424, 0.0152	0.4956, 0.0359, 0.4635	s|1e1.1o2|1e1.2o2|1e2.1o1	3	3	0;0;0	chr16	+	56935312-56935401, 56935312-56935404, 56935312-56936687	56934965-56935312, 56935378-56935648, 56935951-56937413		http://genome.ucsc.edu/cgi-bin/hgTracks?db=HG38&position=chr16%3A56937413-56934965	ENSG00000051108.14:s:56934965-56935312
TIA1	0.4519	1	70227822-70229264	ENSG00000116001.15	0.4519, -0.3788, -0.0121, -0.0, -0.0277	1.000e+00, 1.000e+00, 1.629e-03, 7.187e-21, 1.589e-02	5.037e-17;1.692e-11;6.574e-01;9.998e-01;5.178e-01	0.1948, 0.6664, 0.0551, 0.0124, 0.0666	0.6408, 0.291, 0.0355, 0.0045, 0.029	t|1e1.1o1|1e2.1o1|1e3.1o1|2e2.1o1|i	5	4	0;0;0;0;1	chr2	-	70227822-70229264, 70227822-70229059, 70227822-70228344, 70227791-70229059, 70227840-70228343	70227735-70227839, 70228344-70228462, 70228898-70229091, 70229190-70229318	70227840-70228343	http://genome.ucsc.edu/cgi-bin/hgTracks?db=HG38&position=chr2%3A70229318-70227735	ENSG00000116001.15:t:70227735-70227839
NDUFAF6	0.4497	1	95034122-95035454	ENSG00000156170.12	0.0009, -0.2267, -0.2095, 0.4497, -0.004	1.009e-05, 9.665e-01, 9.650e-01, 1.000e+00, 1.714e-02	9.625e-01;1.091e-03;9.344e-04;1.432e-11;6.436e-01	0.0131, 0.3698, 0.3182, 0.2242, 0.0791	0.0211, 0.1284, 0.1076, 0.6593, 0.0778	t|1e1.1o1|1e2.1o2|1e2.2o2|1e3.1o1|1e4.1o1	5	5	0;0;0;0;0	chr8	+	95025205-95035454, 95032094-95035454, 95032098-95035454, 95034122-95035454, 95034723-95035454	95024986-95025205, 95031995-95032098, 95034008-95034122, 95034622-95034723, 95035454-95035576		http://genome.ucsc.edu/cgi-bin/hgTracks?db=HG38&position=chr8%3A95035576-95024986	ENSG00000156170.12:t:95035454-95035576
CENPK	0.4494	1	65528578-65529117	ENSG00000123219.12	-0.0, -0.4452, 0.4494, 0.0	8.120e-21, 1.000e+00, 1.000e+00, 8.120e-21	1.000e+00;0.000e+00;2.214e-20;1.000e+00	0.0059, 0.8795, 0.115, 0.0005	0.0024, 0.4385, 0.5595, 0.0005	s|1e1.1o2|1e1.2o2|1e2.1o1|1e3.1o1	4	4	0;0;0;1	chr5	-	65529049-65529117, 65529017-65529117, 65528578-65529117, 65521528-65529117	65521475-65521528, 65528452-65528578, 65528919-65529049, 65529117-65529786		http://genome.ucsc.edu/cgi-bin/hgTracks?db=HG38&position=chr5%3A65529786-65521475	ENSG00000123219.12:s:65529117-65529786
TANK	0.4492	1	161160486-161161285	ENSG00000136560.13	-0.0003, -0.0, -0.1305, 0.4492, -0.2807	4.252e-06, 3.136e-10, 6.431e-01, 1.000e+00, 9.817e-01	9.886e-01;1.000e+00;3.912e-02;3.213e-12;5.108e-04	0.0136, 0.0013, 0.2309, 0.0536, 0.6987	0.007, 0.0011, 0.0895, 0.4955, 0.4	s|1e1.1o1|1e2.1o1|1e3.1o1|2e2.1o1|2e3.1o1	5	4	0;0;0;0;0	chr2	+	161160484-161160949, 161160484-161161285, 161160484-161179614, 161160486-161161285, 161160486-161179614	161160297-161160486, 161160949-161161104, 161161285-161161666, 161179483-161180085		http://genome.ucsc.edu/cgi-bin/hgTracks?db=HG38&position=chr2%3A161180085-161160297	ENSG00000136560.13:s:161160297-161160486
RAN	0.4483	1	130872126-130872836	ENSG00000132341.11	-0.4482, 0.4483, 0.0	1.000e+00, 1.000e+00, 8.120e-21	0.000e+00;2.216e-20;1.000e+00	0.8605, 0.1389, 0.0005	0.4211, 0.5786, 0.0004	s|1e1.1o1|1e2.1o1|1e3.1o1	3	4	0;0;1	chr12	+	130872126-130872584, 130872126-130872836, 130872126-130873003	130871879-130872126, 130872584-130872629, 130872836-130872964, 130873003-130873839		http://genome.ucsc.edu/cgi-bin/hgTracks?db=HG38&position=chr12%3A130873839-130871879	ENSG00000132341.11:s:130871879-130872126
STARD4	0.448	1	111502088-111506330	ENSG00000164211.12	0.0, -0.448, 0.4334, 0.0004	4.279e-08, 1.000e+00, 1.000e+00, 3.391e-06	9.982e-01;1.256e-12;7.721e-12;9.807e-01	0.0005, 0.7326, 0.2465, 0.0183	0.0133, 0.2891, 0.6827, 0.017	s|1e1.1o1|1e2.1o1|1e3.1o1|i	4	4	0;0;0;1	chr5	-	111505043-111506330, 111502088-111506330, 111501116-111506330, 111505044-111506215	111500147-111501116, 111501962-111502088, 111505015-111505043, 111506216-111506379	111505044-111506215	http://genome.ucsc.edu/cgi-bin/hgTracks?db=HG38&position=chr5%3A111506379-111500147	ENSG00000164211.12:s:111506216-111506379
CEACAM1	0.4473	1	42510920-42511576	ENSG00000079385.21	0.4352, -0.4473, 0.0, 0.0	1.000e+00, 1.000e+00, 8.120e-21, 8.120e-21	2.278e-20;0.000e+00;1.000e+00;1.000e+00	0.1072, 0.8776, 0.0032, 0.0106	0.53, 0.4453, 0.0081, 0.0172	t|1e1.1o1|1e2.1o1|1e3.1o1|2e1.1o1	4	4	0;0;0;1	chr19	-	42510920-42512350, 42510920-42511576, 42510920-42511258, 42510915-42512350	42510889-42511084, 42511258-42511410, 42511576-42511628, 42512350-42512479		http://genome.ucsc.edu/cgi-bin/hgTracks?db=HG38&position=chr19%3A42512479-42510889	ENSG00000079385.21:t:42510889-42511084
SLC35B4	0.4466	1	134295079-134296391	ENSG00000205060.10	0.0165, 0.0329, -0.4466, 0.0259, 0.1803, 0.0688	2.406e-04, 4.136e-03, 1.000e+00, 3.328e-03, 9.956e-01, 2.024e-01	6.323e-01;5.212e-01;0.000e+00;5.556e-01;4.097e-08;2.335e-01	0.0003, 0.0003, 0.955, 0.0084, 0.0135, 0.0236	0.0562, 0.0633, 0.5149, 0.059, 0.2011, 0.096	s|1e1.2o3|1e1.3o3|1e2.1o2|2e1.1o3|2e2.2o2|i	6	3	1;1;0;1;1;1	chr7	-	134295118-134296391, 134295113-134296391, 134295079-134296391, 134295501-134296268, 134294961-134296268, 134295502-134296267	134289332-134295079, 134295080-134295501, 134296268-134296466	134295502-134296267	http://genome.ucsc.edu/cgi-bin/hgTracks?db=HG38&position=chr7%3A134296466-134289332	ENSG00000205060.10:s:134296268-134296466
GK5	0.4456	1	142185989-142186452	ENSG00000175066.15	0.4456, -0.4456	1.000e+00, 1.000e+00	3.437e-08;3.427e-08	0.0611, 0.9389	0.5, 0.5	t|1e1.1o1|1e2.1o1	2	3	1;0	chr3	-	142185989-142186452, 142185989-142186194	142185929-142185989, 142186166-142186267, 142186452-142186513		http://genome.ucsc.edu/cgi-bin/hgTracks?db=HG38&position=chr3%3A142186513-142185929	ENSG00000175066.15:t:142185929-142185989
DNAJC24	0.4453	1	31414949-31426287	ENSG00000170946.14	0.4295, -0.4453, -0.0, 0.0013	1.000e+00, 1.000e+00, 8.120e-21, 6.376e-05	5.422e-11;2.704e-11;1.000e+00;9.548e-01	0.0652, 0.9295, 0.0015, 0.0073	0.4827, 0.4853, 0.0015, 0.0186	t|1e1.1o1|1e2.1o1|1e3.1o1|1e4.1o1	4	5	1;0;0;0	chr11	+	31370859-31426287, 31414949-31426287, 31417242-31426287, 31422132-31426287	31370716-31370859, 31414811-31414949, 31417012-31417338, 31421972-31422132, 31426287-31427978		http://genome.ucsc.edu/cgi-bin/hgTracks?db=HG38&position=chr11%3A31427978-31370716	ENSG00000170946.14:t:31426287-31427978
LONP1	0.444	1	5708959-5711770	ENSG00000196365.11	-0.0, 0.0, -0.4377, 0.444	7.652e-08, 4.751e-09, 1.000e+00, 1.000e+00	9.989e-01;9.999e-01;6.124e-10;2.394e-10	0.0078, 0.0016, 0.9183, 0.0742	0.0018, 0.0018, 0.488, 0.5086	t|1e1.1o1|1e2.1o2|1e2.2o2|i	4	3	0;0;0;1	chr19	-	5708403-5713134, 5708403-5711819, 5708403-5711771, 5708959-5711770	5708342-5708958, 5711771-5712070, 5713134-5713253	5708959-5711770	http://genome.ucsc.edu/cgi-bin/hgTracks?db=HG38&position=chr19%3A5713253-5708342	ENSG00000196365.11:t:5708342-5708958
CBWD5	0.4439	1	65692608-65698515	ENSG00000147996.16	-0.4342, -0.0001, 0.4439	1.000e+00, 1.521e-07, 1.000e+00	1.662e-09;9.981e-01;8.243e-10	0.6801, 0.0079, 0.3071	0.2507, 0.0012, 0.7481	s|1e1.1o1|1e2.1o1|1e3.1o1	3	4	0;0;0	chr9	+	65692608-65693386, 65692608-65694905, 65692608-65698515	65692571-65692608, 65693386-65693473, 65694905-65695049, 65698515-65698561		http://genome.ucsc.edu/cgi-bin/hgTracks?db=HG38&position=chr9%3A65698561-65692571	ENSG00000147996.16:s:65692571-65692608
EIF1AD	0.4431	1	66000743-66001909	ENSG00000175376.8	-0.0205, -0.1273, -0.0174, -0.0, -0.0241, -0.0732, 0.0001, -0.0952, 0.4431	2.887e-02, 6.569e-01, 3.772e-02, 7.185e-21, 5.276e-02, 3.340e-01, 9.308e-07, 4.767e-01, 1.000e+00	5.161e-01;4.148e-02;5.056e-01;1.000e+00;4.545e-01;1.460e-01;9.890e-01;8.106e-02;1.665e-10	0.0703, 0.2342, 0.0826, 0.0006, 0.1013, 0.138, 0.0086, 0.134, 0.2216	0.0354, 0.0956, 0.0507, 0.0005, 0.0568, 0.0478, 0.0156, 0.0285, 0.6618	s|1e1.1o4|1e1.2o4|1e1.4o4|1e2.1o1|2e1.1o4|2e1.2o4|2e1.3o4|2e1.4o4|i	9	3	0;0;0;0;0;0;0;0;1	chr11	-	66000505-66002040, 66000481-66002040, 66000406-66002040, 66000161-66002040, 66000505-66001910, 66000481-66001910, 66000476-66001910, 66000406-66001910, 66000743-66001909	65999898-66000161, 66000303-66000742, 66001910-66002176	66000743-66001909	http://genome.ucsc.edu/cgi-bin/hgTracks?db=HG38&position=chr11%3A66002176-65999898	ENSG00000175376.8:s:66001910-66002176
NRIP1	0.4427	1	15014466-15043495	ENSG00000180530.9	0.0483, 0.1393, -0.4427, 0.2056	1.620e-01, 7.076e-01, 1.000e+00, 9.109e-01	2.643e-01;2.993e-02;4.902e-08;4.742e-03	0.0629, 0.1105, 0.6701, 0.1573	0.1257, 0.2721, 0.2256, 0.3701	s|1e1.1o1|1e2.1o1|1e3.1o1|1e4.1o1	4	5	1;1;0;0	chr21	-	15040416-15043495, 15015225-15043495, 15014466-15043495, 14968526-15043495	na-15040416, 14961235-14968526, 15014344-15014466, 15015145-15015225, 15043495-15043574		http://genome.ucsc.edu/cgi-bin/hgTracks?db=HG38&position=chr21%3A15043574-14961235	ENSG00000180530.9:s:15043495-15043574
TM2D1	0.4415	1	61723786-61724957	ENSG00000162604.12	-0.4415, 0.0, 0.0001, 0.112, 0.0678, 0.0, 0.1485, 0.0485	1.000e+00, 8.120e-21, 2.651e-08, 6.155e-01, 1.949e-01, 8.120e-21, 8.249e-01, 7.748e-02	1.110e-16;1.000e+00;9.981e-01;3.212e-02;2.210e-01;1.000e+00;8.498e-03;3.613e-01	0.891, 0.0002, 0.0002, 0.0305, 0.0079, 0.0002, 0.0588, 0.0113	0.4586, 0.0005, 0.0081, 0.1456, 0.0964, 0.0005, 0.2172, 0.0817	s|1e2.1o3|2e2.2o3|3e1.1o1|3e2.3o3|3e3.1o1|4e1.1o1|4e2.3o3|4e3.1o1	8	4	0;0;0;0;1;0;0;1	chr1	-	61723786-61724957, 61723784-61724955, 61724425-61724920, 61723772-61724920, 61709437-61724920, 61724425-61724902, 61723772-61724902, 61709437-61724902	61709329-61709437, 61723713-61723786, 61724288-61724425, 61724902-61725423		http://genome.ucsc.edu/cgi-bin/hgTracks?db=HG38&position=chr1%3A61725423-61709329	ENSG00000162604.12:s:61724902-61725423
SLC41A3	0.4404	1	126022932-126026335	ENSG00000114544.15	0.0, -0.4404, 0.4375	2.532e-06, 1.000e+00, 1.000e+00	9.983e-01;1.327e-08;1.265e-08	0.0029, 0.9708, 0.0265	0.0042, 0.5347, 0.4609	t|1e1.1o2|1e1.2o2|i	3	2	0;0;0	chr3	-	126022932-126026393, 126022932-126026335, 126023765-126024802	126022786-126023764, 126026303-126026479	126023765-126024802	http://genome.ucsc.edu/cgi-bin/hgTracks?db=HG38&position=chr3%3A126026479-126022786	ENSG00000114544.15:t:126022786-126023764
ZDHHC16	0.4389	1	97452923-97453530	ENSG00000171307.18	-0.4389, 0.2137, 0.2068	1.000e+00, 9.479e-01, 9.302e-01	8.460e-10;2.038e-03;3.481e-03	0.8883, 0.0705, 0.0393	0.4439, 0.2976, 0.2587	s|1e1.1o1|1e2.1o4|i	3	3	0;0;1	chr10	+	97452923-97453530, 97452923-97455602, 97452924-97453529	97452807-97452923, 97453530-97453614, 97455602-97455783	97452924-97453529	http://genome.ucsc.edu/cgi-bin/hgTracks?db=HG38&position=chr10%3A97455783-97452807	ENSG00000171307.18:s:97452807-97452923
MBNL1	0.4386	1	152447773-152455542	ENSG00000152601.17	-0.4386, 0.2529, 0.1795, 0.0	1.000e+00, 9.996e-01, 9.935e-01, 8.120e-21	0.000e+00;2.144e-07;1.548e-05;1.000e+00	0.8911, 0.0825, 0.0255, 0.0005	0.4578, 0.3383, 0.2055, 0.0005	s|1e1.1o1|1e2.1o1|1e3.1o1|1e4.1o1	4	5	0;0;0;1	chr3	+	152447773-152455542, 152447773-152456267, 152447773-152459271, 152447773-152462385	152447620-152447773, 152455542-152455577, 152456267-152456361, 152459271-152459345, 152462385-152465780		http://genome.ucsc.edu/cgi-bin/hgTracks?db=HG38&position=chr3%3A152465780-152447620	ENSG00000152601.17:s:152447620-152447773
AURKB	0.4379	1	8206888-8207176	ENSG00000178999.12	0.2539, 0.0018, 0.0807, 0.0655, -0.4379	9.924e-01, 1.321e-02, 3.378e-01, 2.283e-01, 1.000e+00	1.159e-04;6.329e-01;1.317e-01;2.002e-01;8.301e-10	0.1052, 0.0523, 0.0195, 0.025, 0.7978	0.3622, 0.0528, 0.1129, 0.1029, 0.3568	s|1e1.1o2|1e1.2o2|1e2.1o1|2e1.1o2|2e1.2o2	5	3	0;1;0;1;0	chr17	-	8206934-8207318, 8206888-8207318, 8206639-8207318, 8206934-8207176, 8206888-8207176	8206491-8206698, 8206740-8206934, 8207176-8207370		http://genome.ucsc.edu/cgi-bin/hgTracks?db=HG38&position=chr17%3A8207370-8206491	ENSG00000178999.12:s:8207176-8207370
FAM126B	0.4374	1	200987532-200988262	ENSG00000155744.9	0.4374, -0.4374	1.000e+00, 1.000e+00	3.625e-10;3.695e-10	0.2026, 0.7974	0.6323, 0.3677	s|1e1.1o1|1e2.1o1	2	3	0;0	chr2	-	200987532-200988262, 200981871-200988262	200973718-200981871, 200987365-200987532, 200988262-200988421		http://genome.ucsc.edu/cgi-bin/hgTracks?db=HG38&position=chr2%3A200988421-200973718	ENSG00000155744.9:s:200988262-200988421
KAT2B	0.4366	1	20148306-20148403	ENSG00000114166.7	-0.4366, 0.4366	1.000e+00, 1.000e+00	7.173e-12;8.205e-12	0.8865, 0.1135	0.4567, 0.5433	s|1e1.1o1|1e2.1o1	2	3	0;1	chr3	+	20148306-20148403, 20148306-20152332	20148240-20148306, 20148403-20149010, 20152332-20154404		http://genome.ucsc.edu/cgi-bin/hgTracks?db=HG38&position=chr3%3A20154404-20148240	ENSG00000114166.7:s:20148240-20148306
MRPL48	0.4364	1	73787992-73805027	ENSG00000175581.13	0.0039, -0.4364, 0.0, 0.2283, 0.1614	3.290e-04, 1.000e+00, 8.120e-21, 9.778e-01, 9.295e-01	7.923e-01;5.752e-11;1.000e+00;5.378e-04;1.498e-04	0.0299, 0.9056, 0.0011, 0.0582, 0.0011	0.0391, 0.4868, 0.0042, 0.2819, 0.1797	s|1e1.1o1|1e2.1o1|1e3.1o2|1e3.2o2|1e4.1o1	5	5	0;0;1;0;1	chr11	+	73787992-73789335, 73787992-73805027, 73787992-73825683, 73787992-73825708, 73787992-73844807	73787316-73787992, 73789335-73789490, 73805027-73805079, 73825683-73825796, 73844807-73845137		http://genome.ucsc.edu/cgi-bin/hgTracks?db=HG38&position=chr11%3A73845137-73787316	ENSG00000175581.13:s:73787316-73787992
SSH2	0.4363	1	29674159-29676820	ENSG00000141298.17	0.4363, -0.4363	1.000e+00, 1.000e+00	4.071e-10;4.213e-10	0.1522, 0.8478	0.5822, 0.4178	s|1e1.1o1|1e2.1o1	2	3	0;0	chr17	-	29674159-29676820, 29672129-29676820	29671935-29672129, 29673901-29674159, 29675830-29676885		http://genome.ucsc.edu/cgi-bin/hgTracks?db=HG38&position=chr17%3A29676885-29671935	ENSG00000141298.17:s:29675830-29676885
PKP4	0.4349	1	158577383-158603070	ENSG00000144283.21	0.035, -0.4349, 0.2926, 0.0504	2.878e-02, 1.000e+00, 1.000e+00, 7.150e-02	4.740e-01;0.000e+00;9.809e-14;3.675e-01	0.0341, 0.953, 0.0103, 0.0032	0.0808, 0.523, 0.308, 0.0799	t|1e1.1o1|1e2.1o1|1e3.1o2|1e3.2o2	4	4	0;0;1;1	chr2	+	158533316-158603070, 158577383-158603070, 158588956-158603070, 158588987-158603070	158533180-158533316, 158577271-158577383, 158588888-158588987, 158603070-158603104		http://genome.ucsc.edu/cgi-bin/hgTracks?db=HG38&position=chr2%3A158603104-158533180	ENSG00000144283.21:t:158603070-158603104
DRG2	0.4342	1	18100660-18101492	ENSG00000108591.9	-0.4139, -0.0076, 0.4342	1.000e+00, 8.826e-03, 1.000e+00	1.843e-07;7.233e-01;3.610e-12	0.9622, 0.0343, 0.0036	0.5511, 0.0032, 0.4456	s|1e1.1o2|1e1.2o2|i	3	2	0;0;1	chr17	+	18100659-18101493, 18100659-18101495, 18100660-18101492	18100569-18100659, 18101493-18101590	18100660-18101492	http://genome.ucsc.edu/cgi-bin/hgTracks?db=HG38&position=chr17%3A18101590-18100569	ENSG00000108591.9:s:18100569-18100659
MOSPD1	0.434	1	134891640-134896817	ENSG00000101928.12	-0.434, 0.4197, -0.0, 0.0084	1.000e+00, 1.000e+00, 4.221e-08, 1.142e-02	2.066e-08;1.545e-07;9.999e-01;6.232e-01	0.6287, 0.3153, 0.0023, 0.0593	0.2039, 0.7215, 0.001, 0.0721	s|1e1.1o1|1e2.1o1|2e1.1o1|i	4	3	0;0;0;1	chrX	-	134891640-134896817, 134889192-134896817, 134891640-134896814, 134891641-134896813	134887626-134889192, 134891479-134891640, 134896814-134897034	134891641-134896813	http://genome.ucsc.edu/cgi-bin/hgTracks?db=HG38&position=chrX%3A134897034-134887626	ENSG00000101928.12:s:134896814-134897034
LSM8	0.434	1	118184254-118185654	ENSG00000128534.7	0.0152, 0.0, -0.434, 0.2, 0.0, 0.1334	5.406e-07, 7.185e-21, 1.000e+00, 1.000e+00, 7.186e-21, 7.968e-01	6.467e-01;1.000e+00;0.000e+00;1.161e-13;9.999e-01;8.576e-04	0.0049, 0.0074, 0.9125, 0.0148, 0.0012, 0.0642	0.0508, 0.02, 0.4879, 0.2192, 0.018, 0.2024	s|1e1.1o1|1e2.1o2|1e2.2o2|2e2.1o2|3e2.1o2|i	6	3	1;1;0;0;1;0	chr7	+	118184254-118184969, 118184254-118185647, 118184254-118185654, 118184280-118185647, 118184517-118185647, 118184518-118184968	118184032-118184517, 118184969-118185030, 118185647-118185694	118184518-118184968	http://genome.ucsc.edu/cgi-bin/hgTracks?db=HG38&position=chr7%3A118185694-118184032	ENSG00000128534.7:s:118184032-118184517
GTF2H2	0.4338	1	71059744-71060844	ENSG00000145736.14	0.4338, -0.4338	1.000e+00, 1.000e+00	2.038e-20;0.000e+00	0.0387, 0.9613	0.4592, 0.5408	t|1e1.1o1|1e2.1o1	2	3	1;0	chr5	-	71059744-71060844, 71059744-71060120	71059690-71059744, 71060120-71060170, 71060507-71060930		http://genome.ucsc.edu/cgi-bin/hgTracks?db=HG38&position=chr5%3A71060930-71059690	ENSG00000145736.14:t:71059690-71059744
GDI2	0.4331	1	5766295-5768213	ENSG00000057608.16	-0.4222, 0.4331, -0.0	1.000e+00, 1.000e+00, 7.185e-21	0.000e+00;2.018e-20;1.000e+00	0.9542, 0.0341, 0.0117	0.5422, 0.4505, 0.0058	s|1e1.1o1|1e2.1o1|i	3	3	0;0;1	chr10	-	5766638-5768213, 5766295-5768213, 5766639-5768212	5766241-5766295, 5766494-5766638, 5768213-5769389	5766639-5768212	http://genome.ucsc.edu/cgi-bin/hgTracks?db=HG38&position=chr10%3A5769389-5766241	ENSG00000057608.16:s:5768213-5769389
TANK	0.4329	1	161161412-161179614	ENSG00000136560.13	-0.0, -0.125, -0.2611, -0.0003, 0.4329	1.568e-10, 6.100e-01, 9.600e-01, 6.932e-06, 1.000e+00	1.000e+00;4.543e-02;1.370e-03;9.879e-01;5.429e-10	0.0013, 0.2275, 0.6957, 0.0144, 0.0471	0.0012, 0.0916, 0.4169, 0.0012, 0.4742	t|1e1.1o1|1e2.1o2|1e2.2o2|1e3.1o1|1e4.1o1	5	5	0;0;0;0;0	chr2	+	161137063-161179614, 161160484-161179614, 161160486-161179614, 161160822-161179614, 161161412-161179614	161136908-161137063, 161160297-161160486, 161160726-161160822, 161161285-161161666, 161179483-161180085		http://genome.ucsc.edu/cgi-bin/hgTracks?db=HG38&position=chr2%3A161180085-161136908	ENSG00000136560.13:t:161179483-161180085
UBR3	0.4323	1	169927405-169928727	ENSG00000144357.16	-0.4323, 0.0, 0.431	1.000e+00, 7.185e-21, 1.000e+00	3.952e-14;1.000e+00;3.245e-14	0.9734, 0.0017, 0.0249	0.5453, 0.002, 0.4528	s|1e1.1o2|2e1.2o2|i	3	2	0;0;1	chr2	+	169927405-169928727, 169927407-169928729, 169927408-169928726	169927320-169927407, 169928727-169928868	169927408-169928726	http://genome.ucsc.edu/cgi-bin/hgTracks?db=HG38&position=chr2%3A169928868-169927320	ENSG00000144357.16:s:169927320-169927407
BRCA1	0.4322	1	43097289-43099775	ENSG00000012048.20	-0.4322, 0.4322	1.000e+00, 1.000e+00	7.336e-12;6.539e-12	0.8598, 0.1402	0.4349, 0.5651	s|1e1.1o1|1e2.1o1	2	3	0;0	chr17	-	43097289-43099775, 43094860-43099775	43093013-43094860, 43097244-43097289, 43099775-43099880		http://genome.ucsc.edu/cgi-bin/hgTracks?db=HG38&position=chr17%3A43099880-43093013	ENSG00000012048.20:s:43099775-43099880
PQLC3	0.431	1	11175009-11177737	ENSG00000162976.12	0.0019, 0.4153, -0.431	2.408e-04, 1.000e+00, 1.000e+00	9.340e-01;2.251e-09;8.892e-11	0.0104, 0.3113, 0.6754	0.0238, 0.7245, 0.2491	t|1e1.2o2|1e2.1o1|1e3.1o1	3	4	0;0;0	chr2	+	11160748-11177737, 11172045-11177737, 11175009-11177737	11160625-11160819, 11171925-11172046, 11174968-11175009, 11177737-11178874		http://genome.ucsc.edu/cgi-bin/hgTracks?db=HG38&position=chr2%3A11178874-11160625	ENSG00000162976.12:t:11177737-11178874
PAPOLA	0.4309	1	96556413-96560649	ENSG00000090060.17	-0.4309, 0.1774, 0.257, 0.0	1.000e+00, 9.919e-01, 1.000e+00, 7.185e-21	0.000e+00;1.634e-05;2.169e-15;1.000e+00	0.8786, 0.0327, 0.0824, 0.0076	0.4579, 0.199, 0.3327, 0.0128	s|1e1.1o1|1e2.1o1|1e3.1o1|i	4	4	0;0;0;1	chr14	+	96556413-96560649, 96556413-96562819, 96556413-96564955, 96556414-96560437	96556175-96556413, 96560438-96560711, 96562458-96562893, 96564955-96567111	96556414-96560437	http://genome.ucsc.edu/cgi-bin/hgTracks?db=HG38&position=chr14%3A96567111-96556175	ENSG00000090060.17:s:96556175-96556413
MOSPD1	0.4307	1	134889192-134896817	ENSG00000101928.12	0.4307, -0.4307	1.000e+00, 1.000e+00	4.694e-08;4.701e-08	0.2866, 0.7134	0.7107, 0.2893	t|1e1.1o2|1e2.1o1	2	3	0;0	chrX	-	134889192-134896817, 134889192-134891479	134887626-134889192, 134891479-134891640, 134896814-134897034		http://genome.ucsc.edu/cgi-bin/hgTracks?db=HG38&position=chrX%3A134897034-134887626	ENSG00000101928.12:t:134887626-134889192
KIF3A	0.43	1	132703619-132706451	ENSG00000131437.15	0.0021, 0.4012, -0.43	3.939e-05, 1.000e+00, 1.000e+00	9.328e-01;9.637e-09;1.949e-09	0.0019, 0.2447, 0.7536	0.0283, 0.6355, 0.3293	t|1e1.1o1|1e2.1o2|1e3.1o1	3	4	1;0;0	chr5	-	132703619-132715757, 132703619-132710959, 132703619-132706451	132703463-132703619, 132706451-132706459, 132710955-132711057, 132715757-132715931		http://genome.ucsc.edu/cgi-bin/hgTracks?db=HG38&position=chr5%3A132715931-132703463	ENSG00000131437.15:t:132703463-132703619
CCNT2	0.43	1	134942674-134946101	ENSG00000082258.12	0.0051, -0.43, 0.2772, 0.1063	2.522e-04, 1.000e+00, 9.994e-01, 5.482e-01	8.525e-01;9.992e-16;1.876e-06;4.937e-02	0.0116, 0.9029, 0.073, 0.0148	0.0372, 0.4751, 0.3474, 0.1293	t|1e1.1o1|1e2.1o1|1e3.1o2|1e3.2o2	4	4	0;0;0;0	chr2	+	134939062-134946101, 134942674-134946101, 134945975-134946101, 134945982-134946101	134939002-134939062, 134942612-134942769, 134945787-134945982, 134946101-134946465		http://genome.ucsc.edu/cgi-bin/hgTracks?db=HG38&position=chr2%3A134946465-134939002	ENSG00000082258.12:t:134946101-134946465
NDUFAF6	0.4292	1	95048558-95052174	ENSG00000156170.12	-0.4292, 0.1678, 0.2338, 0.0031	1.000e+00, 8.326e-01, 9.928e-01, 1.125e-02	1.889e-08;1.292e-02;9.299e-05;6.415e-01	0.8698, 0.0665, 0.0184, 0.0417	0.436, 0.2458, 0.2658, 0.0484	s|1e1.1o1|1e2.1o1|1e3.1o1|i	4	4	0;1;0;1	chr8	+	95048558-95052174, 95048558-95057809, 95048558-95075633, 95048559-95052173	95048457-95048558, 95052174-95052230, 95057809-95058710, 95075633-95076168	95048559-95052173	http://genome.ucsc.edu/cgi-bin/hgTracks?db=HG38&position=chr8%3A95076168-95048457	ENSG00000156170.12:s:95048457-95048558
FAM208B	0.4291	1	5712918-5714135	ENSG00000108021.19	-0.4291, 0.1846, 0.2079, 0.0, 0.0007	1.000e+00, 9.470e-01, 9.916e-01, 1.121e-09, 3.011e-05	7.442e-12;1.597e-03;2.229e-05;9.999e-01;9.261e-01	0.9157, 0.053, 0.0103, 0.001, 0.0201	0.5033, 0.2351, 0.2336, 0.005, 0.0279	s|1e1.1o1|1e2.1o1|1e3.1o1|1e4.1o1|i	5	5	0;0;1;1;1	chr10	+	5712918-5714135, 5712918-5717659, 5712918-5720544, 5712918-5720755, 5712919-5714134	5712823-5712918, 5714135-5714574, 5717659-5717750, 5720544-5720668, 5720755-5720774	5712919-5714134	http://genome.ucsc.edu/cgi-bin/hgTracks?db=HG38&position=chr10%3A5720774-5712823	ENSG00000108021.19:s:5712823-5712918
AP2M1	0.429	1	184180650-184180849	ENSG00000161203.13	0.0, 0.4277, -0.429, 0.0, 0.0	8.120e-21, 1.000e+00, 1.000e+00, 8.120e-21, 8.120e-21	1.000e+00;2.309e-20;0.000e+00;1.000e+00;1.000e+00	0.0001, 0.273, 0.7267, 0.0001, 0.0001	0.0012, 0.6905, 0.3086, 0.0001, 0.0001	t|1e1.1o2|1e2.1o1|1e3.1o2|1e3.2o2|1e4.1o1	5	5	1;0;0;0;0	chr3	+	184179122-184180849, 184180251-184180849, 184180650-184180849, 184180741-184180849, 184180844-184180849	184178857-184179349, 184180216-184180476, 184180509-184180741, 184180842-184180844, 184180849-184180984		http://genome.ucsc.edu/cgi-bin/hgTracks?db=HG38&position=chr3%3A184180984-184178857	ENSG00000161203.13:t:184180849-184180984
EPB41L3	0.4282	1	5394793-5395067	ENSG00000082397.16	-0.4282, 0.4282	1.000e+00, 1.000e+00	1.321e-14;1.225e-14	0.851, 0.149	0.4216, 0.5784	s|1e1.1o1|1e2.1o1	2	3	0;0	chr18	-	5394793-5395067, 5393478-5395067	5392381-5393478, 5394677-5394793, 5395067-5395147		http://genome.ucsc.edu/cgi-bin/hgTracks?db=HG38&position=chr18%3A5395147-5392381	ENSG00000082397.16:s:5395067-5395147
AP2M1	0.428	1	184180251-184180645	ENSG00000161203.13	-0.428, 0.0, 0.4279	1.000e+00, 8.120e-21, 1.000e+00	0.000e+00;1.000e+00;2.308e-20	0.7344, 0.0002, 0.2654	0.3052, 0.0002, 0.6946	s|1e1.1o1|1e2.1o1|1e3.1o1	3	4	0;0;0	chr3	+	184180251-184180645, 184180251-184180842, 184180251-184180849	184180216-184180476, 184180509-184180741, 184180842-184180844, 184180849-184180984		http://genome.ucsc.edu/cgi-bin/hgTracks?db=HG38&position=chr3%3A184180984-184180216	ENSG00000161203.13:s:184180216-184180476
DLEU1	0.4279	1	50082557-50083142	ENSG00000176124.11	-0.4279, 0.3831, 0.0, 0.001, 0.0003	1.000e+00, 1.000e+00, 8.120e-21, 1.883e-05, 1.801e-06	1.299e-10;4.844e-08;1.000e+00;9.645e-01;9.902e-01	0.6333, 0.3642, 0.0008, 0.0008, 0.0008	0.2084, 0.7491, 0.0011, 0.0234, 0.017	s|1e1.1o1|1e2.1o1|1e3.1o1|1e4.1o1|1e5.1o2	5	6	0;0;0;0;0	chr13	+	50082557-50083142, 50082557-50104704, 50082557-50156827, 50082557-50390198, 50082557-50415089	50082171-50082557, 50083142-50083194, 50104704-50107218, 50156827-50158076, 50390198-50390291, 50415089-50415202		http://genome.ucsc.edu/cgi-bin/hgTracks?db=HG38&position=chr13%3A50415202-50082171	ENSG00000176124.11:s:50082171-50082557
ZFAND1	0.4277	1	81715114-81718182	ENSG00000104231.10	0.4277, -0.4277	1.000e+00, 1.000e+00	1.107e-13;9.226e-14	0.3214, 0.6786	0.747, 0.253	t|1e1.1o1|1e2.1o1	2	3	0;0	chr8	-	81715114-81718182, 81715114-81717249	81714987-81715114, 81717249-81717288, 81718182-81718224		http://genome.ucsc.edu/cgi-bin/hgTracks?db=HG38&position=chr8%3A81718224-81714987	ENSG00000104231.10:t:81714987-81715114
MYSM1	0.4276	1	58689116-58690226	ENSG00000162601.9	0.1314, -0.4276, 0.2759	7.244e-01, 1.000e+00, 9.895e-01	2.464e-02;6.161e-08;2.489e-04	0.0287, 0.7847, 0.1813	0.1782, 0.3578, 0.4644	t|1e1.1o1|1e2.1o1|1e3.1o1	3	4	1;0;0	chr1	-	58689116-58690340, 58689116-58690226, 58689116-58689294	58689038-58689116, 58689294-58689662, 58690188-58690249, 58690340-58690417		http://genome.ucsc.edu/cgi-bin/hgTracks?db=HG38&position=chr1%3A58690417-58689038	ENSG00000162601.9:t:58689038-58689116
VPS13C	0.4275	1	61949605-61950945	ENSG00000129003.15	0.4275, -0.4275	1.000e+00, 1.000e+00	6.297e-09;6.356e-09	0.0149, 0.9851	0.4494, 0.5506	t|1e1.1o1|1e2.1o1	2	3	1;0	chr15	-	61949605-61950945, 61949605-61950358	61949443-61949605, 61950358-61950417, 61950945-61951024		http://genome.ucsc.edu/cgi-bin/hgTracks?db=HG38&position=chr15%3A61951024-61949443	ENSG00000129003.15:t:61949443-61949605
TAPT1	0.4274	1	16186878-16188220	ENSG00000169762.16	0.1302, -0.4274, 0.2673	7.144e-01, 1.000e+00, 9.992e-01	2.454e-02;1.373e-10;1.624e-06	0.013, 0.9662, 0.0161	0.1606, 0.5649, 0.2917	s|1e2.1o1|2e1.1o1|i	3	3	0;0;1	chr4	-	16186604-16188257, 16186878-16188220, 16186879-16188216	16186535-16186604, 16186781-16186878, 16188217-16188355	16186879-16188216	http://genome.ucsc.edu/cgi-bin/hgTracks?db=HG38&position=chr4%3A16188355-16186535	ENSG00000169762.16:s:16188217-16188355
ZNF655	0.4267	1	99561974-99562343	ENSG00000197343.10	-0.0001, 0.0, -0.0733, -0.3254, 0.4267	1.831e-06, 7.185e-21, 3.261e-01, 9.998e-01, 1.000e+00	9.844e-01;1.000e+00;1.498e-01;5.298e-07;2.509e-09	0.0178, 0.0009, 0.1513, 0.4165, 0.4097	0.0075, 0.0011, 0.0646, 0.0911, 0.8315	t|1e2.1o1|2e2.1o1|3e1.1o1|3e2.1o1|i	5	3	0;0;1;0;0	chr7	+	99561973-99562344, 99561973-99562349, 99560695-99562368, 99561973-99562368, 99561974-99562343	99560507-99560959, 99561888-99561973, 99562344-99562494	99561974-99562343	http://genome.ucsc.edu/cgi-bin/hgTracks?db=HG38&position=chr7%3A99562494-99560507	ENSG00000197343.10:t:99562344-99562494
SRI	0.4263	1	88210130-88210882	ENSG00000075142.13	0.0366, -0.4263, 0.3569	6.618e-03, 1.000e+00, 1.000e+00	5.034e-01;0.000e+00;2.253e-20	0.0032, 0.9663, 0.0293	0.0675, 0.5584, 0.3725	s|1e1.1o2|1e1.2o2|i	3	2	1;0;1	chr7	-	88210154-88210882, 88210130-88210882, 88210494-88210554	88209983-88210493, 88210555-88210925	88210494-88210554	http://genome.ucsc.edu/cgi-bin/hgTracks?db=HG38&position=chr7%3A88210925-88209983	ENSG00000075142.13:s:88210555-88210925
MARK3	0.4249	1	103498528-103500156	ENSG00000075413.17	-0.4249, 0.4249	1.000e+00, 1.000e+00	4.016e-10;4.093e-10	0.6498, 0.3502	0.2287, 0.7713	s|1e1.1o1|1e2.1o1	2	3	0;0	chr14	+	103498528-103500156, 103498528-103502882	103498502-103498528, 103498865-103500200, 103502882-103503831		http://genome.ucsc.edu/cgi-bin/hgTracks?db=HG38&position=chr14%3A103503831-103498502	ENSG00000075413.17:s:103498502-103498528
WBP5	0.4235	1	103356606-103357083	ENSG00000185222.7	-0.4235, 0.4235	1.000e+00, 1.000e+00	0.000e+00;2.321e-20	0.8565, 0.1435	0.4433, 0.5567	s|1e1.1o1|1e2.1o2	2	3	0;0	chrX	+	103356606-103357083, 103356606-103357615	103356445-103356606, 103357083-103357161, 103357615-103358469		http://genome.ucsc.edu/cgi-bin/hgTracks?db=HG38&position=chrX%3A103358469-103356445	ENSG00000185222.7:s:103356445-103356606
MITD1	0.4227	1	99170652-99171510	ENSG00000158411.10	0.4227, -0.4059, -0.0002	1.000e+00, 1.000e+00, 2.424e-08	2.075e-20;0.000e+00;9.928e-01	0.0325, 0.9428, 0.0211	0.4465, 0.5447, 0.0066	t|1e1.1o1|1e2.1o2|1e2.2o2	3	3	0;0;1	chr2	-	99170652-99171510, 99170652-99171343, 99170652-99171339	99170535-99170905, 99171339-99171429, 99171510-99171646		http://genome.ucsc.edu/cgi-bin/hgTracks?db=HG38&position=chr2%3A99171646-99170535	ENSG00000158411.10:t:99170535-99170905
SNAPC5	0.4225	1	66495419-66497642	ENSG00000174446.12	-0.4225, 0.3118, -0.0004, 0.0917	1.000e+00, 9.990e-01, 2.711e-06, 4.216e-01	4.470e-08;9.701e-06;9.819e-01;8.860e-02	0.8202, 0.1469, 0.0196, 0.0111	0.4104, 0.4596, 0.0116, 0.1192	s|1e1.1o1|1e2.1o1|2e1.1o1|2e2.1o1	4	3	0;0;0;0	chr15	-	66495419-66497642, 66494552-66497642, 66495419-66497490, 66494552-66497490	66493468-66494552, 66494903-66495419, 66497490-66497813		http://genome.ucsc.edu/cgi-bin/hgTracks?db=HG38&position=chr15%3A66497813-66493468	ENSG00000174446.12:s:66497490-66497813
IFT80	0.4222	1	160381724-160384564	ENSG00000068885.14	0.0, 0.0, -0.4222, 0.1882, 0.1962	3.027e-08, 3.027e-08, 1.000e+00, 9.284e-01, 8.248e-01	9.999e-01;9.999e-01;2.884e-09;2.272e-03;1.208e-02	0.0012, 0.0012, 0.4472, 0.013, 0.5332	0.0018, 0.0018, 0.026, 0.218, 0.7606	t|1e2.2o3|2e2.1o3|2e2.2o3|3e1.1o1|3e3.1o1	5	4	0;0;0;1;0	chr3	-	160381726-160384564, 160381724-160384589, 160381724-160384564, 160381718-160399146, 160381718-160383437	160381605-160381726, 160383437-160383656, 160383985-160384646, 160399146-160399273		http://genome.ucsc.edu/cgi-bin/hgTracks?db=HG38&position=chr3%3A160399273-160381605	ENSG00000068885.14:t:160381605-160381726
DERL2	0.4222	1	5481143-5481295	ENSG00000072849.10	-0.0, -0.4137, 0.4222	1.406e-10, 1.000e+00, 1.000e+00	9.998e-01;2.220e-15;1.025e-16	0.008, 0.9276, 0.0644	0.001, 0.5124, 0.4866	s|1e1.1o1|1e2.1o2|i	3	3	0;0;0	chr17	-	5481142-5481296, 5480582-5481296, 5481143-5481295	5480510-5480582, 5481101-5481142, 5481296-5481389	5481143-5481295	http://genome.ucsc.edu/cgi-bin/hgTracks?db=HG38&position=chr17%3A5481389-5480510	ENSG00000072849.10:s:5481296-5481389
GTF2H3	0.4218	1	123655824-123659516	ENSG00000111358.13	0.3689, -0.4218, 0.0289	1.000e+00, 1.000e+00, 3.761e-02	1.337e-10;1.416e-13;4.697e-01	0.0227, 0.9521, 0.0245	0.3946, 0.5357, 0.0692	s|1e1.1o1|1e2.1o1|i	3	3	0;0;1	chr12	+	123655824-123659430, 123655824-123659516, 123655825-123659362	123655771-123655824, 123659363-123659475, 123659516-123659584	123655825-123659362	http://genome.ucsc.edu/cgi-bin/hgTracks?db=HG38&position=chr12%3A123659584-123655771	ENSG00000111358.13:s:123655771-123655824
TIMMDC1	0.4216	1	119500860-119503532	ENSG00000113845.9	-0.4216, 0.2597, 0.0008, 0.0806, 0.0	1.000e+00, 1.000e+00, 2.317e-10, 3.128e-01, 7.185e-21	0.000e+00;2.596e-20;9.629e-01;1.460e-01;1.000e+00	0.9664, 0.0013, 0.0071, 0.0118, 0.0142	0.563, 0.2761, 0.0334, 0.1067, 0.0174	s|1e1.1o1|1e2.1o2|1e3.1o1|1e4.1o1|i	5	5	0;0;1;0;1	chr3	+	119500860-119503532, 119500860-119503954, 119500860-119513641, 119500860-119517205, 119500861-119503531	119500374-119500860, 119503532-119503620, 119503954-119504021, 119513641-119513719, 119517205-119517315	119500861-119503531	http://genome.ucsc.edu/cgi-bin/hgTracks?db=HG38&position=chr3%3A119517315-119500374	ENSG00000113845.9:s:119500374-119500860
VAV3	0.4209	1	107642755-107683488	ENSG00000134215.15	0.0026, 0.3912, -0.4209, 0.0, 0.0, 0.0	1.433e-07, 1.000e+00, 1.000e+00, 8.120e-21, 8.120e-21, 8.120e-21	9.176e-01;3.047e-20;0.000e+00;1.000e+00;1.000e+00;1.000e+00	0.0056, 0.1146, 0.8781, 0.0003, 0.0003, 0.0003	0.0342, 0.5028, 0.4624, 0.0003, 0.0003, 0.0003	t|1e1.1o1|1e2.1o1|1e3.1o1|1e4.1o1|1e5.1o1|1e6.1o1	6	7	0;0;0;0;0;0	chr1	-	107642755-107704550, 107642755-107688381, 107642755-107683488, 107642755-107677819, 107642755-107673591, 107642755-107672144	107642619-107642755, 107672144-107672261, 107673591-107673649, 107677819-107678009, 107683488-107683533, 107688381-107688528, 107704550-107704650		http://genome.ucsc.edu/cgi-bin/hgTracks?db=HG38&position=chr1%3A107704650-107642619	ENSG00000134215.15:t:107642619-107642755
ZCCHC10	0.4207	1	133000173-133006759	ENSG00000155329.11	0.0393, -0.4207, 0.3624	1.529e-01, 1.000e+00, 1.000e+00	2.831e-01;9.146e-09;2.164e-11	0.1181, 0.8476, 0.0358	0.1834, 0.4289, 0.3914	s|1e1.1o2|1e1.2o2|1e2.1o2	3	3	0;0;0	chr5	-	133000201-133006759, 133000173-133006759, 132998850-133006759	132996985-132998850, 133000132-133000201, 133006759-133006920		http://genome.ucsc.edu/cgi-bin/hgTracks?db=HG38&position=chr5%3A133006920-132996985	ENSG00000155329.11:s:133006759-133006920
MACF1	0.4198	1	39372596-39379203	ENSG00000127603.23	0.0, 0.4198, -0.4192	4.409e-09, 1.000e+00, 1.000e+00	9.998e-01;1.115e-10;2.808e-11	0.0059, 0.2971, 0.7004	0.0055, 0.7105, 0.2821	t|1e1.1o1|1e2.1o1|1e3.1o1	3	4	1;0;0	chr1	+	39370186-39379203, 39372596-39379203, 39378523-39379203	39370030-39370186, 39372479-39373473, 39378461-39378523, 39379203-39379444		http://genome.ucsc.edu/cgi-bin/hgTracks?db=HG38&position=chr1%3A39379444-39370030	ENSG00000127603.23:t:39379203-39379444
ZNHIT3	0.4193	1	36486966-36492813	ENSG00000273611.4	0.4169, -0.4193, 0.0, 0.0, -0.0	1.000e+00, 1.000e+00, 8.120e-21, 8.120e-21, 8.120e-21	2.234e-20;0.000e+00;1.000e+00;1.000e+00;1.000e+00	0.0545, 0.9391, 0.0004, 0.0004, 0.0028	0.4717, 0.5211, 0.0004, 0.0022, 0.0056	t|1e1.1o1|1e2.1o1|1e3.1o1|2e1.1o1|2e2.1o1	5	4	0;0;0;0;0	chr17	+	36486785-36492813, 36486966-36492813, 36492459-36492813, 36486785-36492818, 36486966-36492818	36486629-36486785, 36486935-36486966, 36489158-36492459, 36492813-36493268		http://genome.ucsc.edu/cgi-bin/hgTracks?db=HG38&position=chr17%3A36493268-36486629	ENSG00000273611.4:t:36492813-36493268
NUFIP2	0.419	1	29267530-29293783	ENSG00000108256.8	0.419, -0.419	1.000e+00, 1.000e+00	2.052e-20;0.000e+00	0.0128, 0.9872	0.4307, 0.5693	t|1e1.1o1|1e2.1o1	2	3	0;0	chr17	-	29267530-29293783, 29267530-29285992	29267498-29267530, 29285992-29287716, 29293783-29294118		http://genome.ucsc.edu/cgi-bin/hgTracks?db=HG38&position=chr17%3A29294118-29267498	ENSG00000108256.8:t:29267498-29267530
PUM2	0.4187	1	20263460-20282947	ENSG00000055917.15	0.4187, -0.4187	1.000e+00, 1.000e+00	2.534e-08;2.534e-08	0.2967, 0.7033	0.7157, 0.2843	t|1e1.1o1|1e2.1o1	2	3	0;0	chr2	-	20263460-20282947, 20263460-20278583	20263193-20263460, 20278583-20278819, 20282947-20283231		http://genome.ucsc.edu/cgi-bin/hgTracks?db=HG38&position=chr2%3A20283231-20263193	ENSG00000055917.15:t:20263193-20263460
FAS	0.4187	1	89013367-89014119	ENSG00000026103.19	-0.0, 0.4174, -0.4187	1.396e-07, 1.000e+00, 1.000e+00	9.997e-01;9.634e-19;1.177e-14	0.0031, 0.0031, 0.9938	0.0013, 0.4312, 0.5676	t|1e2.1o1|2e1.1o1|2e2.1o1	3	3	0;0;0	chr10	+	89013367-89014100, 89012081-89014119, 89013367-89014119	89012069-89012081, 89013343-89013367, 89014100-89014138		http://genome.ucsc.edu/cgi-bin/hgTracks?db=HG38&position=chr10%3A89014138-89012069	ENSG00000026103.19:t:89014100-89014138
ANO10	0.4186	1	43549848-43555278	ENSG00000160746.12	-0.4186, 0.4186	1.000e+00, 1.000e+00	8.136e-08;8.131e-08	0.9471, 0.0529	0.5312, 0.4688	t|1e1.1o1|1e2.1o1	2	3	0;0	chr3	-	43549848-43555278, 43549848-43551472	43549720-43549848, 43551472-43551588, 43555278-43555469		http://genome.ucsc.edu/cgi-bin/hgTracks?db=HG38&position=chr3%3A43555469-43549720	ENSG00000160746.12:t:43549720-43549848
LSM8	0.4185	1	118184254-118185654	ENSG00000128534.7	0.0, 0.2071, 0.0, 0.0, -0.4185, 0.1403	7.185e-21, 1.000e+00, 7.186e-21, 7.185e-21, 1.000e+00, 8.498e-01	1.000e+00;9.604e-15;9.999e-01;1.000e+00;0.000e+00;3.366e-04	0.0074, 0.0148, 0.0012, 0.0043, 0.9118, 0.0642	0.0206, 0.226, 0.0184, 0.0206, 0.5033, 0.2092	t|1e1.1o3|1e1.2o3|1e1.3o3|1e2.1o1|2e1.1o3|i	6	3	1;0;1;1;0;0	chr7	+	118184254-118185647, 118184280-118185647, 118184517-118185647, 118185030-118185647, 118184254-118185654, 118185031-118185646	118184032-118184517, 118184969-118185030, 118185647-118185694	118185031-118185646	http://genome.ucsc.edu/cgi-bin/hgTracks?db=HG38&position=chr7%3A118185694-118184032	ENSG00000128534.7:t:118185647-118185694
ALKBH3	0.4179	1	43883188-43883983	ENSG00000166199.12	-0.4179, 0.3997, 0.0, 0.0	1.000e+00, 1.000e+00, 8.122e-21, 8.120e-21	0.000e+00;2.112e-20;9.998e-01;1.000e+00	0.9907, 0.0084, 0.0005, 0.0005	0.5618, 0.4166, 0.0177, 0.0005	s|1e1.1o1|1e2.1o2|1e2.2o2|1e3.1o1	4	4	0;0;1;1	chr11	+	43883188-43883983, 43883188-43886606, 43883188-43886609, 43883188-43889725	43883082-43883188, 43883983-43884017, 43886606-43886653, 43889725-43889828		http://genome.ucsc.edu/cgi-bin/hgTracks?db=HG38&position=chr11%3A43889828-43883082	ENSG00000166199.12:s:43883082-43883188
TRAPPC2L	0.4176	1	88858791-88859663	ENSG00000167515.10	0.2432, 0.0, -0.0, -0.4176, 0.1871	9.967e-01, 7.185e-21, 7.192e-21, 1.000e+00, 9.705e-01	9.632e-06;1.000e+00;9.993e-01;0.000e+00;1.806e-04	0.0406, 0.0004, 0.0195, 0.9151, 0.0244	0.2806, 0.0009, 0.0009, 0.5026, 0.2119	s|1e1.1o1|1e2.1o2|1e3.1o1|2e2.2o2|i	5	4	0;0;0;0;0	chr16	+	88858789-88859345, 88858789-88859573, 88858789-88859893, 88858791-88859663, 88858792-88859300	88858617-88858791, 88859301-88859512, 88859573-88859750, 88859771-88860186	88858792-88859300	http://genome.ucsc.edu/cgi-bin/hgTracks?db=HG38&position=chr16%3A88860186-88858617	ENSG00000167515.10:s:88858617-88858791
HNRNPLL	0.4163	1	38577532-38577920	ENSG00000143889.15	-0.4141, 0.4163, -0.0	1.000e+00, 1.000e+00, 7.191e-21	0.000e+00;2.327e-20;9.994e-01	0.9151, 0.0653, 0.0227	0.5068, 0.478, 0.0132	t|1e1.1o1|1e2.1o1|i	3	3	0;0;1	chr2	-	38577532-38581913, 38577532-38577920, 38577533-38577919	38577461-38577532, 38577920-38578002, 38581075-38581985	38577533-38577919	http://genome.ucsc.edu/cgi-bin/hgTracks?db=HG38&position=chr2%3A38581985-38577461	ENSG00000143889.15:t:38577461-38577532
NDUFV1	0.416	1	67607076-67608396	ENSG00000167792.11	0.0, -0.0, -0.416, 0.0, 0.0763, 0.0, 0.0, -0.0, 0.0, 0.3196	7.185e-21, 7.185e-21, 1.000e+00, 7.185e-21, 2.747e-01, 7.185e-21, 7.185e-21, 7.185e-21, 7.185e-21, 9.999e-01	1.000e+00;1.000e+00;6.661e-15;1.000e+00;1.785e-01;1.000e+00;1.000e+00;1.000e+00;1.000e+00;3.985e-07	0.006, 0.0077, 0.7989, 0.0002, 0.004, 0.0002, 0.0002, 0.0023, 0.0002, 0.179	0.0037, 0.0003, 0.3813, 0.0003, 0.1064, 0.0003, 0.0034, 0.0003, 0.0003, 0.504	t|1e1.1o3|1e1.2o3|1e1.3o3|1e2.1o1|1e3.2o2|2e1.1o3|2e1.3o3|2e3.1o2|3e1.3o3|i	10	4	0;0;0;0;0;0;0;0;0;1	chr11	+	67607049-67608396, 67607055-67608396, 67607076-67608396, 67607324-67608396, 67607616-67608396, 67607049-67608400, 67607076-67608400, 67607496-67608400, 67607076-67608432, 67607617-67608225	67606852-67607076, 67607299-67607324, 67607366-67607616, 67608226-67608518	67607617-67608225	http://genome.ucsc.edu/cgi-bin/hgTracks?db=HG38&position=chr11%3A67608518-67606852	ENSG00000167792.11:t:67608226-67608518
PARD3	0.4151	1	34360259-34372498	ENSG00000148498.15	0.0955, 0.2838, -0.4151	4.506e-01, 9.947e-01, 1.000e+00	8.784e-02;8.746e-05;4.373e-09	0.0057, 0.2776, 0.7188	0.1272, 0.5536, 0.3179	t|1e1.1o1|1e2.1o1|1e3.1o1	3	4	1;0;0	chr10	-	34360259-34377967, 34360259-34374874, 34360259-34372498	34360071-34360259, 34372498-34372536, 34374874-34375002, 34377967-34378106		http://genome.ucsc.edu/cgi-bin/hgTracks?db=HG38&position=chr10%3A34378106-34360071	ENSG00000148498.15:t:34360071-34360259
CSE1L	0.4147	1	49094963-49096349	ENSG00000124207.16	0.4131, -0.4147, -0.0	1.000e+00, 1.000e+00, 7.185e-21	2.369e-20;0.000e+00;1.000e+00	0.0751, 0.9085, 0.0159	0.4823, 0.5048, 0.0124	s|1e1.1o2|1e1.2o2|i	3	2	0;0;1	chr20	+	49094963-49096176, 49094963-49096349, 49094964-49096175	49094732-49094963, 49096176-49096960	49094964-49096175	http://genome.ucsc.edu/cgi-bin/hgTracks?db=HG38&position=chr20%3A49096960-49094732	ENSG00000124207.16:s:49094732-49094963
CRNKL1	0.4139	1	20045486-20047765	ENSG00000101343.14	0.2249, -0.4139, 0.1564	9.979e-01, 1.000e+00, 8.639e-01	3.010e-07;1.110e-16;8.105e-03	0.0012, 0.965, 0.0338	0.2464, 0.5583, 0.1887	t|1e2.1o1|2e1.1o1|i	3	3	1;0;1	chr20	-	20045526-20047148, 20045486-20047765, 20045527-20047764	20045308-20045526, 20047148-na, 20047765-20047956	20045527-20047764	http://genome.ucsc.edu/cgi-bin/hgTracks?db=HG38&position=chr20%3A20047956-20045308	ENSG00000101343.14:t:20045308-20045526
TNRC6A	0.4134	1	24794719-24797490	ENSG00000090905.17	0.4134, -0.4134	1.000e+00, 1.000e+00	1.126e-11;1.140e-11	0.0911, 0.9089	0.5058, 0.4942	t|1e1.1o1|1e2.1o1	2	3	1;0	chr16	+	24794719-24797490, 24795939-24797490	24794544-24794719, 24795644-24796368, 24797486-24797570		http://genome.ucsc.edu/cgi-bin/hgTracks?db=HG38&position=chr16%3A24797570-24794544	ENSG00000090905.17:t:24797486-24797570
PTS	0.4132	1	112228673-112230626	ENSG00000150787.7	0.4132, -0.4132	1.000e+00, 1.000e+00	2.857e-10;2.388e-10	0.4386, 0.5614	0.8536, 0.1464	t|1e1.1o2|1e2.1o1	2	3	0;0	chr11	+	112228673-112230626, 112230230-112230626	112228594-112229504, 112230094-112230230, 112230266-112230682		http://genome.ucsc.edu/cgi-bin/hgTracks?db=HG38&position=chr11%3A112230682-112228594	ENSG00000150787.7:t:112230266-112230682
PQBP1	0.413	1	48902042-48902233	ENSG00000102103.15	0.0, -0.413, 0.413	8.120e-21, 1.000e+00, 1.000e+00	1.000e+00;3.464e-14;6.235e-14	0.0013, 0.9388, 0.0599	0.0015, 0.5353, 0.4632	s|1e1.1o2|1e1.2o2|1e2.1o1	3	3	0;0;0	chrX	+	48902042-48902219, 48902042-48902233, 48902042-48902732	48901798-48902042, 48902219-48902517, 48902732-48902795		http://genome.ucsc.edu/cgi-bin/hgTracks?db=HG38&position=chrX%3A48902795-48901798	ENSG00000102103.15:s:48901798-48902042
RPAIN	0.413	1	5426299-5432542	ENSG00000129197.14	-0.4007, 0.413, -0.004	1.000e+00, 1.000e+00, 2.392e-03	1.597e-07;6.742e-09;7.404e-01	0.7424, 0.2087, 0.044	0.3377, 0.6244, 0.0369	s|1e1.1o1|1e2.1o1|i	3	3	0;0;0	chr17	+	5426299-5428071, 5426299-5432542, 5426300-5428070	5426236-5426299, 5428071-5431484, 5432542-5432876	5426300-5428070	http://genome.ucsc.edu/cgi-bin/hgTracks?db=HG38&position=chr17%3A5432876-5426236	ENSG00000129197.14:s:5426236-5426299
RPL24	0.4122	1	101681215-101682429	ENSG00000114391.12	0.0, 0.4066, -0.4122, 0.0	7.185e-21, 1.000e+00, 1.000e+00, 7.185e-21	1.000e+00;2.106e-20;0.000e+00;1.000e+00	0.0002, 0.0278, 0.9664, 0.0055	0.0008, 0.4192, 0.5749, 0.0055	t|1e1.1o2|1e2.1o1|1e3.1o1|i	4	4	1;0;0;0	chr3	-	101681215-101685818, 101681215-101682771, 101681215-101682429, 101681216-101682041	101681091-101681215, 101682042-101682509, 101682771-101682907, 101685814-101685928	101681216-101682041	http://genome.ucsc.edu/cgi-bin/hgTracks?db=HG38&position=chr3%3A101685928-101681091	ENSG00000114391.12:t:101681091-101681215
SLC35B4	0.4119	1	134295079-134296391	ENSG00000205060.10	-0.4119, 0.2007, 0.1823	1.000e+00, 9.994e-01, 9.898e-01	0.000e+00;5.765e-09;4.430e-06	0.9742, 0.0141, 0.0108	0.568, 0.2242, 0.2096	t|1e1.1o2|2e1.2o2|2e2.1o1	3	3	0;1;0	chr7	-	134295079-134296391, 134294961-134296268, 134294961-134295080	134289332-134295079, 134295080-134295501, 134296268-134296466		http://genome.ucsc.edu/cgi-bin/hgTracks?db=HG38&position=chr7%3A134296466-134289332	ENSG00000205060.10:t:134289332-134295079
DLEU1	0.4104	1	50082557-50104704	ENSG00000176124.11	0.4104, -0.4104	1.000e+00, 1.000e+00	2.419e-09;2.386e-09	0.2631, 0.7369	0.6766, 0.3234	t|1e1.1o1|1e2.1o1	2	3	0;0	chr13	+	50082557-50104704, 50083194-50104704	50082171-50082557, 50083142-50083194, 50104704-50107218		http://genome.ucsc.edu/cgi-bin/hgTracks?db=HG38&position=chr13%3A50107218-50082171	ENSG00000176124.11:t:50104704-50107218
PCBP4	0.4099	1	51959651-51960189	ENSG00000090097.20	0.4099, -0.4099	1.000e+00, 1.000e+00	6.059e-08;6.034e-08	0.0226, 0.9774	0.4445, 0.5555	t|1e1.1o1|1e2.1o1	2	3	0;0	chr3	-	51959651-51960189, 51959651-51959895	51959577-51959651, 51959895-51960023, 51960189-51960320		http://genome.ucsc.edu/cgi-bin/hgTracks?db=HG38&position=chr3%3A51960320-51959577	ENSG00000090097.20:t:51959577-51959651
NGLY1	0.4087	1	25720191-25729133	ENSG00000151092.16	-0.4087, 0.4087	1.000e+00, 1.000e+00	4.292e-12;4.238e-12	0.8592, 0.1408	0.4567, 0.5433	s|1e1.1o1|1e2.1o1	2	3	0;0	chr3	-	25720191-25729133, 25719635-25729133	25718944-25719635, 25720014-25720191, 25729133-25730550		http://genome.ucsc.edu/cgi-bin/hgTracks?db=HG38&position=chr3%3A25730550-25718944	ENSG00000151092.16:s:25729133-25730550
VAV3	0.4085	1	107642755-107688381	ENSG00000134215.15	-0.3999, 0.4085, -0.0005	1.000e+00, 1.000e+00, 4.414e-09	0.000e+00;2.373e-20;9.702e-01	0.8577, 0.109, 0.0316	0.4608, 0.5146, 0.0232	s|1e1.1o1|1e2.1o1|i	3	3	0;0;1	chr1	-	107683533-107688381, 107642755-107688381, 107685953-107688380	107642619-107642755, 107683488-107683533, 107688381-107688528	107685953-107688380	http://genome.ucsc.edu/cgi-bin/hgTracks?db=HG38&position=chr1%3A107688528-107642619	ENSG00000134215.15:s:107688381-107688528
PSMA1	0.4084	1	14513887-14514403	ENSG00000129084.17	0.0, 0.0, -0.4084, 0.0, 0.0, 0.3756	7.185e-21, 7.185e-21, 1.000e+00, 7.185e-21, 7.185e-21, 1.000e+00	1.000e+00;1.000e+00;0.000e+00;1.000e+00;1.000e+00;2.248e-20	0.0001, 0.0001, 0.9509, 0.0013, 0.0046, 0.0437	0.0122, 0.0118, 0.5471, 0.0049, 0.0162, 0.4041	s|1e1.1o3|1e1.2o3|1e1.3o3|1e2.3o3|2e2.2o3|i	6	3	1;1;0;1;1;0	chr11	-	14513933-14514403, 14513905-14514403, 14513887-14514403, 14513641-14514403, 14513643-14514390, 14514294-14514314	14513460-14513699, 14513817-14514293, 14514315-14514491	14514294-14514314	http://genome.ucsc.edu/cgi-bin/hgTracks?db=HG38&position=chr11%3A14514491-14513460	ENSG00000129084.17:s:14514315-14514491
C1orf43	0.4075	1	154212378-154212458	ENSG00000143612.18	-0.4075, 0.4075	1.000e+00, 1.000e+00	0.000e+00;2.097e-20	0.9961, 0.0039	0.5699, 0.4301	s|1e1.1o1|1e2.1o1	2	3	0;1	chr1	-	154212378-154212458, 154207648-154212458	154206706-154207648, 154211734-154212378, 154212457-154212730		http://genome.ucsc.edu/cgi-bin/hgTracks?db=HG38&position=chr1%3A154212730-154206706	ENSG00000143612.18:s:154212457-154212730
HECTD1	0.4061	1	31113484-31114286	ENSG00000092148.12	0.4061, -0.4061	1.000e+00, 1.000e+00	9.721e-20;0.000e+00	0.0594, 0.9406	0.4589, 0.5411	t|1e1.1o1|1e2.1o1	2	3	1;0	chr14	-	31113484-31114286, 31113484-31113877	31113277-31113484, 31113877-31114059, 31114286-31114393		http://genome.ucsc.edu/cgi-bin/hgTracks?db=HG38&position=chr14%3A31114393-31113277	ENSG00000092148.12:t:31113277-31113484
NGLY1	0.4054	1	25719635-25720014	ENSG00000151092.16	0.3968, 0.0, -0.4054	1.000e+00, 1.259e-09, 1.000e+00	2.247e-09;9.996e-01;1.286e-09	0.1852, 0.0016, 0.8132	0.5848, 0.0093, 0.4101	t|1e1.1o1|1e2.1o2|1e2.2o2	3	3	0;0;0	chr3	-	25719635-25729133, 25719635-25720130, 25719635-25720014	25718944-25719635, 25720014-25720191, 25729133-25730550		http://genome.ucsc.edu/cgi-bin/hgTracks?db=HG38&position=chr3%3A25730550-25718944	ENSG00000151092.16:t:25718944-25719635
KDELC1	0.4053	1	102793418-102793601	ENSG00000134901.12	-0.4053, 0.4053	1.000e+00, 1.000e+00	9.249e-10;9.641e-10	0.9929, 0.0071	0.5677, 0.4323	s|1e1.1o1|1e2.1o1	2	3	0;1	chr13	-	102793418-102793601, 102791430-102793601	102791258-102791430, 102793153-102793418, 102793601-102793806		http://genome.ucsc.edu/cgi-bin/hgTracks?db=HG38&position=chr13%3A102793806-102791258	ENSG00000134901.12:s:102793601-102793806
ALKBH3	0.4042	1	43884017-43886606	ENSG00000166199.12	0.3661, -0.4042, 0.0, -0.0005, 0.0001	1.000e+00, 1.000e+00, 7.186e-21, 8.199e-08, 7.235e-21	2.225e-20;0.000e+00;9.999e-01;9.738e-01;9.948e-01	0.0083, 0.949, 0.0004, 0.0265, 0.0151	0.3794, 0.5548, 0.0146, 0.0194, 0.0273	t|1e1.1o1|1e2.1o1|2e1.1o1|2e2.1o1|i	5	3	0;0;1;0;1	chr11	+	43883188-43886606, 43884017-43886606, 43883188-43886609, 43884017-43886609, 43884018-43886605	43883082-43883188, 43883983-43884017, 43886606-43886653	43884018-43886605	http://genome.ucsc.edu/cgi-bin/hgTracks?db=HG38&position=chr11%3A43886653-43883082	ENSG00000166199.12:t:43886606-43886653
AURKB	0.404	1	8206888-8207176	ENSG00000178999.12	0.2988, 0.0787, 0.0, 0.0052, -0.404	9.981e-01, 3.331e-01, 6.273e-10, 2.125e-02, 1.000e+00	1.762e-05;1.378e-01;1.000e+00;5.979e-01;5.575e-08	0.107, 0.0256, 0.0006, 0.0531, 0.8127	0.4158, 0.12, 0.0014, 0.0595, 0.4039	t|1e2.1o2|1e2.2o2|2e1.1o2|2e2.1o2|2e2.2o2	5	3	0;1;1;1;0	chr17	-	8206934-8207318, 8206934-8207176, 8206888-8207609, 8206888-8207318, 8206888-8207176	8206740-8206934, 8207176-8207370, 8207571-8207625		http://genome.ucsc.edu/cgi-bin/hgTracks?db=HG38&position=chr17%3A8207625-8206740	ENSG00000178999.12:t:8206740-8206934
SRSF10	0.4033	1	23975077-23978713	ENSG00000188529.14	0.0082, -0.4033, 0.0, 0.0, 0.3878	1.397e-04, 1.000e+00, 7.187e-21, 7.185e-21, 1.000e+00	6.865e-01;0.000e+00;9.998e-01;1.000e+00;2.464e-20	0.0519, 0.8029, 0.0151, 0.0003, 0.1265	0.0601, 0.4081, 0.0195, 0.0002, 0.5101	t|1e2.1o1|2e1.1o2|3e2.1o1|4e2.1o1|i	5	3	0;0;1;0;0	chr1	-	23975080-23977911, 23975077-23978713, 23975070-23977911, 23975051-23977911, 23975081-23977269	23974974-23975080, 23977790-23977937, 23978653-23978946	23975081-23977269	http://genome.ucsc.edu/cgi-bin/hgTracks?db=HG38&position=chr1%3A23978946-23974974	ENSG00000188529.14:t:23974974-23975080
OSBPL3	0.403	1	24852634-24861613	ENSG00000070882.12	-0.403, 0.403	1.000e+00, 1.000e+00	1.463e-08;1.475e-08	0.959, 0.041	0.5519, 0.4481	s|1e1.1o2|1e1.2o2	2	2	0;1	chr7	-	24852634-24861613, 24852618-24861613	24852504-24852634, 24861613-24861769		http://genome.ucsc.edu/cgi-bin/hgTracks?db=HG38&position=chr7%3A24861769-24852504	ENSG00000070882.12:s:24861613-24861769
UPP1	0.4019	1	48094827-48106873	ENSG00000183696.13	0.4019, -0.0066, 0.0001, -0.381, -0.0286	1.000e+00, 2.080e-04, 7.209e-21, 1.000e+00, 6.748e-04	2.400e-20;7.328e-01;9.975e-01;0.000e+00;5.417e-01	0.1672, 0.065, 0.0093, 0.6954, 0.0659	0.5599, 0.0557, 0.026, 0.3219, 0.0404	t|1e1.1o1|1e2.1o2|1e2.2o2|1e3.1o1|i	5	4	0;0;1;0;1	chr7	+	48094827-48106873, 48101870-48106873, 48101982-48106873, 48103411-48106873, 48103992-48104645	48094763-48094827, 48101824-48101982, 48103297-48103413, 48104646-48107082	48103992-48104645	http://genome.ucsc.edu/cgi-bin/hgTracks?db=HG38&position=chr7%3A48107082-48094763	ENSG00000183696.13:t:48104646-48107082
CCDC25	0.4017	1	27756770-27762419	ENSG00000147419.16	-0.4017, 0.4017	1.000e+00, 1.000e+00	6.157e-13;6.379e-13	0.7793, 0.2207	0.3938, 0.6062	s|1e1.1o1|1e2.1o1	2	3	0;0	chr8	-	27756770-27762419, 27752587-27762419	27752512-27752589, 27756719-27756770, 27762419-27762458		http://genome.ucsc.edu/cgi-bin/hgTracks?db=HG38&position=chr8%3A27762458-27752512	ENSG00000147419.16:s:27762419-27762458
CCNT2	0.4017	1	134946465-134947736	ENSG00000082258.12	-0.0, -0.3877, 0.4017, -0.0083	2.956e-09, 1.000e+00, 1.000e+00, 1.028e-02	9.997e-01;8.858e-08;8.066e-11;6.546e-01	0.0049, 0.7918, 0.1065, 0.0958	0.0102, 0.4077, 0.5047, 0.0814	t|1e1.1o1|1e2.1o2|1e2.2o2|i	4	3	1;0;0;1	chr2	+	134939062-134947736, 134946146-134947736, 134946465-134947736, 134946466-134947729	134939002-134939062, 134946101-134946465, 134947730-134947899	134946466-134947729	http://genome.ucsc.edu/cgi-bin/hgTracks?db=HG38&position=chr2%3A134947899-134939002	ENSG00000082258.12:t:134947730-134947899
ZC3H7A	0.4013	1	11758539-11761406	ENSG00000122299.11	0.3328, 0.002, -0.4013, 0.0245	1.000e+00, 1.489e-04, 1.000e+00, 7.409e-02	1.035e-10;8.879e-01;3.613e-12;4.143e-01	0.011, 0.0196, 0.8994, 0.0685	0.359, 0.0306, 0.5049, 0.106	t|1e1.1o1|1e2.1o2|1e2.2o2|i	4	3	1;0;0;1	chr16	-	11758539-11761910, 11758539-11761468, 11758539-11761406, 11759851-11761405	11758431-11759850, 11761406-11761662, 11761910-11762043	11759851-11761405	http://genome.ucsc.edu/cgi-bin/hgTracks?db=HG38&position=chr16%3A11762043-11758431	ENSG00000122299.11:t:11758431-11759850
CHD2	0.4004	1	92900824-92924321	ENSG00000173575.18	0.4004, -0.3596, -0.0096, -0.0	1.000e+00, 9.997e-01, 7.443e-03, 1.882e-09	1.794e-08;1.750e-06;7.338e-01;1.000e+00	0.0627, 0.8921, 0.041, 0.0017	0.4653, 0.5238, 0.0079, 0.0017	t|1e1.1o1|1e2.1o1|1e3.1o1|1e4.1o1	4	5	0;0;0;0	chr15	+	92900824-92924321, 92901299-92924321, 92905008-92924321, 92915001-92924321	92900189-92900824, 92901167-92901299, 92904473-92905008, 92914974-92915001, 92924321-92924552		http://genome.ucsc.edu/cgi-bin/hgTracks?db=HG38&position=chr15%3A92924552-92900189	ENSG00000173575.18:t:92924321-92924552
UPP1	0.399	1	48094827-48106873	ENSG00000183696.13	-0.3931, 0.0, 0.399, -0.0001	1.000e+00, 7.185e-21, 1.000e+00, 7.258e-21	0.000e+00;1.000e+00;2.409e-20;9.928e-01	0.763, 0.0068, 0.2019, 0.0268	0.3756, 0.0087, 0.5933, 0.0204	s|1e1.1o1|1e2.1o1|1e3.1o1|i	4	4	0;0;0;1	chr7	+	48094827-48099670, 48094827-48101824, 48094827-48106873, 48094828-48099669	48094763-48094827, 48099670-48099787, 48101824-48101982, 48104646-48107082	48094828-48099669	http://genome.ucsc.edu/cgi-bin/hgTracks?db=HG38&position=chr7%3A48107082-48094763	ENSG00000183696.13:s:48094763-48094827
RARS2	0.3988	1	87548646-87555408	ENSG00000146282.17	-0.3988, 0.3067, 0.0, 0.0452, 0.0043	1.000e+00, 9.999e-01, 3.000e-10, 3.641e-02, 1.058e-05	5.116e-13;8.023e-08;9.975e-01;4.350e-01;8.302e-01	0.83, 0.1228, 0.0037, 0.0206, 0.0222	0.4374, 0.4362, 0.0187, 0.072, 0.0408	s|1e1.1o1|1e2.1o1|1e3.1o1|1e4.1o1|i	5	5	0;1;1;1;1	chr6	-	87548646-87555408, 87545699-87555408, 87541994-87555408, 87530942-87555408, 87548647-87555407	87530784-87530942, 87541918-87541994, 87545616-87545699, 87548591-87548646, 87555408-87555505	87548647-87555407	http://genome.ucsc.edu/cgi-bin/hgTracks?db=HG38&position=chr6%3A87555505-87530784	ENSG00000146282.17:s:87555408-87555505
TMEM14B	0.3988	1	10751234-10755142	ENSG00000137210.13	0.0001, 0.3809, -0.3988, 0.0	7.233e-21, 1.000e+00, 1.000e+00, 7.185e-21	9.950e-01;1.284e-16;1.443e-15;1.000e+00	0.0116, 0.1351, 0.8539, 0.0004	0.0251, 0.5189, 0.4556, 0.0029	t|1e1.1o1|1e2.1o1|1e3.1o1|i	4	4	0;0;0;1	chr6	+	10749268-10755142, 10749698-10755142, 10751234-10755142, 10751235-10755141	10749202-10749268, 10749622-10749698, 10751133-10751234, 10755142-10755810	10751235-10755141	http://genome.ucsc.edu/cgi-bin/hgTracks?db=HG38&position=chr6%3A10755810-10749202	ENSG00000137210.13:t:10755142-10755810
MACF1	0.3986	1	39372596-39378461	ENSG00000127603.23	-0.3986, 0.3986	1.000e+00, 1.000e+00	1.772e-09;1.784e-09	0.6014, 0.3986	0.21, 0.79	s|1e1.1o1|1e2.1o1	2	3	0;0	chr1	+	39372596-39378461, 39372596-39379203	39372479-39373473, 39378461-39378523, 39379203-39379444		http://genome.ucsc.edu/cgi-bin/hgTracks?db=HG38&position=chr1%3A39379444-39372479	ENSG00000127603.23:s:39372479-39373473
CCDC25	0.3985	1	27752587-27762419	ENSG00000147419.16	0.3985, -0.3985	1.000e+00, 1.000e+00	2.776e-13;2.607e-13	0.2089, 0.7911	0.603, 0.397	t|1e1.1o1|1e2.1o1	2	3	0;0	chr8	-	27752587-27762419, 27752587-27756719	27752512-27752589, 27756719-27756770, 27762419-27762458		http://genome.ucsc.edu/cgi-bin/hgTracks?db=HG38&position=chr8%3A27762458-27752512	ENSG00000147419.16:t:27752512-27752589
PRKAR2A	0.3985	1	48751718-48756379	ENSG00000114302.15	-0.0112, -0.0, 0.0004, 0.3985, -0.3746	7.235e-03, 8.123e-21, 2.241e-07, 1.000e+00, 1.000e+00	6.900e-01;9.997e-01;9.847e-01;2.333e-16;6.095e-12	0.0872, 0.0156, 0.0134, 0.0911, 0.7881	0.0629, 0.0068, 0.0228, 0.4818, 0.4113	t|1e2.1o1|2e3.1o1|3e1.1o1|3e2.1o1|3e3.1o1	5	4	1;1;1;0;0	chr3	-	48752112-48756379, 48752072-48752176, 48751718-48765004, 48751718-48756379, 48751718-48752176	48751585-48752112, 48752176-48752318, 48756379-48756444, 48765004-48765078		http://genome.ucsc.edu/cgi-bin/hgTracks?db=HG38&position=chr3%3A48765078-48751585	ENSG00000114302.15:t:48751585-48752112
BTN2A1	0.3978	1	26463525-26465185	ENSG00000112763.15	-0.3978, 0.3978	1.000e+00, 1.000e+00	1.439e-07;1.440e-07	0.8071, 0.1929	0.4179, 0.5821	s|1e1.1o2|1e1.2o2	2	2	0;1	chr6	+	26463525-26465185, 26463525-26465218	26463244-26463525, 26465185-26465406		http://genome.ucsc.edu/cgi-bin/hgTracks?db=HG38&position=chr6%3A26465406-26463244	ENSG00000112763.15:s:26463244-26463525
RPL24	0.3972	1	101682492-101682771	ENSG00000114391.12	0.0, -0.3972, 0.3965	8.120e-21, 1.000e+00, 1.000e+00	1.000e+00;0.000e+00;2.137e-20	0.0001, 0.9737, 0.0262	0.0006, 0.589, 0.4107	s|1e1.1o2|1e1.2o2|1e2.1o1	3	3	1;0;0	chr3	-	101682509-101682771, 101682492-101682771, 101681215-101682771	101681091-101681215, 101682042-101682509, 101682771-101682907		http://genome.ucsc.edu/cgi-bin/hgTracks?db=HG38&position=chr3%3A101682907-101681091	ENSG00000114391.12:s:101682771-101682907
ACSL1	0.3968	1	184765986-184766622	ENSG00000151726.13	-0.3968, 0.3968	1.000e+00, 1.000e+00	6.420e-09;6.365e-09	0.9848, 0.0152	0.5851, 0.4149	s|1e1.1o1|1e2.1o1	2	3	0;1	chr4	-	184765986-184766622, 184764925-184766622	184764853-184764925, 184765891-184765986, 184766622-184766756		http://genome.ucsc.edu/cgi-bin/hgTracks?db=HG38&position=chr4%3A184766756-184764853	ENSG00000151726.13:s:184766622-184766756
MFI2	0.396	1	197021471-197022957	ENSG00000163975.11	0.2225, -0.396, 0.1645	9.994e-01, 1.000e+00, 8.888e-01	2.776e-07;2.220e-16;3.651e-03	0.0207, 0.9266, 0.0497	0.2437, 0.5376, 0.2155	s|1e1.1o1|1e2.1o1|i	3	3	1;0;1	chr3	-	197022508-197022957, 197021471-197022957, 197021472-197022956	na-197022508, 197021294-197021471, 197022957-197023113	197021472-197022956	http://genome.ucsc.edu/cgi-bin/hgTracks?db=HG38&position=chr3%3A197023113-197021294	ENSG00000163975.11:s:197022957-197023113
CD58	0.3957	1	116519267-116521906	ENSG00000116815.15	0.102, -0.3957, 0.0387, 0.2057	5.178e-01, 1.000e+00, 5.544e-02, 9.761e-01	7.431e-02;1.163e-10;4.161e-01;2.661e-04	0.0669, 0.8898, 0.0007, 0.0461	0.178, 0.4916, 0.0752, 0.2444	s|1e1.1o2|1e1.2o2|1e2.1o1|i	4	3	0;0;1;1	chr1	-	116519302-116521906, 116519267-116521906, 116514822-116521906, 116519303-116521786	116514535-116514822, 116518700-116519302, 116521787-116521983	116519303-116521786	http://genome.ucsc.edu/cgi-bin/hgTracks?db=HG38&position=chr1%3A116521983-116514535	ENSG00000116815.15:s:116521787-116521983
DIAPH1	0.3946	1	141577591-141578225	ENSG00000131504.15	-0.3946, 0.3946	1.000e+00, 1.000e+00	1.486e-09;1.479e-09	0.9643, 0.0357	0.5649, 0.4351	s|1e1.1o1|i	2	2	0;1	chr5	-	141577591-141578225, 141577592-141577988	141577475-141577591, 141577989-141578343	141577592-141577988	http://genome.ucsc.edu/cgi-bin/hgTracks?db=HG38&position=chr5%3A141578343-141577475	ENSG00000131504.15:s:141577989-141578343
ANO10	0.394	1	43551588-43555278	ENSG00000160746.12	0.394, -0.0089, -0.3847	1.000e+00, 7.298e-03, 9.998e-01	5.959e-11;7.309e-01;1.302e-06	0.003, 0.0421, 0.9553	0.4253, 0.0139, 0.5575	s|1e1.1o2|1e1.2o2|1e2.1o1	3	3	0;1;0	chr3	-	43551588-43555278, 43551566-43555278, 43549848-43555278	43549720-43549848, 43551472-43551588, 43555278-43555469		http://genome.ucsc.edu/cgi-bin/hgTracks?db=HG38&position=chr3%3A43555469-43549720	ENSG00000160746.12:s:43555278-43555469
MFF	0.3936	1	227347384-227355677	ENSG00000168958.19	-0.3892, 0.3936, -0.0001	1.000e+00, 1.000e+00, 6.109e-10	0.000e+00;2.830e-20;9.880e-01	0.8982, 0.0775, 0.0258	0.5141, 0.4676, 0.0219	s|1e1.1o1|1e2.1o1|i	3	3	0;0;1	chr2	+	227347384-227352514, 227347384-227355677, 227347385-227351680	227346725-227347384, 227351681-227352573, 227355298-227355761	227347385-227351680	http://genome.ucsc.edu/cgi-bin/hgTracks?db=HG38&position=chr2%3A227355761-227346725	ENSG00000168958.19:s:227346725-227347384
SMPD2	0.3934	1	109441628-109441974	ENSG00000135587.8	-0.3934, 0.3934	1.000e+00, 1.000e+00	8.083e-12;7.194e-12	0.8807, 0.1193	0.486, 0.514	s|1e1.1o1|i	2	2	0;1	chr6	+	109441628-109441974, 109441629-109441973	109441552-109441628, 109441974-109442067	109441629-109441973	http://genome.ucsc.edu/cgi-bin/hgTracks?db=HG38&position=chr6%3A109442067-109441552	ENSG00000135587.8:s:109441552-109441628
TFDP1	0.3933	1	113611062-113623180	ENSG00000198176.12	-0.3933, 0.2113, 0.1591	1.000e+00, 9.893e-01, 8.672e-01	3.786e-12;1.835e-05;7.774e-03	0.9562, 0.0109, 0.0325	0.5684, 0.2403, 0.1995	s|1e1.1o1|1e2.1o1|1e3.1o1	3	4	0;1;1	chr13	+	113611062-113623180, 113611062-113631623, 113611062-113633120	113610996-113611062, 113623180-113623286, 113631623-113631905, 113633120-113633287		http://genome.ucsc.edu/cgi-bin/hgTracks?db=HG38&position=chr13%3A113633287-113610996	ENSG00000198176.12:s:113610996-113611062
N4BP2L2	0.393	1	32527532-32535769	ENSG00000244754.8	0.1053, 0.2483, 0.0248, -0.393	5.631e-01, 9.990e-01, 1.906e-03, 1.000e+00	2.597e-02;1.657e-06;5.839e-01;1.172e-13	0.0216, 0.0946, 0.037, 0.8484	0.1281, 0.3446, 0.0697, 0.4498	t|1e1.1o2|1e1.2o2|1e2.1o1|1e3.1o1	4	4	1;0;0;0	chr13	-	32527532-32538683, 32527532-32538618, 32527532-32537006, 32527532-32535769	32526875-32527532, 32535769-32536383, 32536427-32537027, 32538618-32538686		http://genome.ucsc.edu/cgi-bin/hgTracks?db=HG38&position=chr13%3A32538686-32526875	ENSG00000244754.8:t:32526875-32527532
ZNF655	0.3928	1	99561974-99562343	ENSG00000197343.10	-0.0003, 0.0, -0.3869, 0.002, 0.3928	1.009e-05, 7.185e-21, 1.000e+00, 6.784e-04, 1.000e+00	9.707e-01;1.000e+00;3.386e-08;8.448e-01;1.240e-08	0.0199, 0.001, 0.4784, 0.0283, 0.4696	0.0077, 0.0012, 0.094, 0.0299, 0.8722	s|1e1.1o3|1e1.2o3|1e1.3o3|1e2.1o1|i	5	3	0;0;0;0;0	chr7	+	99561973-99562344, 99561973-99562349, 99561973-99562368, 99561973-99571688, 99561974-99562343	99561888-99561973, 99562344-99562494, 99571688-99571792	99561974-99562343	http://genome.ucsc.edu/cgi-bin/hgTracks?db=HG38&position=chr7%3A99571792-99561888	ENSG00000197343.10:s:99561888-99561973
ANKRD27	0.3927	1	32646615-32649682	ENSG00000105186.14	-0.3927, 0.3927	1.000e+00, 1.000e+00	1.985e-13;2.145e-13	0.8633, 0.1367	0.4773, 0.5227	s|1e1.1o1|1e2.1o2	2	3	0;0	chr19	-	32646615-32649682, 32644479-32649682	32644340-32644479, 32646459-32646615, 32649682-32649792		http://genome.ucsc.edu/cgi-bin/hgTracks?db=HG38&position=chr19%3A32649792-32644340	ENSG00000105186.14:s:32649682-32649792
RPP30	0.3924	1	90895917-90896313	ENSG00000148688.13	-0.3924, 0.3924	1.000e+00, 1.000e+00	3.708e-09;3.711e-09	0.971, 0.029	0.5719, 0.4281	s|1e1.1o1|i	2	2	0;1	chr10	+	90895917-90896313, 90895918-90896312	90895668-90895917, 90896313-90896392	90895918-90896312	http://genome.ucsc.edu/cgi-bin/hgTracks?db=HG38&position=chr10%3A90896392-90895668	ENSG00000148688.13:s:90895668-90895917
HNRNPLL	0.3903	1	38577532-38581913	ENSG00000143889.15	0.3895, -0.3903, -0.0001	1.000e+00, 1.000e+00, 7.230e-21	2.424e-20;0.000e+00;9.956e-01	0.0637, 0.9102, 0.0264	0.4494, 0.5315, 0.0196	s|1e1.1o1|1e2.1o1|i	3	3	0;0;1	chr2	-	38578002-38581913, 38577532-38581913, 38578003-38581074	38577461-38577532, 38577920-38578002, 38581075-38581985	38578003-38581074	http://genome.ucsc.edu/cgi-bin/hgTracks?db=HG38&position=chr2%3A38581985-38577461	ENSG00000143889.15:s:38581075-38581985
KIAA1191	0.3895	1	176355749-176359481	ENSG00000122203.14	-0.3895, 0.3819, 0.001	1.000e+00, 1.000e+00, 3.645e-05	3.139e-08;5.227e-08;9.630e-01	0.6713, 0.3162, 0.0122	0.2804, 0.6976, 0.016	s|1e1.1o1|1e2.1o1|2e1.1o1	3	3	0;0;0	chr5	-	176355749-176359481, 176348356-176359481, 176355749-176359462	176348250-176348356, 176355571-176355749, 176359462-176359567		http://genome.ucsc.edu/cgi-bin/hgTracks?db=HG38&position=chr5%3A176359567-176348250	ENSG00000122203.14:s:176359462-176359567
DYM	0.3893	1	49282175-49331864	ENSG00000141627.13	0.0033, -0.0018, -0.2446, -0.1056, 0.3893	1.573e-02, 2.542e-03, 9.122e-01, 5.059e-01, 1.000e+00	6.395e-01;8.379e-01;4.054e-03;7.429e-02;4.645e-08	0.0486, 0.0267, 0.7597, 0.1469, 0.0155	0.0469, 0.0219, 0.4839, 0.0145, 0.4276	s|1e1.1o1|1e2.1o1|1e3.1o2|1e3.2o2|1e4.1o1	5	5	0;0;0;0;1	chr18	-	49329707-49331864, 49321377-49331864, 49286616-49331864, 49286613-49331864, 49282175-49331864	49281997-49282175, 49286434-49286616, 49321125-49321377, 49329573-49329707, 49331864-49332006		http://genome.ucsc.edu/cgi-bin/hgTracks?db=HG38&position=chr18%3A49332006-49281997	ENSG00000141627.13:s:49331864-49332006
FAM96A	0.3887	1	64081151-64088687	ENSG00000166797.10	0.0, -0.3887, 0.3856, 0.0	8.120e-21, 1.000e+00, 1.000e+00, 8.120e-21	1.000e+00;0.000e+00;2.468e-20;1.000e+00	0.0033, 0.6924, 0.3036, 0.0003	0.0038, 0.307, 0.6864, 0.0023	s|1e1.1o1|1e2.1o1|1e3.1o1|1e4.1o1	4	5	1;0;0;1	chr15	-	64088476-64088687, 64081151-64088687, 64075537-64088687, 64073028-64088687	na-64088476, 64072559-64073028, 64074318-64075537, 64081102-64081151, 64088687-64088851		http://genome.ucsc.edu/cgi-bin/hgTracks?db=HG38&position=chr15%3A64088851-64072559	ENSG00000166797.10:s:64088687-64088851
SRSF10	0.3872	1	23975077-23978713	ENSG00000188529.14	-0.3872, 0.2942, 0.0, 0.0938	1.000e+00, 1.000e+00, 7.185e-21, 4.609e-01	0.000e+00;1.812e-09;1.000e+00;5.443e-02	0.7421, 0.2186, 0.0003, 0.0377	0.3585, 0.5163, 0.0012, 0.1252	s|1e2.2o4|2e1.1o1|2e3.1o1|i	4	4	0;0;1;1	chr1	-	23975077-23978713, 23978273-23978653, 23972012-23978653, 23978274-23978652	23971850-23972012, 23974974-23975080, 23978155-23978273, 23978653-23978946	23978274-23978652	http://genome.ucsc.edu/cgi-bin/hgTracks?db=HG38&position=chr1%3A23978946-23971850	ENSG00000188529.14:s:23978653-23978946
PPIL3	0.3865	1	200881488-200885698	ENSG00000240344.8	-0.0372, -0.0, -0.331, -0.0, 0.3865	3.910e-02, 8.120e-21, 9.998e-01, 8.120e-21, 1.000e+00	4.492e-01;1.000e+00;6.541e-07;1.000e+00;1.405e-11	0.0665, 0.0007, 0.6706, 0.0008, 0.2601	0.0182, 0.0004, 0.3365, 0.0023, 0.6402	s|1e1.1o2|1e1.2o2|1e2.1o2|1e2.2o2|1e3.1o1	5	4	0;0;0;0;0	chr2	-	200885367-200885698, 200885343-200885698, 200882435-200885698, 200882382-200885698, 200881488-200885698	200881421-200881742, 200882342-200882435, 200884902-200885367, 200885698-200885772		http://genome.ucsc.edu/cgi-bin/hgTracks?db=HG38&position=chr2%3A200885772-200881421	ENSG00000240344.8:s:200885698-200885772
TMTC1	0.385	1	29583574-29604178	ENSG00000133687.15	-0.385, 0.385	1.000e+00, 1.000e+00	1.898e-07;1.898e-07	0.8881, 0.1119	0.5122, 0.4878	s|1e1.1o1|1e2.1o1	2	3	0;1	chr12	-	29583574-29604178, 29572218-29604178	29572105-29572218, 29583407-29583574, 29604178-29604299		http://genome.ucsc.edu/cgi-bin/hgTracks?db=HG38&position=chr12%3A29604299-29572105	ENSG00000133687.15:s:29604178-29604299
UBE2F	0.3848	1	238016633-238025342	ENSG00000184182.18	0.0374, 0.0737, 0.2068, -0.3848	1.934e-02, 2.388e-01, 9.894e-01, 1.000e+00	4.860e-01;1.843e-01;7.386e-05;0.000e+00	0.0004, 0.0004, 0.0808, 0.9172	0.0682, 0.101, 0.2902, 0.541	t|1e1.1o1|1e2.1o1|1e3.1o1|1e4.1o1	4	5	1;1;0;0	chr2	+	237973225-238025342, 237987992-238025342, 237994809-238025342, 238016633-238025342	237973092-237973225, 237987963-237987992, 237994744-237994809, 238016533-238016633, 238025261-238025412		http://genome.ucsc.edu/cgi-bin/hgTracks?db=HG38&position=chr2%3A238025412-237973092	ENSG00000184182.18:t:238025261-238025412
DCTN3	0.3842	1	34613871-34614042	ENSG00000137100.15	0.0, 0.0041, -0.3842, 0.345	7.185e-21, 4.042e-04, 1.000e+00, 1.000e+00	1.000e+00;8.424e-01;1.210e-14;8.481e-13	0.0012, 0.0012, 0.9864, 0.0111	0.0013, 0.0339, 0.5902, 0.3729	t|1e1.1o1|1e2.1o1|2e2.1o1|i	4	3	0;1;0;0	chr9	-	34613901-34614710, 34613901-34614042, 34613871-34614042, 34613902-34614041	34613545-34613901, 34614042-34614101, 34614710-34615011	34613902-34614041	http://genome.ucsc.edu/cgi-bin/hgTracks?db=HG38&position=chr9%3A34615011-34613545	ENSG00000137100.15:t:34613545-34613901
CCDC25	0.3836	1	27748279-27752512	ENSG00000147419.16	0.3836, -0.3836	1.000e+00, 1.000e+00	9.652e-18;0.000e+00	0.0977, 0.9023	0.4787, 0.5213	t|1e1.1o1|1e2.1o1	2	3	0;0	chr8	-	27748279-27752512, 27748279-27748495	27747753-27748475, 27748495-27748598, 27752512-27752589		http://genome.ucsc.edu/cgi-bin/hgTracks?db=HG38&position=chr8%3A27752589-27747753	ENSG00000147419.16:t:27747753-27748475
WSB1	0.3822	1	27309272-27311509	ENSG00000109046.14	0.3822, -0.3822	1.000e+00, 1.000e+00	3.250e-13;2.555e-13	0.0038, 0.9962	0.407, 0.593	t|1e1.1o1|1e2.1o1	2	3	1;0	chr17	+	27309272-27311509, 27310174-27311509	27309100-27309272, 27310061-27310174, 27311509-27311616		http://genome.ucsc.edu/cgi-bin/hgTracks?db=HG38&position=chr17%3A27311616-27309100	ENSG00000109046.14:t:27311509-27311616
TMEM126B	0.3818	1	85628688-85631145	ENSG00000171204.12	0.1057, -0.3818, 0.2701, -0.0	5.448e-01, 1.000e+00, 9.953e-01, 8.120e-21	5.908e-02;4.707e-14;4.934e-05;1.000e+00	0.1055, 0.5852, 0.2877, 0.0115	0.2187, 0.2059, 0.5663, 0.0049	s|1e1.1o1|1e2.1o1|1e3.1o1|1e4.1o1	4	5	0;0;0;0	chr11	+	85628688-85629132, 85628688-85631145, 85628688-85631687, 85628688-85634086	85628573-85628688, 85629132-85629262, 85631145-85631316, 85631687-85631808, 85634086-85635087		http://genome.ucsc.edu/cgi-bin/hgTracks?db=HG38&position=chr11%3A85635087-85628573	ENSG00000171204.12:s:85628573-85628688
TRPC4AP	0.3793	1	35007640-35008664	ENSG00000100991.11	0.0053, -0.3793, 0.0, 0.341	2.296e-03, 1.000e+00, 3.773e-09, 9.997e-01	7.993e-01;5.541e-08;9.999e-01;7.188e-07	0.0009, 0.9296, 0.0047, 0.0643	0.0383, 0.5422, 0.0019, 0.4143	s|1e1.1o2|1e1.2o2|1e2.1o1|i	4	3	1;0;1;1	chr20	-	35007867-35008664, 35007640-35008664, 35006575-35008664, 35007868-35008663	35006435-35006575, 35007550-35007867, 35008664-35008747	35007868-35008663	http://genome.ucsc.edu/cgi-bin/hgTracks?db=HG38&position=chr20%3A35008747-35006435	ENSG00000100991.11:s:35008664-35008747
SKP2	0.3792	1	36177292-36183840	ENSG00000145604.15	0.3792, -0.3792	1.000e+00, 1.000e+00	1.699e-09;1.652e-09	0.1287, 0.8713	0.5108, 0.4892	t|1e1.1o1|i	2	2	0;0	chr5	+	36177292-36183840, 36182515-36183839	36177185-36177292, 36183840-36184319	36182515-36183839	http://genome.ucsc.edu/cgi-bin/hgTracks?db=HG38&position=chr5%3A36184319-36177185	ENSG00000145604.15:t:36183840-36184319
STX2	0.3785	1	130791977-130798525	ENSG00000111450.13	0.3785, -0.0658, -0.0778, -0.1766, 0.0	1.000e+00, 3.200e-01, 3.810e-01, 9.585e-01, 8.384e-10	1.464e-07;1.503e-01;1.239e-01;7.099e-04;1.000e+00	0.2396, 0.3271, 0.2281, 0.2031, 0.001	0.6212, 0.226, 0.1318, 0.0152, 0.0014	t|1e1.1o1|1e2.1o1|2e1.1o1|2e2.1o1|i	5	3	0;0;1;1;1	chr12	-	130791977-130798525, 130791977-130795995, 130791916-130798525, 130791916-130795995, 130791978-130795994	130789600-130791977, 130795995-130796120, 130798393-130798635	130791978-130795994	http://genome.ucsc.edu/cgi-bin/hgTracks?db=HG38&position=chr12%3A130798635-130789600	ENSG00000111450.13:t:130789600-130791977
DNAJC19	0.3781	1	180988229-180989600	ENSG00000205981.6	-0.3781, 0.3781	1.000e+00, 1.000e+00	2.461e-08;2.465e-08	0.9459, 0.0541	0.5721, 0.4279	s|1e1.1o1|1e2.1o1	2	3	0;0	chr3	-	180988229-180989600, 180988096-180989600	180987180-180988096, 180988178-180988229, 180989600-180989774		http://genome.ucsc.edu/cgi-bin/hgTracks?db=HG38&position=chr3%3A180989774-180987180	ENSG00000205981.6:s:180989600-180989774
CEP95	0.3781	1	64514358-64515723	ENSG00000258890.6	-0.0, 0.3781, -0.1209, -0.2377, 0.0052	2.794e-10, 1.000e+00, 6.180e-01, 9.933e-01, 2.799e-03	1.000e+00;9.381e-11;4.927e-02;5.149e-05;6.939e-01	0.0013, 0.0401, 0.6226, 0.2808, 0.0538	0.0006, 0.412, 0.4847, 0.0392, 0.0613	s|1e3.2o2|2e1.1o1|2e2.1o1|2e3.1o2|i	5	4	0;0;0;0;1	chr17	+	64514269-64519340, 64514358-64515723, 64514358-64516723, 64514358-64519321, 64514808-64515722	64514229-64514807, 64515723-64516089, 64516723-64516828, 64519321-64519436	64514808-64515722	http://genome.ucsc.edu/cgi-bin/hgTracks?db=HG38&position=chr17%3A64519436-64514229	ENSG00000258890.6:s:64514229-64514807
NDUFA5	0.378	1	123550586-123557404	ENSG00000128609.14	0.0, -0.378, 0.376	8.120e-21, 1.000e+00, 1.000e+00	1.000e+00;0.000e+00;2.204e-20	0.0014, 0.9621, 0.0362	0.0031, 0.6037, 0.3938	t|1e1.1o1|1e2.1o1|1e3.1o1	3	4	0;0;0	chr7	-	123550586-123557775, 123550586-123557404, 123550586-123551368	123550105-123550586, 123551368-123551576, 123554695-123557455, 123557775-123558255		http://genome.ucsc.edu/cgi-bin/hgTracks?db=HG38&position=chr7%3A123558255-123550105	ENSG00000128609.14:t:123550105-123550586
SNHG1	0.3776	1	62854064-62854519	ENSG00000255717.6	-0.3776, -0.0, -0.0, 0.3653, -0.0, -0.0	1.000e+00, 8.120e-21, 8.120e-21, 1.000e+00, 8.120e-21, 8.120e-21	0.000e+00;1.000e+00;1.000e+00;2.378e-20;1.000e+00;1.000e+00	0.9462, 0.0007, 0.0007, 0.0509, 0.0007, 0.0007	0.5743, 0.003, 0.0059, 0.4139, 0.0029, 0.0021	s|1e1.1o1|1e2.1o3|1e2.2o3|1e2.3o3|1e3.1o1|1e4.2o2	6	5	0;1;1;0;1;1	chr11	-	62854064-62854519, 62853989-62854519, 62853849-62854519, 62853833-62854519, 62853590-62854519, 62853115-62854519	62853071-62853124, 62853342-62853696, 62853801-62853989, 62854018-62854064, 62854368-62854551		http://genome.ucsc.edu/cgi-bin/hgTracks?db=HG38&position=chr11%3A62854551-62853071	ENSG00000255717.6:s:62854368-62854551
R3HDM2	0.3773	1	57292667-57295399	ENSG00000179912.20	-0.3773, 0.3144, 0.027, 0.0041	1.000e+00, 1.000e+00, 9.835e-02, 7.181e-04	1.766e-08;7.092e-10;3.689e-01;8.705e-01	0.7718, 0.0271, 0.1889, 0.0128	0.3965, 0.3431, 0.2362, 0.0337	s|1e1.1o2|1e1.2o2|1e2.1o1|1e3.1o1	4	4	0;0;0;0	chr12	-	57292667-57295399, 57292649-57295399, 57289040-57295399, 57284056-57295399	57283824-57284056, 57289009-57289040, 57292572-57292667, 57295399-57295594		http://genome.ucsc.edu/cgi-bin/hgTracks?db=HG38&position=chr12%3A57295594-57283824	ENSG00000179912.20:s:57295399-57295594
NBN	0.3772	1	89981523-89982722	ENSG00000104320.13	0.3772, -0.3772	1.000e+00, 1.000e+00	9.403e-09;9.464e-09	0.4149, 0.5851	0.7869, 0.2131	t|1e1.1o1|1e2.1o1	2	3	0;0	chr8	-	89981523-89982722, 89981523-89981953	89981375-89981655, 89981953-89982002, 89982404-89982855		http://genome.ucsc.edu/cgi-bin/hgTracks?db=HG38&position=chr8%3A89982855-89981375	ENSG00000104320.13:t:89981375-89981655
RAF1	0.3764	1	12585799-12587591	ENSG00000132155.11	-0.3764, 0.3764	1.000e+00, 1.000e+00	1.736e-13;1.983e-13	0.8971, 0.1029	0.5224, 0.4776	s|1e1.1o1|i	2	2	0;1	chr3	-	12585799-12587591, 12585906-12586846	12585681-12585905, 12586847-12587637	12585906-12586846	http://genome.ucsc.edu/cgi-bin/hgTracks?db=HG38&position=chr3%3A12587637-12585681	ENSG00000132155.11:s:12586847-12587637
KIAA1524	0.3751	1	108566638-108568155	ENSG00000163507.13	0.0, -0.3751, 0.3751	7.185e-21, 1.000e+00, 1.000e+00	1.000e+00;6.367e-12;5.923e-12	0.0014, 0.9529, 0.0456	0.0015, 0.5858, 0.4128	s|1e1.1o1|2e2.2o2|i	3	3	0;0;1	chr3	-	108566646-108568157, 108566638-108568155, 108566647-108568154	108566497-108566639, 108566643-108566646, 108568155-108568314	108566647-108568154	http://genome.ucsc.edu/cgi-bin/hgTracks?db=HG38&position=chr3%3A108568314-108566497	ENSG00000163507.13:s:108568155-108568314
RTN4	0.3745	1	54973621-54973821	ENSG00000115310.17	0.0, 0.3567, -0.3745	8.120e-21, 1.000e+00, 1.000e+00	1.000e+00;2.274e-20;0.000e+00	0.0024, 0.0064, 0.9906	0.0172, 0.3738, 0.6091	t|1e1.1o1|1e2.1o1|1e3.1o1	3	4	0;1;0	chr2	-	54973621-54982515, 54973621-54974695, 54973621-54973821	54973513-54973621, 54973821-54974191, 54974695-54974764, 54982515-54982653		http://genome.ucsc.edu/cgi-bin/hgTracks?db=HG38&position=chr2%3A54982653-54973513	ENSG00000115310.17:t:54973513-54973621
TM2D1	0.3733	1	61723786-61724957	ENSG00000162604.12	-0.3733, 0.0, 0.1398, 0.1872, 0.0063	1.000e+00, 8.120e-21, 8.040e-01, 9.507e-01, 3.792e-04	1.017e-11;1.000e+00;1.113e-02;9.317e-04;8.261e-01	0.9073, 0.0004, 0.031, 0.0605, 0.0023	0.5355, 0.0009, 0.1702, 0.2504, 0.0403	t|1e1.1o4|2e1.2o4|3e1.3o4|3e1.4o4|3e2.1o1	5	3	0;0;0;0;0	chr1	-	61723786-61724957, 61723784-61724955, 61723772-61724920, 61723772-61724902, 61723772-61724288	61723713-61723786, 61724288-61724425, 61724902-61725423		http://genome.ucsc.edu/cgi-bin/hgTracks?db=HG38&position=chr1%3A61725423-61723713	ENSG00000162604.12:t:61723713-61723786
PRPF40A	0.3727	1	152679109-152679352	ENSG00000196504.15	-0.3727, 0.3664, 0.0	1.000e+00, 1.000e+00, 8.120e-21	0.000e+00;2.464e-20;1.000e+00	0.9388, 0.0607, 0.0005	0.5721, 0.4197, 0.0063	s|1e1.1o1|1e2.1o1|1e3.1o1	3	4	0;0;1	chr2	-	152679109-152679352, 152677475-152679352, 152676779-152679352	152676399-152676779, 152677451-152677475, 152679056-152679109, 152679129-152679472		http://genome.ucsc.edu/cgi-bin/hgTracks?db=HG38&position=chr2%3A152679472-152676399	ENSG00000196504.15:s:152679129-152679472
SENP6	0.3701	1	75634811-75647731	ENSG00000112701.17	0.3701, -0.3701, 0.0	1.000e+00, 1.000e+00, 8.120e-21	1.093e-14;1.121e-14;1.000e+00	0.2536, 0.7459, 0.0005	0.6245, 0.3749, 0.0006	t|1e1.1o1|1e2.1o1|1e3.1o1	3	4	0;0;0	chr6	+	75634811-75647731, 75640704-75647731, 75646851-75647731	75634707-75635056, 75640684-75640704, 75646511-75646851, 75647292-75647801		http://genome.ucsc.edu/cgi-bin/hgTracks?db=HG38&position=chr6%3A75647801-75634707	ENSG00000112701.17:t:75647292-75647801
PLSCR1	0.3697	1	146533550-146544467	ENSG00000188313.12	0.0, 0.0035, -0.3497, 0.3697, -0.004	7.185e-21, 1.920e-07, 1.000e+00, 1.000e+00, 3.368e-09	1.000e+00;7.642e-01;0.000e+00;2.283e-20;8.441e-01	0.0029, 0.0422, 0.8675, 0.0437, 0.0443	0.0002, 0.0472, 0.5253, 0.4039, 0.0271	s|1e1.1o1|1e2.1o1|1e3.1o1|1e4.1o1|i	5	5	0;0;0;0;1	chr3	-	146541180-146544467, 146538044-146544467, 146536565-146544467, 146533550-146544467, 146541181-146544466	146533470-146533550, 146536540-146536819, 146537996-146538044, 146540853-146541180, 146544467-146544864	146541181-146544466	http://genome.ucsc.edu/cgi-bin/hgTracks?db=HG38&position=chr3%3A146544864-146533470	ENSG00000188313.12:s:146544467-146544864
SNHG5	0.3697	1	85678032-85678136	ENSG00000203875.10	-0.3697, 0.3576, 0.0, 0.0	1.000e+00, 1.000e+00, 8.120e-21, 8.120e-21	0.000e+00;2.265e-20;1.000e+00;1.000e+00	0.9768, 0.0224, 0.0005, 0.0005	0.6129, 0.3755, 0.0016, 0.0121	s|1e1.1o1|1e2.1o2|1e3.1o1|1e4.1o1	4	5	0;0;0;0	chr6	-	85678032-85678136, 85677492-85678136, 85677191-85678136, 85666147-85678136	85665560-85666147, 85676990-85677191, 85677329-85677492, 85677954-85678032, 85678136-85678259		http://genome.ucsc.edu/cgi-bin/hgTracks?db=HG38&position=chr6%3A85678259-85665560	ENSG00000203875.10:s:85678136-85678259
CCPG1	0.3688	1	55356409-55365188	ENSG00000260916.5	0.3688, -0.0, -0.2715, -0.0661	1.000e+00, 9.623e-08, 9.947e-01, 3.049e-01	1.047e-11;9.988e-01;7.152e-05;1.614e-01	0.0609, 0.0071, 0.7405, 0.1842	0.4315, 0.0052, 0.4584, 0.106	t|1e1.1o1|1e2.1o1|1e3.1o1|i	4	4	0;0;0;0	chr15	-	55356409-55365188, 55356409-55359788, 55356409-55359539, 55356410-55358838	55355239-55356409, 55358839-55359690, 55359788-55360207, 55365188-55365309	55356410-55358838	http://genome.ucsc.edu/cgi-bin/hgTracks?db=HG38&position=chr15%3A55365309-55355239	ENSG00000260916.5:t:55355239-55356409
FAS	0.3683	1	89012081-89013343	ENSG00000026103.19	-0.0001, -0.3683, 0.3678	2.075e-06, 1.000e+00, 1.000e+00	9.962e-01;3.041e-13;1.809e-18	0.0094, 0.9883, 0.0023	0.0011, 0.6104, 0.3885	s|1e1.1o1|1e2.1o1|1e3.2o2	3	4	0;0;0	chr10	+	89012081-89012199, 89012081-89013343, 89012081-89014119	89012069-89012081, 89012199-89012222, 89013343-89013367, 89014100-89014138		http://genome.ucsc.edu/cgi-bin/hgTracks?db=HG38&position=chr10%3A89014138-89012069	ENSG00000026103.19:s:89012069-89012081
TMEM128	0.3677	1	4236256-4237827	ENSG00000132406.11	0.2651, -0.3677, 0.0839	9.982e-01, 1.000e+00, 4.001e-01	1.358e-05;1.728e-09;1.135e-01	0.1922, 0.671, 0.1286	0.4611, 0.3077, 0.2258	s|1e1.1o1|1e2.1o1|i	3	3	1;0;1	chr4	-	4237077-4237827, 4236256-4237827, 4236257-4237826	na-4237077, 4235542-4236256, 4237827-4237935	4236257-4237826	http://genome.ucsc.edu/cgi-bin/hgTracks?db=HG38&position=chr4%3A4237935-4235542	ENSG00000132406.11:s:4237827-4237935
PARL	0.3675	1	183833825-183840570	ENSG00000175193.12	-0.3675, 0.3295, 0.0383, -0.0	1.000e+00, 1.000e+00, 3.936e-05, 7.185e-21	0.000e+00;2.067e-19;5.090e-01;1.000e+00	0.8651, 0.1039, 0.0255, 0.007	0.5079, 0.4263, 0.063, 0.0045	s|1e1.1o1|1e2.1o1|1e3.1o1|i	4	4	0;0;0;1	chr3	-	183833825-183840570, 183833589-183840570, 183829709-183840570, 183833826-183840569	183829385-183829709, 183833492-183833589, 183833724-183833825, 183840570-183840640	183833826-183840569	http://genome.ucsc.edu/cgi-bin/hgTracks?db=HG38&position=chr3%3A183840640-183829385	ENSG00000175193.12:s:183840570-183840640
KIAA1191	0.3675	1	176359567-176359811	ENSG00000122203.14	-0.3675, -0.0008, 0.0463, 0.3083	1.000e+00, 1.160e-03, 7.992e-02, 9.993e-01	4.621e-08;7.328e-01;3.619e-01;4.937e-06	0.8501, 0.0522, 0.0265, 0.0678	0.4825, 0.049, 0.0836, 0.3771	s|1e1.1o1|1e2.1o1|1e3.1o1|1e4.1o1	4	5	0;0;1;0	chr5	-	176359567-176359811, 176355749-176359811, 176352748-176359811, 176348356-176359811	176348250-176348356, 176352622-176352748, 176355571-176355749, 176359462-176359567, 176359811-176359918		http://genome.ucsc.edu/cgi-bin/hgTracks?db=HG38&position=chr5%3A176359918-176348250	ENSG00000122203.14:s:176359811-176359918
VPS29	0.3671	1	110499546-110502049	ENSG00000111237.18	0.0, -0.3671, 0.0, 0.0, 0.3542	8.120e-21, 1.000e+00, 8.120e-21, 8.120e-21, 1.000e+00	1.000e+00;6.474e-10;1.000e+00;1.000e+00;2.109e-09	0.0004, 0.753, 0.0004, 0.0004, 0.2457	0.0073, 0.3869, 0.0005, 0.0052, 0.6016	s|1e1.1o1|1e2.1o1|1e3.1o1|1e4.1o1|1e5.1o1	5	6	0;0;0;0;0	chr12	-	110501559-110502049, 110499546-110502049, 110498859-110502049, 110497002-110502049, 110496203-110502049	110496012-110496217, 110496298-110497002, 110498796-110498859, 110499457-110499546, 110501417-110501559, 110502049-110502117		http://genome.ucsc.edu/cgi-bin/hgTracks?db=HG38&position=chr12%3A110502117-110496012	ENSG00000111237.18:s:110502049-110502117
SETD5	0.3671	1	9434630-9434824	ENSG00000168137.15	0.3536, -0.3671, 0.0014	1.000e+00, 1.000e+00, 1.295e-05	9.364e-10;6.403e-11;9.505e-01	0.5444, 0.4417, 0.0128	0.8933, 0.0743, 0.025	t|1e1.1o1|1e2.1o2|1e2.2o2	3	3	0;0;1	chr3	+	9434485-9434824, 9434630-9434824, 9434715-9434824	9434277-9434485, 9434590-9434715, 9434824-9434882		http://genome.ucsc.edu/cgi-bin/hgTracks?db=HG38&position=chr3%3A9434882-9434277	ENSG00000168137.15:t:9434824-9434882
KAT2B	0.3668	1	20148487-20152332	ENSG00000114166.7	0.3529, 0.0009, -0.3668, 0.0003	1.000e+00, 7.275e-06, 1.000e+00, 1.535e-04	2.317e-11;9.553e-01;1.276e-10;8.034e-01	0.0714, 0.0146, 0.876, 0.0364	0.4225, 0.0256, 0.5165, 0.0351	t|1e1.1o1|1e2.1o2|1e2.2o2|i	4	3	1;1;0;1	chr3	+	20148306-20152332, 20148476-20152332, 20148487-20152332, 20149011-20152331	20148240-20148306, 20148403-20149010, 20152332-20154404	20149011-20152331	http://genome.ucsc.edu/cgi-bin/hgTracks?db=HG38&position=chr3%3A20154404-20148240	ENSG00000114166.7:t:20152332-20154404
HPS4	0.3667	1	26470813-26472302	ENSG00000100099.20	0.2791, 0.0006, -0.3667, -0.0015, 0.0421	1.000e+00, 1.334e-09, 1.000e+00, 2.954e-04, 6.702e-02	1.178e-15;9.719e-01;0.000e+00;6.990e-01;3.934e-01	0.0581, 0.0014, 0.7602, 0.1, 0.0783	0.3376, 0.0341, 0.4006, 0.097, 0.1271	t|1e1.1o1|1e2.1o1|2e1.1o1|2e2.1o1|i	5	3	0;1;0;0;1	chr22	-	26470922-26472302, 26470922-26471213, 26470813-26472302, 26470813-26471213, 26470923-26471212	26470719-26470922, 26471213-26471388, 26472302-26472418	26470923-26471212	http://genome.ucsc.edu/cgi-bin/hgTracks?db=HG38&position=chr22%3A26472418-26470719	ENSG00000100099.20:t:26470719-26470922
ZCCHC10	0.3663	1	132998850-133000132	ENSG00000155329.11	0.0, 0.3654, -0.3663, 0.0	8.120e-21, 1.000e+00, 1.000e+00, 8.120e-21	1.000e+00;1.213e-10;1.398e-10;1.000e+00	0.0012, 0.037, 0.9605, 0.0012	0.0015, 0.4104, 0.5863, 0.0015	t|1e1.1o2|1e2.1o1|1e3.1o1|2e3.1o1	4	4	1;0;0;0	chr5	-	132998850-133026497, 132998850-133006759, 132998850-133000132, 132998832-133000132	132996985-132998850, 133000132-133000201, 133006759-133006920, 133026493-133026604		http://genome.ucsc.edu/cgi-bin/hgTracks?db=HG38&position=chr5%3A133026604-132996985	ENSG00000155329.11:t:132996985-132998850
TNRC6A	0.366	1	24794719-24797490	ENSG00000090905.17	-0.3659, 0.366, -0.0	1.000e+00, 1.000e+00, 8.120e-21	3.310e-10;3.023e-10;1.000e+00	0.9162, 0.0822, 0.0014	0.5507, 0.4479, 0.0014	s|1e1.1o1|1e2.1o1|1e3.1o1	3	4	0;1;1	chr16	+	24794719-24795907, 24794719-24797490, 24794719-24797915	24794544-24794719, 24795644-24796368, 24797486-24797570, 24797915-24798127		http://genome.ucsc.edu/cgi-bin/hgTracks?db=HG38&position=chr16%3A24798127-24794544	ENSG00000090905.17:s:24794544-24794719
SENP6	0.366	1	75634811-75647731	ENSG00000112701.17	-0.1832, -0.1794, 0.366, -0.0, 0.0026	9.502e-01, 9.531e-01, 1.000e+00, 7.185e-21, 1.025e-06	1.699e-03;5.809e-04;1.644e-17;1.000e+00;8.408e-01	0.3659, 0.3434, 0.2473, 0.0064, 0.0365	0.1817, 0.1604, 0.6095, 0.0039, 0.0403	s|1e1.1o2|1e1.2o2|1e2.1o1|1e3.1o1|i	5	4	0;0;0;1;1	chr6	+	75634811-75640684, 75634811-75640687, 75634811-75647731, 75634811-75659262, 75635057-75640683	75634707-75635056, 75640684-75640704, 75647292-75647801, 75659262-75659407	75635057-75640683	http://genome.ucsc.edu/cgi-bin/hgTracks?db=HG38&position=chr6%3A75659407-75634707	ENSG00000112701.17:s:75634707-75635056
ANKRD27	0.3651	1	32644479-32649682	ENSG00000105186.14	0.3651, -0.3467, -0.0	1.000e+00, 1.000e+00, 8.129e-21	3.411e-13;5.864e-12;9.991e-01	0.1233, 0.8595, 0.0173	0.4803, 0.5184, 0.0012	t|1e1.1o1|1e2.1o1|2e2.1o1	3	3	0;0;0	chr19	-	32644479-32649682, 32644479-32646459, 32644476-32646459	32644340-32644479, 32646459-32646615, 32649682-32649792		http://genome.ucsc.edu/cgi-bin/hgTracks?db=HG38&position=chr19%3A32649792-32644340	ENSG00000105186.14:t:32644340-32644479
HERPUD1	0.3651	1	56935312-56936687	ENSG00000051108.14	0.3651, -0.3651	1.000e+00, 1.000e+00	2.232e-20;0.000e+00	0.0143, 0.9857	0.3762, 0.6238	t|1e1.1o1|1e2.1o1	2	3	0;0	chr16	+	56935312-56936687, 56935475-56936687	56934965-56935312, 56935378-56935648, 56935951-56937413		http://genome.ucsc.edu/cgi-bin/hgTracks?db=HG38&position=chr16%3A56937413-56934965	ENSG00000051108.14:t:56935951-56937413
AP1S2	0.3651	1	15831568-15833444	ENSG00000182287.13	0.3155, -0.3651, -0.0, 0.0313	1.000e+00, 1.000e+00, 7.185e-21, 6.388e-02	8.619e-16;0.000e+00;1.000e+00;4.166e-01	0.1959, 0.5612, 0.008, 0.2344	0.5034, 0.209, 0.0106, 0.2797	s|1e1.1o2|1e1.2o2|1e2.1o2|i	4	3	1;0;1;1	chrX	-	15833007-15833444, 15831568-15833444, 15827372-15833444, 15833008-15833443	15825806-15827372, 15830059-15833007, 15833444-15833524	15833008-15833443	http://genome.ucsc.edu/cgi-bin/hgTracks?db=HG38&position=chrX%3A15833524-15825806	ENSG00000182287.13:s:15833444-15833524
GTF2H2	0.3648	1	71059744-71060844	ENSG00000145736.14	-0.3493, 0.3648, -0.0	1.000e+00, 1.000e+00, 8.128e-21	0.000e+00;2.235e-20;9.992e-01	0.9496, 0.0268, 0.0211	0.6069, 0.3822, 0.0098	s|1e1.1o1|1e2.1o1|1e3.1o1	3	4	0;1;1	chr5	-	71060170-71060844, 71059744-71060844, 71055457-71060844	71055030-71055457, 71059690-71059744, 71060120-71060170, 71060507-71060930		http://genome.ucsc.edu/cgi-bin/hgTracks?db=HG38&position=chr5%3A71060930-71055030	ENSG00000145736.14:s:71060507-71060930
CD47	0.3635	1	108047292-108051939	ENSG00000196776.14	0.3403, -0.3635, 0.0002, 0.0, 0.0	1.000e+00, 1.000e+00, 7.264e-21, 7.185e-21, 7.185e-21	2.568e-20;0.000e+00;9.918e-01;1.000e+00;1.000e+00	0.0603, 0.9047, 0.0218, 0.0055, 0.0053	0.4017, 0.5523, 0.0331, 0.0077, 0.0074	t|1e1.1o1|1e2.1o1|1e3.1o1|1e4.1o1|i	5	5	1;0;0;0;1	chr3	-	108047292-108057477, 108047292-108051939, 108047292-108050578, 108047292-108049619, 108047293-108049618	108043298-108047292, 108049619-108049651, 108050578-108050602, 108051939-108054739, 108057477-108057569	108047293-108049618	http://genome.ucsc.edu/cgi-bin/hgTracks?db=HG38&position=chr3%3A108057569-108043298	ENSG00000196776.14:t:108043298-108047292
APTX	0.3629	1	32987846-32989759	ENSG00000137074.18	-0.2677, -0.0995, 0.3629, -0.0017, 0.0	9.952e-01, 4.989e-01, 1.000e+00, 3.300e-04, 8.120e-21	6.631e-05;7.521e-02;2.227e-20;7.261e-01;1.000e+00	0.6091, 0.3349, 0.0039, 0.0512, 0.0026	0.3371, 0.2231, 0.3771, 0.046, 0.0091	s|1e1.1o2|1e1.2o2|1e2.1o2|1e3.1o1|1e4.1o1	5	5	0;0;0;0;0	chr9	-	32988129-32989759, 32988124-32989759, 32987846-32989759, 32987731-32989759, 32986030-32989759	32985971-32986030, 32987543-32987731, 32987777-32987846, 32988079-32988134, 32989759-32990088		http://genome.ucsc.edu/cgi-bin/hgTracks?db=HG38&position=chr9%3A32990088-32985971	ENSG00000137074.18:s:32989759-32990088
EFCAB14	0.3622	1	46688544-46689587	ENSG00000159658.10	0.3622, -0.3622	1.000e+00, 1.000e+00	2.542e-20;0.000e+00	0.4373, 0.5627	0.7928, 0.2072	s|1e1.1o1|1e2.1o1	2	3	0;0	chr1	-	46688544-46689587, 46686870-46689587	46686784-46686929, 46688353-46688544, 46689587-46689691		http://genome.ucsc.edu/cgi-bin/hgTracks?db=HG38&position=chr1%3A46689691-46686784	ENSG00000159658.10:s:46689587-46689691
POLDIP3	0.3622	1	42599793-42602770	ENSG00000100227.17	0.3622, -0.3622	1.000e+00, 1.000e+00	4.499e-10;4.712e-10	0.1672, 0.8328	0.5213, 0.4787	t|1e1.1o1|1e2.1o1	2	3	0;0	chr22	-	42599793-42602770, 42599793-42601970	42599698-42599793, 42601970-42602107, 42602768-42603160		http://genome.ucsc.edu/cgi-bin/hgTracks?db=HG38&position=chr22%3A42603160-42599698	ENSG00000100227.17:t:42599698-42599793
INSIG2	0.3621	1	118103321-118106737	ENSG00000125629.14	-0.3621, 0.3621	1.000e+00, 1.000e+00	1.794e-07;1.793e-07	0.9486, 0.0514	0.5856, 0.4144	s|1e1.1o1|i	2	2	0;1	chr2	+	118103321-118106737, 118103322-118106658	118103197-118103321, 118106659-118106903	118103322-118106658	http://genome.ucsc.edu/cgi-bin/hgTracks?db=HG38&position=chr2%3A118106903-118103197	ENSG00000125629.14:s:118103197-118103321
BLOC1S6	0.3613	1	45587525-45605428	ENSG00000104164.10	-0.3394, -0.0003, -0.0, 0.0071, -0.0007, 0.3613	9.996e-01, 3.186e-06, 8.120e-21, 2.067e-02, 2.404e-05, 1.000e+00	2.555e-06;9.908e-01;1.000e+00;5.997e-01;9.773e-01;4.617e-08	0.8157, 0.0124, 0.001, 0.0809, 0.0197, 0.0673	0.4697, 0.0008, 0.0008, 0.0923, 0.0008, 0.43	s|1e1.1o1|1e2.1o1|1e3.1o1|1e4.1o2|1e4.2o2|1e5.1o1	6	6	0;0;0;0;0;0	chr15	+	45587525-45592135, 45587525-45597880, 45587525-45602357, 45587525-45603100, 45587525-45603104, 45587525-45605428	45587123-45587525, 45592124-45592276, 45597880-45599562, 45602357-45602375, 45603100-45603187, 45605428-45605773		http://genome.ucsc.edu/cgi-bin/hgTracks?db=HG38&position=chr15%3A45605773-45587123	ENSG00000104164.10:s:45587123-45587525
LINC00698	0.3612	1	63118942-63123323	ENSG00000244342.5	-0.0084, 0.0255, 0.3612, -0.3392, -0.0021, -0.0211	1.957e-02, 5.182e-02, 1.000e+00, 1.000e+00, 7.778e-04, 5.247e-02	5.769e-01;4.475e-01;4.903e-11;6.054e-08;7.727e-01;4.649e-01	0.1033, 0.0468, 0.0577, 0.6153, 0.0413, 0.1332	0.0889, 0.0886, 0.422, 0.2707, 0.0387, 0.0948	t|1e1.1o1|1e2.1o1|1e3.1o1|1e4.1o1|1e5.1o1|i	6	6	0;1;1;0;1;1	chr3	+	63106422-63123323, 63113766-63123323, 63118942-63123323, 63122319-63123323, 63122803-63123323, 63122804-63123322	63105975-63106422, 63113577-63113895, 63118699-63118942, 63122256-63122319, 63122671-63122803, 63123323-63123448	63122804-63123322	http://genome.ucsc.edu/cgi-bin/hgTracks?db=HG38&position=chr3%3A63123448-63105975	ENSG00000244342.5:t:63123323-63123448
EXOSC9	0.3611	1	121814047-121816772	ENSG00000123737.12	0.0, -0.0755, -0.2586, 0.3611, -0.0247	7.187e-21, 2.734e-01, 9.987e-01, 1.000e+00, 1.141e-02	9.998e-01;1.726e-01;4.565e-06;2.233e-20;5.426e-01	0.01, 0.1043, 0.7941, 0.0108, 0.0738	0.0157, 0.0219, 0.5389, 0.3767, 0.041	s|1e1.1o1|1e2.1o1|1e3.1o1|1e4.1o1|i	5	5	0;0;0;1;0	chr4	+	121814047-121815350, 121814047-121816144, 121814047-121816369, 121814047-121816772, 121814628-121815349	121813755-121814627, 121815350-121815403, 121816144-121816194, 121816369-121816447, 121816772-121817021	121814628-121815349	http://genome.ucsc.edu/cgi-bin/hgTracks?db=HG38&position=chr4%3A121817021-121813755	ENSG00000123737.12:s:121813755-121814627
CCNT2	0.3607	1	134942674-134946101	ENSG00000082258.12	0.1502, 0.0191, -0.3607, 0.1544	8.778e-01, 1.081e-02, 1.000e+00, 8.487e-01	3.234e-03;5.775e-01;6.331e-09;9.707e-03	0.0115, 0.0254, 0.8813, 0.0867	0.1754, 0.06, 0.5243, 0.2386	s|1e1.1o2|1e1.2o2|1e2.1o1|i	4	3	0;0;0;1	chr2	+	134942674-134945787, 134942674-134945889, 134942674-134946101, 134942770-134945786	134942612-134942769, 134945787-134945982, 134946101-134946465	134942770-134945786	http://genome.ucsc.edu/cgi-bin/hgTracks?db=HG38&position=chr2%3A134946465-134942612	ENSG00000082258.12:s:134942612-134942769
DENND1A	0.3603	1	123792630-123878951	ENSG00000119522.15	-0.3603, 0.3272, 0.0056	1.000e+00, 1.000e+00, 3.386e-03	8.782e-09;4.540e-08;8.257e-01	0.9814, 0.0163, 0.0022	0.6144, 0.3522, 0.0294	s|1e1.1o1|1e2.1o1|1e3.1o1	3	4	0;1;1	chr9	-	123792630-123878951, 123769563-123878951, 123757822-123878951	123757703-123757822, 123769514-123769563, 123792587-123792630, 123878951-123879021		http://genome.ucsc.edu/cgi-bin/hgTracks?db=HG38&position=chr9%3A123879021-123757703	ENSG00000119522.15:s:123878951-123879021
FAM96A	0.3602	1	64075537-64088687	ENSG00000166797.10	0.3602, -0.3601, 0.0	1.000e+00, 1.000e+00, 7.185e-21	2.561e-20;0.000e+00;1.000e+00	0.2606, 0.7391, 0.0003	0.6146, 0.3852, 0.0002	t|1e1.1o1|1e2.1o1|i	3	3	0;0;1	chr15	-	64075537-64088687, 64075537-64081102, 64075538-64081101	64074318-64075537, 64081102-64081151, 64088687-64088851	64075538-64081101	http://genome.ucsc.edu/cgi-bin/hgTracks?db=HG38&position=chr15%3A64088851-64074318	ENSG00000166797.10:t:64074318-64075537
DAB2	0.3602	1	39388367-39388799	ENSG00000153071.14	-0.3602, 0.3602	1.000e+00, 1.000e+00	2.331e-15;2.413e-15	0.9689, 0.0311	0.613, 0.387	s|1e1.1o1|1e2.1o1	2	3	0;0	chr5	-	39388367-39388799, 39383271-39388799	39382618-39383271, 39387697-39388367, 39388799-39388857		http://genome.ucsc.edu/cgi-bin/hgTracks?db=HG38&position=chr5%3A39388857-39382618	ENSG00000153071.14:s:39388799-39388857
PPIL3	0.3599	1	200881488-200885698	ENSG00000240344.8	0.3599, -0.0371, -0.3183	1.000e+00, 2.712e-02, 1.000e+00	3.252e-11;4.700e-01;1.826e-08	0.2103, 0.0728, 0.7158	0.5723, 0.0347, 0.3959	t|1e1.1o1|1e2.1o1|1e3.1o1	3	4	0;0;0	chr2	-	200881488-200885698, 200881488-200885262, 200881488-200882342	200881421-200881742, 200882342-200882435, 200884902-200885367, 200885698-200885772		http://genome.ucsc.edu/cgi-bin/hgTracks?db=HG38&position=chr2%3A200885772-200881421	ENSG00000240344.8:t:200881421-200881742
BRCA1	0.3595	1	43094860-43095846	ENSG00000012048.20	0.0, 0.3594, -0.3595	8.120e-21, 1.000e+00, 1.000e+00	1.000e+00;6.829e-13;8.823e-13	0.0009, 0.0946, 0.9045	0.0009, 0.4535, 0.5457	t|1e1.2o4|1e2.1o1|1e3.1o1	3	4	0;0;0	chr17	-	43094860-43125271, 43094860-43099775, 43094860-43095846	43093013-43094860, 43095846-43095922, 43099775-43099880, 43124737-43125483		http://genome.ucsc.edu/cgi-bin/hgTracks?db=HG38&position=chr17%3A43125483-43093013	ENSG00000012048.20:t:43093013-43094860
DNAJC24	0.3582	1	31370859-31426287	ENSG00000170946.14	-0.0, -0.0, -0.001, 0.0, -0.0085, -0.3305, 0.3582	4.394e-09, 8.120e-21, 6.318e-05, 1.652e-07, 1.245e-02, 9.984e-01, 1.000e+00	9.997e-01;1.000e+00;9.562e-01;9.975e-01;6.291e-01;2.217e-05;2.011e-09	0.0066, 0.0008, 0.0198, 0.006, 0.0706, 0.8415, 0.0569	0.0056, 0.0007, 0.0104, 0.0104, 0.0566, 0.5047, 0.4128	s|1e1.1o1|1e2.1o1|1e3.1o1|1e4.1o1|1e5.1o1|1e6.1o1|1e7.1o1	7	8	0;0;0;0;0;0;1	chr11	+	31370859-31374103, 31370859-31384594, 31370859-31396283, 31370859-31407456, 31370859-31408110, 31370859-31414811, 31370859-31426287	31370716-31370859, 31374103-31374205, 31384594-31385100, 31396283-31396394, 31407456-31407543, 31408110-31408330, 31414811-31414949, 31426287-31427978		http://genome.ucsc.edu/cgi-bin/hgTracks?db=HG38&position=chr11%3A31427978-31370716	ENSG00000170946.14:s:31370716-31370859
HNRNPC	0.3571	1	21263336-21269298	ENSG00000092199.17	0.0, 0.0, 0.0006, 0.0, -0.3571, 0.3532, 0.0	7.185e-21, 7.185e-21, 4.381e-09, 7.185e-21, 1.000e+00, 1.000e+00, 7.185e-21	1.000e+00;1.000e+00;9.714e-01;1.000e+00;0.000e+00;2.603e-20;1.000e+00	0.0225, 0.0, 0.0614, 0.0003, 0.6856, 0.2191, 0.0103	0.0089, 0.0008, 0.0692, 0.005, 0.3306, 0.5751, 0.0107	s|1e1.1o1|1e2.1o2|1e2.2o2|1e3.1o2|1e3.2o2|1e4.1o1|i	7	5	0;1;0;0;0;0;1	chr14	-	21268668-21269298, 21265006-21269298, 21263829-21269298, 21263582-21269298, 21263336-21269298, 21234229-21269298, 21268669-21269297	21233953-21234245, 21262993-21263582, 21263620-21265516, 21268623-21268668, 21269298-21269494	21268669-21269297	http://genome.ucsc.edu/cgi-bin/hgTracks?db=HG38&position=chr14%3A21269494-21233953	ENSG00000092199.17:s:21269298-21269494
KCTD3	0.357	1	215577728-215578001	ENSG00000136636.12	0.0509, -0.357, 0.2922	9.376e-02, 1.000e+00, 9.999e-01	3.349e-01;1.934e-11;6.119e-08	0.0236, 0.8842, 0.087	0.087, 0.5285, 0.3897	s|1e1.1o2|1e1.2o2|1e2.1o1	3	3	1;0;1	chr1	+	215577728-215577929, 215577728-215578001, 215577728-215579000	215577670-215577728, 215577929-215578081, 215579000-215579137		http://genome.ucsc.edu/cgi-bin/hgTracks?db=HG38&position=chr1%3A215579137-215577670	ENSG00000136636.12:s:215577670-215577728
C8orf59	0.3565	1	85214631-85217386	ENSG00000176731.11	0.0, -0.3563, 0.3565	8.120e-21, 1.000e+00, 1.000e+00	1.000e+00;0.000e+00;3.701e-17	0.0004, 0.7724, 0.2271	0.0002, 0.4224, 0.5773	s|1e1.1o1|1e2.1o1|1e3.1o1	3	4	0;0;0	chr8	-	85217292-85217386, 85215037-85217386, 85214631-85217386	85214076-85214631, 85214921-85215134, 85216813-85217292, 85217386-85217702		http://genome.ucsc.edu/cgi-bin/hgTracks?db=HG38&position=chr8%3A85217702-85214076	ENSG00000176731.11:s:85217386-85217702
HSPA9	0.3565	1	138560091-138561580	ENSG00000113013.12	0.0, -0.3565, 0.3265, 0.0	7.185e-21, 1.000e+00, 1.000e+00, 7.185e-21	1.000e+00;0.000e+00;2.368e-20;1.000e+00	0.0001, 0.9812, 0.0102, 0.0092	0.0005, 0.6297, 0.3418, 0.0287	s|1e1.1o1|1e2.1o1|1e3.1o1|i	4	4	0;0;1;1	chr5	-	138560931-138561580, 138560091-138561580, 138558657-138561580, 138560932-138561579	138558553-138558657, 138559720-138560091, 138560781-138560931, 138561580-138561789	138560932-138561579	http://genome.ucsc.edu/cgi-bin/hgTracks?db=HG38&position=chr5%3A138561789-138558553	ENSG00000113013.12:s:138561580-138561789
WHSC1L1	0.356	1	38318038-38318895	ENSG00000147548.16	-0.356, 0.356	1.000e+00, 1.000e+00	4.063e-09;4.069e-09	0.5052, 0.4948	0.1482, 0.8518	s|1e1.1o1|1e2.1o1	2	3	0;0	chr8	-	38318038-38318895, 38316042-38318895	38315912-38316042, 38316417-38318038, 38318895-38319291		http://genome.ucsc.edu/cgi-bin/hgTracks?db=HG38&position=chr8%3A38319291-38315912	ENSG00000147548.16:s:38318895-38319291
POLDIP3	0.3553	1	42599793-42602770	ENSG00000100227.17	-0.0, -0.3488, 0.3553, -0.0	1.573e-10, 1.000e+00, 1.000e+00, 8.120e-21	9.998e-01;4.002e-08;2.645e-08;1.000e+00	0.0082, 0.8292, 0.163, 0.0009	0.0033, 0.4749, 0.5222, 0.0007	s|1e1.1o2|1e1.2o2|1e2.1o1|1e3.1o2	4	4	0;0;0;0	chr22	-	42602107-42602770, 42602056-42602770, 42599793-42602770, 42585316-42602770	42583721-42585316, 42599698-42599793, 42601970-42602107, 42602768-42603160		http://genome.ucsc.edu/cgi-bin/hgTracks?db=HG38&position=chr22%3A42603160-42583721	ENSG00000100227.17:s:42602768-42603160
ABI1	0.3549	1	26770345-26777065	ENSG00000136754.16	-0.3537, 0.3549, -0.0	1.000e+00, 1.000e+00, 7.189e-21	1.582e-12;8.646e-13;9.996e-01	0.4782, 0.5093, 0.0135	0.1258, 0.862, 0.0126	s|1e1.1o1|1e2.1o1|i	3	3	0;0;1	chr10	-	26771089-26777065, 26770345-26777065, 26771090-26776625	26770245-26770345, 26771075-26771089, 26776626-26777241	26771090-26776625	http://genome.ucsc.edu/cgi-bin/hgTracks?db=HG38&position=chr10%3A26777241-26770245	ENSG00000136754.16:s:26776626-26777241
SS18	0.3548	1	26035127-26038555	ENSG00000141380.13	0.0, -0.3548, 0.3482	8.120e-21, 1.000e+00, 1.000e+00	1.000e+00;9.462e-11;2.039e-10	0.0008, 0.6099, 0.3893	0.0071, 0.2561, 0.7374	t|1e1.1o1|1e2.1o1|1e3.1o1	3	4	1;0;0	chr18	-	26035127-26039289, 26035127-26038555, 26035127-26035831	26035091-26035614, 26035831-26035923, 26038555-26038659, 26039289-26039456		http://genome.ucsc.edu/cgi-bin/hgTracks?db=HG38&position=chr18%3A26039456-26035091	ENSG00000141380.13:t:26035091-26035614
UBA6	0.3544	1	67641228-67644698	ENSG00000033178.12	-0.3544, 0.3482, 0.0	1.000e+00, 1.000e+00, 1.401e-10	6.661e-16;1.018e-16;9.998e-01	0.9674, 0.0248, 0.0077	0.6195, 0.3709, 0.0082	s|1e1.1o1|1e2.1o1|i	3	3	0;1;1	chr4	-	67641228-67644698, 67639124-67644698, 67641229-67644697	67638943-67639124, 67641151-67641228, 67644698-67644778	67641229-67644697	http://genome.ucsc.edu/cgi-bin/hgTracks?db=HG38&position=chr4%3A67644778-67638943	ENSG00000033178.12:s:67644698-67644778
CD47	0.3536	1	108051970-108057477	ENSG00000196776.14	-0.0, -0.3536, 0.0, 0.343, -0.0	7.185e-21, 1.000e+00, 7.185e-21, 1.000e+00, 7.185e-21	1.000e+00;0.000e+00;1.000e+00;2.582e-20;1.000e+00	0.0156, 0.913, 0.0002, 0.0609, 0.0099	0.0088, 0.5724, 0.0056, 0.4012, 0.012	s|1e1.1o1|1e2.1o1|1e3.1o1|1e4.1o1|i	5	5	0;0;1;1;1	chr3	-	108055566-108057477, 108051970-108057477, 108051752-108057477, 108047292-108057477, 108055567-108057476	na-108051752, 108043298-108047292, 108051939-108054739, 108055520-108055566, 108057477-108057569	108055567-108057476	http://genome.ucsc.edu/cgi-bin/hgTracks?db=HG38&position=chr3%3A108057569-108043298	ENSG00000196776.14:s:108057477-108057569
HNRNPC	0.3534	1	21234229-21269298	ENSG00000092199.17	0.3534, -0.353, 0.0, 0.0, 0.0, 0.0, 0.0	1.000e+00, 1.000e+00, 8.120e-21, 8.120e-21, 8.120e-21, 8.120e-21, 8.120e-21	2.592e-20;0.000e+00;1.000e+00;1.000e+00;1.000e+00;1.000e+00;1.000e+00	0.2023, 0.7803, 0.0084, 0.0033, 0.0, 0.0069, 0.0	0.5479, 0.4346, 0.0124, 0.002, 0.0, 0.0041, 0.0	t|1e1.1o1|1e2.1o1|1e3.1o2|1e3.2o2|1e4.1o1|1e5.1o1|1e6.1o1	7	7	0;0;0;1;0;0;0	chr14	-	21234229-21269298, 21234229-21263311, 21234229-21262601, 21234229-21262594, 21234229-21254547, 21234229-21236373, 21234229-21234769	21233953-21234245, 21234769-21234831, 21236373-21236460, 21254547-21254593, 21262594-21262768, 21262993-21263582, 21269298-21269494		http://genome.ucsc.edu/cgi-bin/hgTracks?db=HG38&position=chr14%3A21269494-21233953	ENSG00000092199.17:t:21233953-21234245
HPS4	0.3516	1	26453404-26457859	ENSG00000100099.20	0.2265, -0.3516, 0.0266, -0.0, 0.0773	9.880e-01, 1.000e+00, 4.471e-02, 8.093e-09, 3.408e-01	2.592e-04;5.092e-08;4.618e-01;9.988e-01;1.463e-01	0.0613, 0.8262, 0.0375, 0.0099, 0.0645	0.2943, 0.4683, 0.0751, 0.001, 0.1564	s|1e1.1o1|1e2.1o1|1e3.1o1|1e4.1o1|i	5	5	0;0;0;0;1	chr22	-	26453972-26457859, 26453404-26457859, 26444694-26457859, 26443552-26457859, 26453973-26457858	26443423-26443552, 26444227-26444694, 26453112-26453404, 26453646-26453972, 26457859-26457967	26453973-26457858	http://genome.ucsc.edu/cgi-bin/hgTracks?db=HG38&position=chr22%3A26457967-26443423	ENSG00000100099.20:s:26457859-26457967
CD46	0.3511	1	207770362-207783292	ENSG00000117335.18	0.2356, 0.0908, -0.3511	1.000e+00, 4.236e-01, 1.000e+00	2.680e-20;5.734e-02;0.000e+00	0.0097, 0.0192, 0.9707	0.2566, 0.1151, 0.6308	t|1e1.1o1|1e2.1o1|1e3.1o1	3	4	0;0;0	chr1	+	207767195-207783292, 207767823-207783292, 207770362-207783292	207767013-207767195, 207767779-207767823, 207770041-207770362, 207783292-207783728		http://genome.ucsc.edu/cgi-bin/hgTracks?db=HG38&position=chr1%3A207783728-207767013	ENSG00000117335.18:t:207783292-207783728
PKP4	0.3503	1	158577383-158603070	ENSG00000144283.21	0.0293, 0.2841, -0.3503	1.382e-02, 1.000e+00, 1.000e+00	5.344e-01;3.293e-10;3.963e-14	0.0089, 0.0059, 0.9851	0.0631, 0.3034, 0.6271	s|1e1.1o1|1e2.1o1|1e3.1o1	3	4	0;1;0	chr2	+	158577383-158578169, 158577383-158588225, 158577383-158603070	158577271-158577383, 158578169-158578263, 158588225-158588285, 158603070-158603104		http://genome.ucsc.edu/cgi-bin/hgTracks?db=HG38&position=chr2%3A158603104-158577271	ENSG00000144283.21:s:158577271-158577383
RNF144A	0.35	1	6941147-6996916	ENSG00000151692.14	0.0113, -0.35, 0.325, 0.0	9.330e-04, 1.000e+00, 1.000e+00, 8.120e-21	7.287e-01;1.006e-10;1.745e-09;1.000e+00	0.0236, 0.8009, 0.1712, 0.0007	0.0474, 0.4557, 0.4964, 0.003	s|1e1.1o1|1e2.1o1|1e3.1o1|1e4.1o1	4	5	1;0;1;0	chr2	+	6941147-6951318, 6941147-6996916, 6941147-7014454, 6941147-7020473	6940948-6941147, 6951318-na, 6996749-6997061, 7014454-7014558, 7020473-7020768		http://genome.ucsc.edu/cgi-bin/hgTracks?db=HG38&position=chr2%3A7020768-6940948	ENSG00000151692.14:s:6940948-6941147
ARHGAP18	0.3492	1	129584112-129599216	ENSG00000146376.10	-0.3492, 0.3492	1.000e+00, 1.000e+00	0.000e+00;5.180e-20	0.9216, 0.0784	0.5784, 0.4216	s|1e1.1o1|1e2.1o1	2	3	0;1	chr6	-	129584112-129599216, 129580131-129599216	129580070-129580131, 129583988-129584112, 129599216-129599356		http://genome.ucsc.edu/cgi-bin/hgTracks?db=HG38&position=chr6%3A129599356-129580070	ENSG00000146376.10:s:129599216-129599356
ZEB2	0.3492	1	144405024-144429769	ENSG00000169554.16	0.3492, -0.3492	1.000e+00, 1.000e+00	4.690e-12;5.267e-12	0.0999, 0.9001	0.4496, 0.5504	t|1e1.1o1|1e2.1o1	2	3	0;0	chr2	-	144405024-144429769, 144405024-144424796	144404836-144405373, 144424796-144424867, 144426513-144430026		http://genome.ucsc.edu/cgi-bin/hgTracks?db=HG38&position=chr2%3A144430026-144404836	ENSG00000169554.16:t:144404836-144405373
RPL41	0.3491	1	56116659-56116775	ENSG00000229117.8	0.0, -0.3491, 0.0, 0.3435	7.185e-21, 1.000e+00, 7.185e-21, 1.000e+00	1.000e+00;0.000e+00;1.000e+00;2.630e-20	0.0024, 0.4994, 0.0002, 0.4972	0.0005, 0.153, 0.0065, 0.8388	s|1e1.1o2|1e1.2o2|1e2.1o1|i	4	3	1;0;1;0	chr12	+	56116659-56116754, 56116659-56116775, 56116659-56117482, 56116660-56116753	56116586-56116659, 56116754-56116930, 56117482-56117943	56116660-56116753	http://genome.ucsc.edu/cgi-bin/hgTracks?db=HG38&position=chr12%3A56117943-56116586	ENSG00000229117.8:s:56116586-56116659
PDHX	0.3491	1	34992380-34994913	ENSG00000110435.11	-0.3419, -0.0001, 0.0, -0.0, 0.3491	1.000e+00, 1.730e-08, 2.823e-10, 7.187e-21, 1.000e+00	2.457e-08;9.957e-01;9.996e-01;9.998e-01;3.682e-09	0.8349, 0.0169, 0.0007, 0.0116, 0.1383	0.4878, 0.01, 0.0105, 0.0006, 0.4901	s|1e1.1o2|1e1.2o2|1e2.1o1|1e3.1o1|i	5	4	0;1;1;0;1	chr11	+	34992379-34994914, 34992379-34994975, 34992379-35017015, 34992379-35020208, 34992380-34994913	34992315-34992379, 34994914-34996122, 35017015-na, 35020208-35020591	34992380-34994913	http://genome.ucsc.edu/cgi-bin/hgTracks?db=HG38&position=chr11%3A35020591-34992315	ENSG00000110435.11:s:34992315-34992379
TTC4	0.349	1	54722799-54731486	ENSG00000243725.6	0.349, -0.349	1.000e+00, 1.000e+00	6.857e-08;6.861e-08	0.0181, 0.9819	0.3779, 0.6221	t|1e1.1o1|1e2.1o1	2	3	1;0	chr1	+	54722799-54731486, 54728432-54731486	54722675-54722799, 54728346-54728432, 54731486-54731700		http://genome.ucsc.edu/cgi-bin/hgTracks?db=HG38&position=chr1%3A54731700-54722675	ENSG00000243725.6:t:54731486-54731700
EFCAB14	0.3472	1	46686870-46689587	ENSG00000159658.10	-0.3472, 0.3472	1.000e+00, 1.000e+00	0.000e+00;4.066e-17	0.5698, 0.4302	0.2293, 0.7707	t|1e1.1o1|1e2.1o1	2	3	0;0	chr1	-	46686870-46689587, 46686870-46688353	46686784-46686929, 46688353-46688544, 46689587-46689691		http://genome.ucsc.edu/cgi-bin/hgTracks?db=HG38&position=chr1%3A46689691-46686784	ENSG00000159658.10:t:46686784-46686929
ANAPC4	0.3466	1	25416598-25417616	ENSG00000053900.10	-0.3466, 0.2978, 0.0098	1.000e+00, 9.998e-01, 8.037e-03	1.278e-08;2.105e-08;6.812e-01	0.981, 0.0018, 0.0173	0.6331, 0.32, 0.0469	s|1e1.1o1|1e2.1o1|i	3	3	0;1;0	chr4	+	25416598-25417616, 25416598-25418155, 25416599-25417615	25416425-25416598, 25417616-25417739, 25418155-25418498	25416599-25417615	http://genome.ucsc.edu/cgi-bin/hgTracks?db=HG38&position=chr4%3A25418498-25416425	ENSG00000053900.10:s:25416425-25416598
BBS9	0.3458	1	33352873-33357855	ENSG00000122507.20	0.0069, 0.2923, 0.0, -0.3458, 0.0001	6.218e-03, 9.994e-01, 2.236e-09, 1.000e+00, 2.344e-06	7.466e-01;3.297e-06;1.000e+00;3.601e-09;9.932e-01	0.0013, 0.0081, 0.0013, 0.9879, 0.0013	0.035, 0.3199, 0.0015, 0.6261, 0.0101	t|1e1.1o1|1e2.1o1|1e3.1o1|1e4.1o1|i	5	5	0;0;0;0;1	chr7	+	33349170-33357855, 33351323-33357855, 33352049-33357855, 33352873-33357855, 33352874-33357854	33349068-33349170, 33351219-33351323, 33351927-33352049, 33352859-33352873, 33357855-33357995	33352874-33357854	http://genome.ucsc.edu/cgi-bin/hgTracks?db=HG38&position=chr7%3A33357995-33349068	ENSG00000122507.20:t:33357855-33357995
ZFAND3	0.3455	1	38061775-38082392	ENSG00000156639.11	0.0, -0.3455, 0.3027, 0.0009	8.126e-21, 1.000e+00, 1.000e+00, 1.869e-07	9.994e-01;5.832e-13;2.957e-10;9.690e-01	0.0041, 0.9187, 0.0782, 0.0008	0.0164, 0.5763, 0.3806, 0.0295	s|1e1.1o1|1e2.1o1|1e3.1o1|1e4.1o1	4	5	0;0;0;1	chr6	+	38061775-38062408, 38061775-38082392, 38061775-38116572, 38061775-38152235	38061593-38061775, 38062408-38062660, 38082392-38082457, 38116572-38116739, 38152235-38154624		http://genome.ucsc.edu/cgi-bin/hgTracks?db=HG38&position=chr6%3A38154624-38061593	ENSG00000156639.11:s:38061593-38061775
GPR89B	0.3454	1	147943544-147943977	ENSG00000188092.14	0.3454, -0.3454	1.000e+00, 1.000e+00	7.074e-10;7.225e-10	0.0679, 0.9321	0.4123, 0.5877	s|1e1.1o2|1e1.2o2	2	2	0;0	chr1	+	147943544-147943977, 147943544-147943997	147943438-147943544, 147943977-147944098		http://genome.ucsc.edu/cgi-bin/hgTracks?db=HG38&position=chr1%3A147944098-147943438	ENSG00000188092.14:s:147943438-147943544
TMEM87A	0.3448	1	42228821-42231036	ENSG00000103978.15	-0.0737, -0.267, 0.0, 0.3448	2.405e-01, 9.998e-01, 7.191e-21, 1.000e+00	2.003e-01;2.996e-08;9.993e-01;2.296e-20	0.1012, 0.8761, 0.0004, 0.0199	0.0051, 0.6005, 0.0189, 0.3748	t|1e1.1o1|1e2.1o2|2e2.2o2|i	4	3	0;0;1;1	chr15	-	42228820-42231844, 42228820-42231192, 42228809-42231037, 42228821-42231036	42228712-42228820, 42231037-42231260, 42231844-42231915	42228821-42231036	http://genome.ucsc.edu/cgi-bin/hgTracks?db=HG38&position=chr15%3A42231915-42228712	ENSG00000103978.15:t:42228712-42228820
ZNF146	0.3447	1	36215196-36218122	ENSG00000167635.11	-0.0044, -0.0065, 0.0723, 0.0, 0.0047, -0.3447, 0.2703, 0.0, -0.0	4.792e-05, 1.881e-04, 2.958e-01, 7.188e-21, 1.706e-05, 1.000e+00, 9.997e-01, 7.185e-21, 1.007e-09	8.086e-01;7.805e-01;1.599e-01;9.997e-01;8.252e-01;5.314e-09;6.688e-07;1.000e+00;9.981e-01	0.0407, 0.0398, 0.077, 0.0101, 0.0133, 0.5747, 0.2219, 0.0003, 0.0165	0.0289, 0.017, 0.162, 0.0142, 0.0431, 0.2213, 0.4966, 0.0051, 0.0041	s|1e2.1o1|2e1.1o1|2e2.1o1|3e1.1o1|3e2.1o1|4e1.1o1|4e2.1o1|4e3.1o2|i	9	4	1;1;0;1;1;0;0;1;1	chr19	+	36215020-36228748, 36215155-36218122, 36215155-36228748, 36215189-36218122, 36215189-36228748, 36215196-36218122, 36215196-36228748, 36215196-36235659, 36215197-36218121	36214602-36215196, 36218122-36218195, 36228459-36228819, 36235659-36238774	36215197-36218121	http://genome.ucsc.edu/cgi-bin/hgTracks?db=HG38&position=chr19%3A36238774-36214602	ENSG00000167635.11:s:36214602-36215196
PSPH	0.3442	1	56017379-56021073	ENSG00000146733.13	0.3442, -0.3442	1.000e+00, 1.000e+00	4.604e-10;4.394e-10	0.0621, 0.9379	0.4147, 0.5853	t|1e1.1o1|1e2.1o1	2	3	1;0	chr7	-	56017379-56021073, 56017379-56019600	56017234-56017379, 56019600-56019808, 56021073-56021231		http://genome.ucsc.edu/cgi-bin/hgTracks?db=HG38&position=chr7%3A56021231-56017234	ENSG00000146733.13:t:56017234-56017379
NGFRAP1	0.3437	1	103377106-103377510	ENSG00000166681.13	0.0, 0.3276, 0.0, -0.3437	8.121e-21, 1.000e+00, 8.120e-21, 1.000e+00	9.999e-01;4.724e-10;1.000e+00;4.914e-12	0.0021, 0.3732, 0.0035, 0.6219	0.0163, 0.6944, 0.0035, 0.2829	t|1e1.1o1|1e2.1o1|2e1.1o1|2e2.1o1	4	3	0;0;1;0	chrX	+	103376613-103377463, 103377106-103377463, 103376613-103377510, 103377106-103377510	103376340-103376613, 103376916-103377106, 103377463-103378077		http://genome.ucsc.edu/cgi-bin/hgTracks?db=HG38&position=chrX%3A103378077-103376340	ENSG00000166681.13:t:103377463-103378077
SUCLG2	0.3434	1	67375859-67400731	ENSG00000172340.14	0.2956, -0.3434, 0.0339	9.999e-01, 1.000e+00, 8.732e-02	5.320e-08;4.623e-10;3.704e-01	0.0615, 0.8923, 0.0436	0.3586, 0.55, 0.0892	s|1e1.1o1|1e2.1o1|1e3.1o1	3	4	1;0;0	chr3	-	67376505-67400731, 67375859-67400731, 67360768-67400731	na-67376505, 67360460-67360768, 67374719-67375859, 67400731-67400851		http://genome.ucsc.edu/cgi-bin/hgTracks?db=HG38&position=chr3%3A67400851-67360460	ENSG00000172340.14:s:67400731-67400851
BBS9	0.3431	1	33351323-33352859	ENSG00000122507.20	-0.3431, 0.3431	1.000e+00, 1.000e+00	4.872e-09;4.908e-09	0.9866, 0.0134	0.6309, 0.3691	s|1e1.1o1|1e2.1o1	2	3	0;0	chr7	+	33351323-33352859, 33351323-33357855	33351219-33351323, 33352859-33352873, 33357855-33357995		http://genome.ucsc.edu/cgi-bin/hgTracks?db=HG38&position=chr7%3A33357995-33351219	ENSG00000122507.20:s:33351219-33351323
SS18	0.3428	1	26035923-26038555	ENSG00000141380.13	0.3428, -0.3381, -0.0015	1.000e+00, 1.000e+00, 2.565e-04	1.905e-09;1.461e-09;8.024e-01	0.2773, 0.677, 0.0397	0.6233, 0.342, 0.0363	s|1e1.1o1|1e2.1o1|i	3	3	0;0;1	chr18	-	26035923-26038555, 26035127-26038555, 26035924-26038554	26035091-26035614, 26035831-26035923, 26038555-26038659	26035924-26038554	http://genome.ucsc.edu/cgi-bin/hgTracks?db=HG38&position=chr18%3A26038659-26035091	ENSG00000141380.13:s:26038555-26038659
ABI1	0.3426	1	26770345-26771075	ENSG00000136754.16	0.0, 0.3418, -0.3426	8.120e-21, 1.000e+00, 1.000e+00	1.000e+00;9.908e-10;1.007e-09	0.0032, 0.5055, 0.4935	0.0033, 0.8471, 0.1508	t|1e1.1o1|1e2.1o1|1e3.1o1	3	4	0;0;0	chr10	-	26770345-26823138, 26770345-26777065, 26770345-26771075	26770245-26770345, 26771075-26771089, 26776626-26777241, 26823138-26823305		http://genome.ucsc.edu/cgi-bin/hgTracks?db=HG38&position=chr10%3A26823305-26770245	ENSG00000136754.16:t:26770245-26770345
DCP2	0.3423	1	112985986-112992121	ENSG00000172795.15	-0.3423, 0.3423	1.000e+00, 1.000e+00	0.000e+00;1.428e-17	0.9944, 0.0056	0.6304, 0.3696	s|1e1.1o1|i	2	2	0;1	chr5	+	112985986-112992121, 112986011-112992120	112985832-112986010, 112992121-112992248	112986011-112992120	http://genome.ucsc.edu/cgi-bin/hgTracks?db=HG38&position=chr5%3A112992248-112985832	ENSG00000172795.15:s:112985832-112986010
BCL2L13	0.3413	1	17696210-17702243	ENSG00000099968.17	0.0, 0.2596, 0.0557, -0.3413, 0.0	7.185e-21, 9.999e-01, 2.183e-01, 1.000e+00, 7.185e-21	1.000e+00;9.336e-08;2.148e-01;1.640e-11;1.000e+00	0.0039, 0.1039, 0.1847, 0.693, 0.0094	0.011, 0.3679, 0.2598, 0.356, 0.0083	t|1e1.1o1|1e2.1o1|1e3.1o1|1e4.1o1|i	5	5	0;0;0;0;1	chr22	+	17655832-17702243, 17683321-17702243, 17689142-17702243, 17696210-17702243, 17696211-17702242	17655662-17655832, 17683214-17683321, 17688986-17689142, 17695738-17696210, 17702243-17703733	17696211-17702242	http://genome.ucsc.edu/cgi-bin/hgTracks?db=HG38&position=chr22%3A17703733-17655662	ENSG00000099968.17:t:17702243-17703733
TMEM206	0.341	1	212375300-212377562	ENSG00000065600.12	-0.0, -0.341, 0.3368	1.869e-06, 1.000e+00, 1.000e+00	9.934e-01;5.707e-08;3.412e-08	0.0054, 0.9622, 0.0307	0.0088, 0.6279, 0.3646	s|1e1.1o1|1e2.1o1|1e3.1o1	3	4	0;0;1	chr1	-	212376884-212377562, 212375300-212377562, 212365376-212377562	212363931-212365376, 212375193-212375300, 212376794-212376884, 212377562-212377706		http://genome.ucsc.edu/cgi-bin/hgTracks?db=HG38&position=chr1%3A212377706-212363931	ENSG00000065600.12:s:212377562-212377706
RP9P	0.3391	1	32918372-32921339	ENSG00000205763.13	-0.0009, 0.0, -0.3391, 0.3196	1.459e-06, 8.129e-21, 1.000e+00, 1.000e+00	9.674e-01;9.991e-01;6.715e-13;1.639e-17	0.0262, 0.0009, 0.9572, 0.0139	0.0165, 0.0194, 0.6206, 0.3431	s|1e1.1o1|1e2.1o1|2e1.1o1|2e2.1o1	4	3	1;1;0;1	chr7	-	32918372-32921415, 32917542-32921415, 32918372-32921339, 32917542-32921339	32916815-32917542, 32918311-32918372, 32921339-32921430		http://genome.ucsc.edu/cgi-bin/hgTracks?db=HG38&position=chr7%3A32921430-32916815	ENSG00000205763.13:s:32921339-32921430
EED	0.339	1	86255287-86256387	ENSG00000074266.17	-0.339, 0.2015, 0.1062	1.000e+00, 9.905e-01, 5.628e-01	6.724e-12;4.854e-06;5.049e-02	0.9782, 0.0017, 0.0202	0.6427, 0.23, 0.1353	s|1e1.1o1|2e1.1o1|i	3	2	0;1;1	chr11	+	86255287-86256387, 86255465-86256387, 86255466-86256386	86255222-86255465, 86256387-86256512	86255466-86256386	http://genome.ucsc.edu/cgi-bin/hgTracks?db=HG38&position=chr11%3A86256512-86255222	ENSG00000074266.17:s:86255222-86255465
GLS	0.3384	1	190954660-190954755	ENSG00000115419.12	-0.3384, 0.3384	1.000e+00, 1.000e+00	4.571e-08;4.554e-08	0.9676, 0.0324	0.6261, 0.3739	s|1e1.1o1|1e2.1o1	2	3	0;0	chr2	+	190954660-190954755, 190954660-190962830	190954584-190954660, 190954755-190954818, 190962830-190965552		http://genome.ucsc.edu/cgi-bin/hgTracks?db=HG38&position=chr2%3A190965552-190954584	ENSG00000115419.12:s:190954584-190954660
CNOT2	0.3383	1	70319364-70329423	ENSG00000111596.11	-0.3383, 0.0006, 0.3178	1.000e+00, 2.487e-07, 1.000e+00	3.187e-11;9.802e-01;5.252e-10	0.908, 0.004, 0.0874	0.5732, 0.0216, 0.3968	s|1e1.1o1|1e2.1o2|1e3.1o1	3	4	0;1;0	chr12	+	70319364-70329423, 70319364-70332767, 70319364-70335438	70319024-70319364, 70329423-70329633, 70332398-70332846, 70334435-70335833		http://genome.ucsc.edu/cgi-bin/hgTracks?db=HG38&position=chr12%3A70335833-70319024	ENSG00000111596.11:s:70319024-70319364
CLINT1	0.3373	1	157789567-157791703	ENSG00000113282.13	0.3373, -0.3247, -0.0	1.000e+00, 1.000e+00, 8.120e-21	3.016e-11;8.372e-10;1.000e+00	0.3001, 0.6886, 0.012	0.6366, 0.3627, 0.0007	t|1e1.1o1|2e1.1o1|2e2.1o1	3	3	0;0;0	chr5	-	157789567-157791703, 157789513-157791703, 157789513-157790600	157789363-157790561, 157790600-157790651, 157791620-157791724		http://genome.ucsc.edu/cgi-bin/hgTracks?db=HG38&position=chr5%3A157791724-157789363	ENSG00000113282.13:t:157789363-157790561
SSR3	0.3367	1	156543269-156544308	ENSG00000114850.6	-0.3367, 0.064, 0.2399	1.000e+00, 1.366e-01, 1.000e+00	0.000e+00;2.990e-01;2.665e-20	0.9785, 0.0069, 0.0148	0.6457, 0.0958, 0.2633	s|1e1.1o1|2e1.1o1|i	3	2	0;0;1	chr3	-	156543269-156544308, 156543269-156544294, 156543270-156543953	156540140-156543269, 156543954-156544439	156543270-156543953	http://genome.ucsc.edu/cgi-bin/hgTracks?db=HG38&position=chr3%3A156544439-156540140	ENSG00000114850.6:s:156543954-156544439
MFF	0.3362	1	227352573-227355677	ENSG00000168958.19	0.0, 0.2038, -0.0141, 0.1329, -0.3362, -0.0	7.190e-21, 9.934e-01, 4.226e-06, 7.837e-01, 1.000e+00, 7.185e-21	9.994e-01;7.904e-05;6.583e-01;3.217e-03;0.000e+00;1.000e+00	0.0113, 0.2867, 0.0504, 0.0504, 0.5945, 0.0075	0.0253, 0.4874, 0.0312, 0.1829, 0.2663, 0.0066	t|1e1.1o1|1e2.1o1|1e3.1o1|1e4.1o1|1e5.1o1|i	6	6	1;0;0;0;0;1	chr2	+	227332588-227355677, 227340380-227355677, 227342819-227355677, 227347384-227355677, 227352573-227355677, 227352574-227355297	227332419-227332588, 227340292-227340561, 227342745-227342819, 227346725-227347384, 227351681-227352573, 227355298-227355761	227352574-227355297	http://genome.ucsc.edu/cgi-bin/hgTracks?db=HG38&position=chr2%3A227355761-227332419	ENSG00000168958.19:t:227355298-227355761
ZBTB8OS	0.336	1	32634072-32634768	ENSG00000176261.15	0.1685, 0.0004, 0.1111, 0.0373, 0.0113, -0.0, -0.336, -0.0027	9.615e-01, 8.257e-21, 6.091e-01, 9.803e-04, 2.059e-06, 8.122e-21, 1.000e+00, 8.371e-05	2.373e-04;9.858e-01;2.972e-02;5.233e-01;7.281e-01;9.998e-01;0.000e+00;9.027e-01	0.1196, 0.0087, 0.1301, 0.0311, 0.0377, 0.0208, 0.5707, 0.0698	0.2937, 0.0321, 0.2436, 0.0639, 0.0484, 0.0108, 0.2434, 0.0636	t|1e1.1o3|1e1.3o3|1e2.1o2|1e2.2o2|2e1.1o3|2e1.2o3|2e2.1o2|2e2.2o2	8	3	0;0;0;1;1;0;0;0	chr1	-	32634110-32650433, 32634110-32650402, 32634110-32634768, 32634110-32634702, 32634072-32650433, 32634072-32650429, 32634072-32634768, 32634072-32634702	32633951-32634110, 32634702-32634792, 32650402-32650903		http://genome.ucsc.edu/cgi-bin/hgTracks?db=HG38&position=chr1%3A32650903-32633951	ENSG00000176261.15:t:32633951-32634110
E2F6	0.3357	1	11450127-11451201	ENSG00000169016.16	-0.3063, -0.0126, 0.3357	1.000e+00, 1.352e-03, 1.000e+00	3.120e-12;6.724e-01;2.636e-20	0.9191, 0.0471, 0.0342	0.6079, 0.0282, 0.3637	s|1e1.1o1|2e2.1o1|i	3	3	0;0;1	chr2	-	11450126-11451651, 11447774-11451202, 11450127-11451201	11447627-11447774, 11450008-11450126, 11451202-11451806	11450127-11451201	http://genome.ucsc.edu/cgi-bin/hgTracks?db=HG38&position=chr2%3A11451806-11447627	ENSG00000169016.16:s:11451202-11451806
WBP5	0.3343	1	103356606-103357615	ENSG00000185222.7	0.3343, -0.325, -0.0005	1.000e+00, 1.000e+00, 4.828e-09	3.700e-16;1.077e-14;9.813e-01	0.1512, 0.8224, 0.0271	0.4776, 0.5009, 0.0212	t|1e1.1o1|1e2.1o1|2e2.1o1	3	3	0;0;1	chrX	+	103356606-103357615, 103357161-103357615, 103357161-103357618	103356445-103356606, 103357083-103357161, 103357615-103358469		http://genome.ucsc.edu/cgi-bin/hgTracks?db=HG38&position=chrX%3A103358469-103356445	ENSG00000185222.7:t:103357615-103358469
UBE2W	0.3342	1	73810629-73825147	ENSG00000104343.19	0.0009, 0.3094, -0.3342	3.950e-06, 1.000e+00, 1.000e+00	9.706e-01;1.249e-09;5.793e-11	0.0012, 0.0507, 0.9481	0.0228, 0.3538, 0.6231	t|1e1.1o1|1e2.1o1|1e3.1o1	3	4	1;0;0	chr8	-	73810629-73878808, 73810629-73830381, 73810629-73825147	73810474-73810629, 73825147-73825249, 73830381-73830474, 73878808-73878910		http://genome.ucsc.edu/cgi-bin/hgTracks?db=HG38&position=chr8%3A73878910-73810474	ENSG00000104343.19:t:73810474-73810629
RP9P	0.3334	1	32917542-32918311	ENSG00000205763.13	0.0, 0.0, 0.2944, -0.3334	8.131e-21, 8.123e-21, 1.000e+00, 1.000e+00	9.988e-01;9.997e-01;1.071e-13;1.110e-16	0.0025, 0.0009, 0.0145, 0.9816	0.0216, 0.0178, 0.3156, 0.6485	t|1e1.1o1|1e2.1o2|1e2.2o2|1e3.1o1	4	4	1;1;1;0	chr7	-	32917542-32930078, 32917542-32921415, 32917542-32921339, 32917542-32918311	32916815-32917542, 32918311-32918372, 32921339-32921430, 32930078-32930108		http://genome.ucsc.edu/cgi-bin/hgTracks?db=HG38&position=chr7%3A32930108-32916815	ENSG00000205763.13:t:32916815-32917542
TRMU	0.3328	1	46337944-46346422	ENSG00000100416.12	-0.3238, 0.3328, -0.0	1.000e+00, 1.000e+00, 8.630e-10	8.185e-10;8.375e-11;9.978e-01	0.7325, 0.2501, 0.018	0.4109, 0.5804, 0.0104	s|1e1.1o1|1e2.1o1|i	3	3	0;0;1	chr22	+	46337944-46343262, 46337944-46346422, 46337945-46343261	46337779-46337944, 46343262-46343368, 46346422-46346544	46337945-46343261	http://genome.ucsc.edu/cgi-bin/hgTracks?db=HG38&position=chr22%3A46346544-46337779	ENSG00000100416.12:s:46337779-46337944
GTF2H3	0.3327	1	123651056-123652532	ENSG00000111358.13	0.0004, -0.3327, 0.0026, 0.2742	6.685e-07, 1.000e+00, 9.405e-05, 1.000e+00	9.784e-01;2.109e-14;8.923e-01;3.470e-13	0.0117, 0.9769, 0.0005, 0.0102	0.0246, 0.6461, 0.0321, 0.2919	s|1e1.1o2|1e1.2o2|2e1.1o2|i	4	2	0;0;1;1	chr12	+	123651056-123652524, 123651056-123652532, 123651156-123652524, 123651157-123652523	123650994-123651156, 123652524-123652561	123651157-123652523	http://genome.ucsc.edu/cgi-bin/hgTracks?db=HG38&position=chr12%3A123652561-123650994	ENSG00000111358.13:s:123650994-123651156
CCDC43	0.3316	1	44680653-44681730	ENSG00000180329.13	0.0, -0.3125, -0.005, 0.3316	7.185e-21, 1.000e+00, 1.744e-05, 1.000e+00	1.000e+00;2.133e-12;7.875e-01;1.641e-15	0.0005, 0.9262, 0.0418, 0.0267	0.0008, 0.6174, 0.0269, 0.3544	s|1e1.1o2|1e1.2o2|1e2.1o1|i	4	3	0;0;0;1	chr17	-	44680652-44682003, 44680643-44682003, 44679043-44682003, 44680653-44681730	44677440-44679043, 44680585-44680652, 44681731-44682138	44680653-44681730	http://genome.ucsc.edu/cgi-bin/hgTracks?db=HG38&position=chr17%3A44682138-44677440	ENSG00000180329.13:s:44681731-44682138
CLINT1	0.3314	1	157789567-157791703	ENSG00000113282.13	-0.0, 0.3314, -0.3116, 0.0, -0.0002	7.185e-21, 1.000e+00, 1.000e+00, 7.185e-21, 1.614e-10	1.000e+00;5.925e-11;4.181e-09;1.000e+00;9.911e-01	0.0147, 0.2898, 0.6647, 0.0021, 0.0266	0.0022, 0.6231, 0.3544, 0.0104, 0.0091	s|1e1.1o1|1e2.1o2|1e2.2o2|1e3.2o2|i	5	4	0;0;0;1;1	chr5	-	157790651-157791703, 157789567-157791703, 157789513-157791703, 157787992-157791703, 157790652-157791619	157785743-157788018, 157789363-157790561, 157790600-157790651, 157791620-157791724	157790652-157791619	http://genome.ucsc.edu/cgi-bin/hgTracks?db=HG38&position=chr5%3A157791724-157785743	ENSG00000113282.13:s:157791620-157791724
MED13L	0.3312	1	116111512-116237468	ENSG00000123066.7	0.0146, 0.207, 0.0552, 0.0009, -0.0, -0.3312, -0.0022, 0.0	5.815e-06, 9.849e-01, 5.291e-02, 5.836e-10, 8.121e-21, 1.000e+00, 4.305e-06, 8.120e-21	6.927e-01;1.170e-04;3.854e-01;9.693e-01;9.999e-01;2.034e-12;9.279e-01;1.000e+00	0.0185, 0.1661, 0.0202, 0.0122, 0.0072, 0.7376, 0.0327, 0.0003	0.0495, 0.3686, 0.0876, 0.0323, 0.0147, 0.4108, 0.0246, 0.0089	s|1e1.1o1|1e2.1o1|1e3.1o1|1e4.1o1|1e5.1o1|1e6.1o1|1e7.1o1|1e8.1o1	8	9	1;1;1;1;1;0;1;1	chr12	-	116237273-116237468, 116236890-116237468, 116232156-116237468, 116230622-116237468, 116230532-116237468, 116111512-116237468, 116096752-116237468, 116022601-116237468	na-116230532, na-116230622, 116022456-116022601, 116096669-116096752, 116111428-116111512, 116232059-116232156, 116236821-116236890, 116237157-116237273, 116237468-116237705		http://genome.ucsc.edu/cgi-bin/hgTracks?db=HG38&position=chr12%3A116237705-116022456	ENSG00000123066.7:s:116237468-116237705
ZFAND3	0.3309	1	38082457-38116572	ENSG00000156639.11	0.3285, -0.3309, 0.0	1.000e+00, 1.000e+00, 8.120e-21	7.146e-10;2.850e-10;1.000e+00	0.0734, 0.9255, 0.0011	0.4048, 0.5932, 0.0032	t|1e1.1o1|1e2.1o1|1e3.1o1	3	4	0;0;0	chr6	+	38061775-38116572, 38082457-38116572, 38088373-38116572	38061593-38061775, 38082392-38082457, 38088331-38088373, 38116572-38116739		http://genome.ucsc.edu/cgi-bin/hgTracks?db=HG38&position=chr6%3A38116739-38061593	ENSG00000156639.11:t:38116572-38116739
MALAT1	0.3306	1	65504207-65504325	ENSG00000251562.7	0.0, -0.3303, 0.3306	7.185e-21, 1.000e+00, 1.000e+00	1.000e+00;0.000e+00;2.348e-20	0.0003, 0.3491, 0.6506	0.0005, 0.0142, 0.9853	t|1e1.1o1|1e2.1o1|i	3	3	0;0;0	chr11	+	65502393-65504326, 65504206-65504326, 65504207-65504325	65501848-65502393, 65504005-65504206, 65504326-65504463	65504207-65504325	http://genome.ucsc.edu/cgi-bin/hgTracks?db=HG38&position=chr11%3A65504463-65501848	ENSG00000251562.7:t:65504326-65504463
NIPA2	0.33	1	22851870-22858540	ENSG00000140157.14	0.0007, 0.33, -0.3122, -0.0199, 0.0003	7.984e-07, 1.000e+00, 1.000e+00, 6.854e-03, 4.987e-07	9.673e-01;7.074e-14;4.100e-10;5.857e-01;9.835e-01	0.0006, 0.0329, 0.9007, 0.0563, 0.01	0.0242, 0.3575, 0.5841, 0.0073, 0.0213	t|1e1.1o1|1e2.1o1|1e3.1o1|1e4.1o1|i	5	5	1;0;0;1;1	chr15	+	22839790-22858540, 22851870-22858540, 22853268-22858540, 22855580-22858540, 22855581-22858539	22839655-22839790, 22851709-22851870, 22853212-22853268, 22855501-22855580, 22858540-22858630	22855581-22858539	http://genome.ucsc.edu/cgi-bin/hgTracks?db=HG38&position=chr15%3A22858630-22839655	ENSG00000140157.14:t:22858540-22858630
LINC00920	0.3297	1	66408814-66409482	ENSG00000246898.1	-0.3297, 0.3297	1.000e+00, 1.000e+00	1.577e-08;1.569e-08	0.8532, 0.1468	0.5228, 0.4772	s|1e1.1o1|1e2.1o1	2	3	1;0	chr16	+	66408814-66409482, 66408814-66410280	66408524-66408814, 66409482-66409548, 66410280-66412135		http://genome.ucsc.edu/cgi-bin/hgTracks?db=HG38&position=chr16%3A66412135-66408524	ENSG00000246898.1:s:66408524-66408814
USP10	0.3297	1	84745673-84758716	ENSG00000103194.15	0.1902, 0.124, -0.3297	9.609e-01, 7.231e-01, 1.000e+00	9.728e-04;9.722e-03;1.176e-10	0.0608, 0.0109, 0.9295	0.2485, 0.1465, 0.5948	t|1e1.1o1|1e2.1o1|1e3.1o1	3	4	0;0;0	chr16	+	84733503-84758716, 84740369-84758716, 84745673-84758716	84733138-84733503, 84740309-84740369, 84745613-84745673, 84758716-84758807		http://genome.ucsc.edu/cgi-bin/hgTracks?db=HG38&position=chr16%3A84758807-84733138	ENSG00000103194.15:t:84758716-84758807
EXOSC8	0.3296	1	37000822-37002488	ENSG00000120699.12	-0.0, -0.3253, 0.3296	1.673e-08, 1.000e+00, 1.000e+00	9.994e-01;3.158e-08;2.053e-08	0.0067, 0.9594, 0.0358	0.0017, 0.6287, 0.3696	s|1e1.1o1|1e2.1o1|1e3.1o1	3	4	0;0;0	chr13	+	37000822-37001749, 37000822-37002273, 37000822-37002488	37000541-37000822, 37001474-37001801, 37002268-37002309, 37002488-37002551		http://genome.ucsc.edu/cgi-bin/hgTracks?db=HG38&position=chr13%3A37002551-37000541	ENSG00000120699.12:s:37000541-37000822
ARMC10	0.3296	1	103092653-103097277	ENSG00000170632.13	0.308, 0.0, -0.3296, 0.0006	1.000e+00, 7.185e-21, 1.000e+00, 2.202e-09	4.185e-13;1.000e+00;3.886e-15;9.713e-01	0.2533, 0.0035, 0.7252, 0.0156	0.5574, 0.0076, 0.401, 0.0317	t|1e1.1o1|1e2.1o1|1e3.1o1|i	4	4	0;0;0;1	chr7	+	103086764-103097277, 103086937-103097277, 103092653-103097277, 103092654-103095726	103086630-103086764, 103086869-103086937, 103092477-103092653, 103095727-103097348	103092654-103095726	http://genome.ucsc.edu/cgi-bin/hgTracks?db=HG38&position=chr7%3A103097348-103086630	ENSG00000170632.13:t:103095727-103097348
MICAL1	0.3291	1	109451700-109452246	ENSG00000135596.17	0.0, 0.2252, -0.3291, 0.0776	7.200e-21, 1.000e+00, 1.000e+00, 2.937e-01	9.985e-01;3.113e-15;0.000e+00;1.602e-01	0.0086, 0.0481, 0.8204, 0.1213	0.027, 0.2653, 0.4983, 0.2042	s|1e1.1o2|1e1.2o2|1e2.1o1|i	4	3	1;0;0;0	chr6	-	109452122-109452246, 109452119-109452246, 109451700-109452246, 109452123-109452245	109451600-109451700, 109451729-109452122, 109452246-109452401	109452123-109452245	http://genome.ucsc.edu/cgi-bin/hgTracks?db=HG38&position=chr6%3A109452401-109451600	ENSG00000135596.17:s:109452246-109452401
FLOT1	0.3289	1	30740798-30741614	ENSG00000137312.14	0.0, -0.3284, 0.3289	8.120e-21, 1.000e+00, 1.000e+00	1.000e+00;0.000e+00;2.674e-20	0.0025, 0.8596, 0.1369	0.0023, 0.5382, 0.4593	s|1e1.1o1|2e1.1o1|2e2.1o1	3	3	0;0;1	chr6	-	30741333-30741662, 30741333-30741614, 30740798-30741614	30740679-30740853, 30741190-30741333, 30741354-30741704		http://genome.ucsc.edu/cgi-bin/hgTracks?db=HG38&position=chr6%3A30741704-30740679	ENSG00000137312.14:s:30741354-30741704
CHKB	0.3288	1	50580082-50580190	ENSG00000100288.19	-0.3288, 0.0825, 0.2157	1.000e+00, 3.392e-01, 9.944e-01	5.547e-11;1.193e-01;1.179e-06	0.9737, 0.0164, 0.0066	0.6382, 0.1188, 0.2453	s|1e1.1o1|1e2.1o1|1e3.1o1	3	4	0;1;1	chr22	-	50580082-50580190, 50579830-50580190, 50579802-50580190	50579727-50579802, 50579804-50579830, 50579974-50580082, 50580190-50580271		http://genome.ucsc.edu/cgi-bin/hgTracks?db=HG38&position=chr22%3A50580271-50579727	ENSG00000100288.19:s:50580190-50580271
DHX57	0.3288	1	38815655-38818877	ENSG00000163214.20	0.3126, -0.3288, 0.0, 0.0004	1.000e+00, 1.000e+00, 2.509e-09, 5.455e-05	6.836e-10;8.792e-09;1.000e+00;9.665e-01	0.0014, 0.9787, 0.0014, 0.0184	0.3276, 0.6555, 0.0018, 0.0145	t|1e1.1o1|1e2.1o2|1e2.2o2|1e3.1o1	4	4	1;0;0;1	chr2	-	38815655-38819049, 38815655-38818877, 38815655-38818873, 38815655-38816095	38815521-38815655, 38815875-38816185, 38818873-38818960, 38819049-38819144		http://genome.ucsc.edu/cgi-bin/hgTracks?db=HG38&position=chr2%3A38819144-38815521	ENSG00000163214.20:t:38815521-38815655
RFC5	0.3288	1	118028030-118029771	ENSG00000111445.13	-0.3288, 0.1521, 0.1474	1.000e+00, 8.553e-01, 8.238e-01	1.279e-08;5.620e-03;9.642e-03	0.9776, 0.0007, 0.0217	0.643, 0.1796, 0.1746	t|1e1.1o1|1e2.1o1|i	3	3	0;1;1	chr12	+	118028030-118029771, 118029035-118029771, 118028031-118029770	na-118029035, 118027953-118028030, 118029771-118029825	118028031-118029770	http://genome.ucsc.edu/cgi-bin/hgTracks?db=HG38&position=chr12%3A118029825-118027953	ENSG00000111445.13:t:118029771-118029825
SNHG16	0.3286	1	76559043-76561288	ENSG00000163597.14	0.3079, 0.0, -0.3286, 0.0	1.000e+00, 7.185e-21, 1.000e+00, 7.185e-21	2.758e-20;1.000e+00;0.000e+00;1.000e+00	0.3074, 0.0012, 0.6725, 0.0179	0.614, 0.0105, 0.3507, 0.0287	t|1e1.1o1|1e2.1o1|1e3.1o1|i	4	4	0;0;0;1	chr17	+	76557857-76561288, 76558600-76561288, 76559043-76561288, 76560434-76561287	76557766-76557857, 76558463-76558600, 76558945-76560433, 76561288-76561751	76560434-76561287	http://genome.ucsc.edu/cgi-bin/hgTracks?db=HG38&position=chr17%3A76561751-76557766	ENSG00000163597.14:t:76561288-76561751
RBL2	0.3283	1	53470922-53479154	ENSG00000103479.14	-0.3283, 0.3283	1.000e+00, 1.000e+00	1.263e-09;1.269e-09	0.9832, 0.0168	0.6456, 0.3544	s|1e1.1o1|1e2.1o1	2	3	0;1	chr16	+	53470922-53479154, 53470922-53479886	53470746-53470922, 53479154-53479225, 53479546-53479991		http://genome.ucsc.edu/cgi-bin/hgTracks?db=HG38&position=chr16%3A53479991-53470746	ENSG00000103479.14:s:53470746-53470922
VPS29	0.328	1	110496203-110502049	ENSG00000111237.18	0.328, -0.223, -0.049, -0.032, 0.0	1.000e+00, 9.919e-01, 1.455e-01, 6.843e-02, 8.120e-21	3.961e-10;4.786e-05;2.725e-01;4.050e-01;1.000e+00	0.1938, 0.5876, 0.1138, 0.1007, 0.0004	0.5196, 0.3614, 0.0539, 0.0524, 0.0098	t|1e1.1o1|1e2.1o2|1e2.2o2|1e3.1o1|1e4.1o1	5	5	0;0;0;0;0	chr12	-	110496203-110502049, 110496203-110499535, 110496203-110499457, 110496203-110498820, 110496203-110496823	110496012-110496217, 110496298-110497002, 110498796-110498859, 110499457-110499546, 110502049-110502117		http://genome.ucsc.edu/cgi-bin/hgTracks?db=HG38&position=chr12%3A110502117-110496012	ENSG00000111237.18:t:110496012-110496217
SNHG1	0.3272	1	62853833-62854519	ENSG00000255717.6	0.0, 0.0, 0.0015, 0.3272, -0.0505, -0.3016	7.185e-21, 7.185e-21, 7.915e-21, 1.000e+00, 2.034e-01, 1.000e+00	1.000e+00;1.000e+00;9.313e-01;2.409e-20;2.321e-01;1.685e-11	0.0005, 0.0005, 0.0005, 0.0352, 0.4875, 0.4714	0.0026, 0.0051, 0.039, 0.3569, 0.4193, 0.1788	t|1e1.1o1|2e1.1o1|2e2.1o1|3e1.1o1|3e2.1o1|i	6	3	1;1;0;0;0;0	chr11	-	62853989-62854519, 62853849-62854519, 62853849-62854018, 62853833-62854519, 62853833-62854018, 62853990-62854017	62853801-62853989, 62854018-62854064, 62854368-62854551	62853990-62854017	http://genome.ucsc.edu/cgi-bin/hgTracks?db=HG38&position=chr11%3A62854551-62853801	ENSG00000255717.6:t:62853801-62853989
ACADM	0.3259	1	75724817-75728401	ENSG00000117054.13	0.0, -0.3259, 0.3155, 0.0	7.187e-21, 1.000e+00, 1.000e+00, 7.185e-21	9.997e-01;8.327e-15;1.012e-12;1.000e+00	0.005, 0.9381, 0.0479, 0.0088	0.014, 0.6145, 0.3527, 0.0144	s|1e1.1o2|1e1.2o2|1e2.1o1|i	4	3	0;0;0;1	chr1	+	75724817-75728389, 75724817-75728401, 75724817-75732644, 75724818-75728388	75724347-75724817, 75728389-75728488, 75732516-75732745	75724818-75728388	http://genome.ucsc.edu/cgi-bin/hgTracks?db=HG38&position=chr1%3A75732745-75724347	ENSG00000117054.13:s:75724347-75724817
NMRK1	0.3249	1	75069813-75069895	ENSG00000106733.20	-0.3249, 0.3249	1.000e+00, 1.000e+00	5.394e-08;5.415e-08	0.9869, 0.0131	0.6465, 0.3535	s|1e1.1o1|1e2.1o1	2	3	0;0	chr9	-	75069813-75069895, 75069102-75069895	75068996-75069102, 75069742-75069813, 75069895-75070042		http://genome.ucsc.edu/cgi-bin/hgTracks?db=HG38&position=chr9%3A75070042-75068996	ENSG00000106733.20:s:75069895-75070042
CD164	0.3247	1	109369017-109370411	ENSG00000135535.14	0.0, 0.3183, -0.3247, 0.0	7.185e-21, 1.000e+00, 1.000e+00, 7.185e-21	1.000e+00;2.736e-20;0.000e+00;1.000e+00	0.0001, 0.1267, 0.8641, 0.0081	0.0031, 0.4393, 0.5488, 0.0083	t|1e1.1o1|1e2.1o1|1e3.1o1|i	4	4	1;0;0;1	chr6	-	109369017-109377900, 109369017-109376074, 109369017-109370411, 109369018-109370410	109368684-109369017, 109370411-109372869, 109375887-109376097, 109377900-109377971	109369018-109370410	http://genome.ucsc.edu/cgi-bin/hgTracks?db=HG38&position=chr6%3A109377971-109368684	ENSG00000135535.14:t:109368684-109369017
NAA20	0.3238	1	20022480-20025677	ENSG00000173418.11	0.0, 0.0281, 0.0, 0.0272, -0.3238, 0.1884	7.185e-21, 1.049e-02, 7.191e-21, 2.297e-03, 1.000e+00, 9.883e-01	1.000e+00;5.289e-01;9.993e-01;5.509e-01;0.000e+00;2.951e-05	0.0099, 0.0051, 0.0061, 0.0027, 0.9526, 0.0204	0.0102, 0.0597, 0.0162, 0.0625, 0.6332, 0.2137	t|1e1.1o1|1e2.1o1|1e3.1o1|1e4.1o1|2e2.1o1|i	6	5	0;0;1;1;0;1	chr20	+	20017449-20025669, 20022480-20025669, 20023481-20025669, 20024635-20025669, 20022480-20025677, 20022656-20025668	na-20023481, na-20024635, 20017116-20017449, 20022456-20022655, 20025669-20025767	20022656-20025668	http://genome.ucsc.edu/cgi-bin/hgTracks?db=HG38&position=chr20%3A20025767-20017116	ENSG00000173418.11:t:20025669-20025767
RTN4	0.3236	1	54973867-54974695	ENSG00000115310.17	-0.3236, 0.3218, 0.0	1.000e+00, 1.000e+00, 8.120e-21	0.000e+00;2.388e-20;1.000e+00	0.9938, 0.006, 0.0002	0.6571, 0.3411, 0.0019	s|1e1.1o1|1e2.1o1|1e3.1o1	3	4	0;1;1	chr2	-	54973867-54974695, 54973621-54974695, 54973198-54974695	54972187-54973198, 54973513-54973621, 54973821-54974191, 54974695-54974764		http://genome.ucsc.edu/cgi-bin/hgTracks?db=HG38&position=chr2%3A54974764-54972187	ENSG00000115310.17:s:54974695-54974764
SMAD4	0.3232	1	51049324-51054781	ENSG00000141646.13	0.0, 0.2948, -0.3232, 0.0	1.619e-10, 1.000e+00, 1.000e+00, 8.121e-21	9.990e-01;2.468e-20;0.000e+00;9.999e-01	0.0078, 0.003, 0.9838, 0.0059	0.0131, 0.3189, 0.6528, 0.0148	t|1e2.1o1|2e1.1o1|2e2.1o1|2e3.1o1	4	4	1;1;0;0	chr18	+	51049324-51052635, 51048860-51054781, 51049324-51054781, 51051415-51054781	51048686-51048860, 51049295-51049565, 51051093-51051415, 51052326-51054993		http://genome.ucsc.edu/cgi-bin/hgTracks?db=HG38&position=chr18%3A51054993-51048686	ENSG00000141646.13:t:51052326-51054993
ZBTB8OS	0.3227	1	32634072-32634768	ENSG00000176261.15	0.2141, -0.3227, 0.0171, 0.0572, 0.008	9.927e-01, 1.000e+00, 1.331e-04, 1.572e-01, 1.687e-03	2.332e-05;2.018e-12;6.665e-01;2.509e-01;7.083e-01	0.1562, 0.6967, 0.0185, 0.0374, 0.0862	0.3752, 0.3794, 0.0532, 0.0975, 0.0953	s|1e1.1o2|1e1.2o2|1e2.1o1|2e1.1o2|2e1.2o2	5	3	0;0;0;1;0	chr1	-	32634110-32634768, 32634072-32634768, 32627544-32634768, 32634110-32634702, 32634072-32634702	32627508-32627544, 32633951-32634110, 32634702-32634792		http://genome.ucsc.edu/cgi-bin/hgTracks?db=HG38&position=chr1%3A32634792-32627508	ENSG00000176261.15:s:32634702-32634792
MPZL1	0.3226	1	167773368-167776064	ENSG00000197965.11	-0.3226, 0.3226	1.000e+00, 1.000e+00	1.420e-09;1.415e-09	0.7298, 0.2702	0.4103, 0.5897	s|1e1.1o1|1e2.1o1	2	3	0;0	chr1	+	167773368-167776064, 167773368-167787820	167773236-167773909, 167776064-167776166, 167787820-167791919		http://genome.ucsc.edu/cgi-bin/hgTracks?db=HG38&position=chr1%3A167791919-167773236	ENSG00000197965.11:s:167773236-167773909
MAPKAP1	0.3224	1	125484583-125506310	ENSG00000119487.16	0.0003, 0.3023, -0.3224	4.336e-07, 9.998e-01, 1.000e+00	9.901e-01;4.713e-07;1.479e-08	0.0014, 0.5517, 0.447	0.021, 0.8585, 0.1202	t|1e1.1o1|1e2.1o1|1e3.1o1	3	4	1;0;0	chr9	-	125484583-125559633, 125484583-125543059, 125484583-125506310	125484443-125484583, 125505944-125506417, 125543059-125543168, 125559114-125559809		http://genome.ucsc.edu/cgi-bin/hgTracks?db=HG38&position=chr9%3A125559809-125484443	ENSG00000119487.16:t:125484443-125484583
ATG9A	0.3219	1	219226933-219227770	ENSG00000198925.10	0.0, -0.3219, 0.3206	7.185e-21, 1.000e+00, 1.000e+00	1.000e+00;3.002e-09;2.713e-09	0.0017, 0.9776, 0.0208	0.0019, 0.6444, 0.3536	s|1e1.1o2|1e1.2o2|i	3	2	0;0;1	chr2	-	219226935-219227770, 219226933-219227770, 219226936-219227769	219226869-219226935, 219227770-219227813	219226936-219227769	http://genome.ucsc.edu/cgi-bin/hgTracks?db=HG38&position=chr2%3A219227813-219226869	ENSG00000198925.10:s:219227770-219227813
NCBP2	0.3218	1	196937648-196939251	ENSG00000114503.10	0.2426, -0.3218, 0.0773	9.999e-01, 1.000e+00, 3.199e-01	8.598e-09;0.000e+00;1.293e-01	0.0505, 0.9159, 0.0305	0.2886, 0.5991, 0.1092	s|1e1.2o2|2e1.1o2|i	3	2	0;0;0	chr3	-	196937631-196939393, 196937648-196939251, 196937691-196938902	196937340-196937690, 196938903-196939432	196937691-196938902	http://genome.ucsc.edu/cgi-bin/hgTracks?db=HG38&position=chr3%3A196939432-196937340	ENSG00000114503.10:s:196938903-196939432
TMEM14C	0.3209	1	10723241-10724570	ENSG00000111843.13	0.2278, -0.3209, -0.0, 0.0, 0.0174, 0.039	9.946e-01, 1.000e+00, 7.185e-21, 7.185e-21, 3.501e-03, 3.478e-02	1.920e-05;5.654e-10;1.000e+00;1.000e+00;6.149e-01;4.493e-01	0.0265, 0.9383, 0.003, 0.0005, 0.0087, 0.0216	0.2494, 0.6193, 0.0005, 0.0005, 0.0539, 0.074	s|1e1.1o2|1e1.2o2|1e2.1o1|1e3.1o1|1e4.1o1|i	6	5	0;0;0;0;1;1	chr6	+	10723241-10724556, 10723241-10724570, 10723241-10724961, 10723241-10725907, 10723241-10728640, 10723242-10724421	10722915-10723241, 10724422-10724633, 10724961-10725037, 10725907-10726008, 10728640-10728727	10723242-10724421	http://genome.ucsc.edu/cgi-bin/hgTracks?db=HG38&position=chr6%3A10728727-10722915	ENSG00000111843.13:s:10722915-10723241
MORC3	0.3204	1	36344707-36344912	ENSG00000159256.12	-0.3204, 0.0, -0.0, 0.3161	1.000e+00, 7.185e-21, 7.185e-21, 1.000e+00	2.254e-12;1.000e+00;1.000e+00;5.966e-12	0.9334, 0.0009, 0.0009, 0.0648	0.6084, 0.0059, 0.0005, 0.3834	s|1e1.1o1|1e2.2o3|1e2.3o3|i	4	3	0;1;1;1	chr21	+	36344707-36344912, 36344707-36349374, 36344707-36349384, 36344708-36344911	36344579-36344707, 36344912-36345031, 36349311-36349408	36344708-36344911	http://genome.ucsc.edu/cgi-bin/hgTracks?db=HG38&position=chr21%3A36349408-36344579	ENSG00000159256.12:s:36344579-36344707
TNFRSF14	0.32	1	2562896-2563148	ENSG00000157873.17	-0.32, 0.0, 0.3197	1.000e+00, 7.185e-21, 1.000e+00	2.961e-09;1.000e+00;3.109e-09	0.7456, 0.0006, 0.2538	0.4281, 0.0009, 0.571	s|1e1.1o1|1e2.1o1|i	3	3	0;0;0	chr1	+	2562896-2563148, 2562896-2565053, 2562897-2563147	2562865-2562896, 2563148-2563829, 2565053-2565382	2562897-2563147	http://genome.ucsc.edu/cgi-bin/hgTracks?db=HG38&position=chr1%3A2565382-2562865	ENSG00000157873.17:s:2562865-2562896
AP2A2	0.3199	1	1006617-1008012	ENSG00000183020.13	-0.3199, 0.3199	1.000e+00, 1.000e+00	3.148e-09;3.116e-09	0.9961, 0.0039	0.6498, 0.3502	t|1e1.1o1|i	2	2	0;0	chr11	+	1006617-1008012, 1007041-1008011	1006528-1006617, 1008012-1008282	1007041-1008011	http://genome.ucsc.edu/cgi-bin/hgTracks?db=HG38&position=chr11%3A1008282-1006528	ENSG00000183020.13:t:1008012-1008282
CIAO1	0.3173	1	96268658-96269268	ENSG00000144021.2	-0.3173, 0.3173	1.000e+00, 1.000e+00	1.664e-09;1.674e-09	0.852, 0.148	0.5346, 0.4654	s|1e1.1o1|i	2	2	0;0	chr2	+	96268658-96269268, 96268659-96269267	96268457-96268658, 96269268-96269355	96268659-96269267	http://genome.ucsc.edu/cgi-bin/hgTracks?db=HG38&position=chr2%3A96269355-96268457	ENSG00000144021.2:s:96268457-96268658
ZC3H14	0.3172	1	88578140-88607243	ENSG00000100722.18	0.0, -0.3123, -0.0031, 0.3172	8.121e-21, 1.000e+00, 1.858e-03, 1.000e+00	9.999e-01;9.871e-09;8.444e-01;1.348e-11	0.0088, 0.7037, 0.0798, 0.2039	0.0133, 0.3973, 0.0727, 0.5182	s|1e1.1o1|1e2.1o1|1e3.1o1|1e4.1o1	4	5	0;0;0;0	chr14	+	88578140-88586571, 88578140-88596734, 88578140-88601924, 88578140-88607243	88577985-88578141, 88586571-88586735, 88596734-88596808, 88601924-88602009, 88607243-88607363		http://genome.ucsc.edu/cgi-bin/hgTracks?db=HG38&position=chr14%3A88607363-88577985	ENSG00000100722.18:s:88577985-88578141
C8orf59	0.317	1	85214631-85217386	ENSG00000176731.11	0.317, -0.317	1.000e+00, 1.000e+00	7.395e-16;1.443e-15	0.1847, 0.8153	0.5006, 0.4994	t|1e1.1o1|1e2.1o1	2	3	0;0	chr8	-	85214631-85217386, 85214631-85214921	85214076-85214631, 85214921-85215134, 85217386-85217702		http://genome.ucsc.edu/cgi-bin/hgTracks?db=HG38&position=chr8%3A85217702-85214076	ENSG00000176731.11:t:85214076-85214631
SREK1	0.317	1	66170170-66170585	ENSG00000153914.15	-0.317, 0.317	1.000e+00, 1.000e+00	0.000e+00;3.021e-20	0.9748, 0.0252	0.6582, 0.3418	s|1e1.1o1|1e2.1o1	2	3	0;1	chr5	+	66170170-66170585, 66170170-66174946	66170051-66170170, 66170585-66170947, 66174624-66175041		http://genome.ucsc.edu/cgi-bin/hgTracks?db=HG38&position=chr5%3A66175041-66170051	ENSG00000153914.15:s:66170051-66170170
DENND6A	0.3168	1	57628885-57630715	ENSG00000174839.12	0.3168, -0.3168	1.000e+00, 1.000e+00	3.427e-10;3.418e-10	0.0173, 0.9827	0.3434, 0.6566	t|1e1.1o1|1e2.1o1	2	3	1;0	chr3	-	57628885-57630715, 57628885-57630421	57628811-57628885, 57630349-57630523, 57630715-57630824		http://genome.ucsc.edu/cgi-bin/hgTracks?db=HG38&position=chr3%3A57630824-57628811	ENSG00000174839.12:t:57628811-57628885
KIAA1191	0.3167	1	176348356-176350613	ENSG00000122203.14	0.0001, 0.2029, 0.0987, -0.3167	7.964e-09, 9.867e-01, 4.950e-01, 1.000e+00	9.935e-01;7.179e-05;7.543e-02;2.320e-09	0.0162, 0.0506, 0.1941, 0.7348	0.018, 0.256, 0.3062, 0.4138	t|1e1.1o1|1e2.1o1|1e3.1o2|1e4.1o1	4	5	1;0;0;0	chr5	-	176348356-176361602, 176348356-176359811, 176348356-176359481, 176348356-176350613	176348250-176348356, 176350613-176350737, 176359462-176359567, 176359811-176359918, 176361602-176361968		http://genome.ucsc.edu/cgi-bin/hgTracks?db=HG38&position=chr5%3A176361968-176348250	ENSG00000122203.14:t:176348250-176348356
PIP4K2C	0.3167	1	57599211-57599400	ENSG00000166908.17	-0.3167, 0.3167	1.000e+00, 1.000e+00	3.781e-09;3.758e-09	0.8849, 0.1151	0.5705, 0.4295	s|1e1.1o1|1e2.1o1	2	3	0;0	chr12	+	57599211-57599400, 57599211-57600324	57599065-57599211, 57599400-57599438, 57600324-57600437		http://genome.ucsc.edu/cgi-bin/hgTracks?db=HG38&position=chr12%3A57600437-57599065	ENSG00000166908.17:s:57599065-57599211
MICAL1	0.3166	1	109451701-109451728	ENSG00000135596.17	-0.3131, 0.0, 0.3166	1.000e+00, 7.185e-21, 1.000e+00	0.000e+00;1.000e+00;2.721e-20	0.8296, 0.0088, 0.1611	0.5186, 0.0051, 0.4766	t|1e1.1o1|1e2.1o1|i	3	3	0;1;0	chr6	-	109451700-109452246, 109451700-109452021, 109451701-109451728	109451600-109451700, 109451729-109452122, 109452246-109452401	109451701-109451728	http://genome.ucsc.edu/cgi-bin/hgTracks?db=HG38&position=chr6%3A109452401-109451600	ENSG00000135596.17:t:109451600-109451700
TPD52L1	0.3165	1	125248383-125253717	ENSG00000111907.20	0.0, -0.3165, 0.1149, 0.1985, -0.0004	7.185e-21, 1.000e+00, 6.115e-01, 9.523e-01, 5.758e-08	1.000e+00;2.712e-09;4.568e-02;2.121e-03;9.779e-01	0.0005, 0.4878, 0.1286, 0.3571, 0.0263	0.0004, 0.175, 0.2424, 0.5519, 0.0195	s|1e1.1o1|1e2.1o1|1e3.1o1|1e4.1o1|i	5	5	0;0;0;0;1	chr6	+	125248383-125252022, 125248383-125253717, 125248383-125257098, 125248383-125262834, 125248476-125252021	125248282-125248475, 125252022-125252036, 125253717-125253799, 125257098-125257180, 125261011-125264407	125248476-125252021	http://genome.ucsc.edu/cgi-bin/hgTracks?db=HG38&position=chr6%3A125264407-125248282	ENSG00000111907.20:s:125248282-125248475
MYH10	0.3163	1	8577338-8604826	ENSG00000133026.12	0.3163, -0.3163	1.000e+00, 1.000e+00	2.542e-18;0.000e+00	0.0027, 0.9973	0.3345, 0.6655	t|1e1.1o1|1e2.1o1	2	3	1;0	chr17	-	8577338-8604826, 8577338-8589081	8577236-8577338, 8589081-8589108, 8604826-8604982		http://genome.ucsc.edu/cgi-bin/hgTracks?db=HG38&position=chr17%3A8604982-8577236	ENSG00000133026.12:t:8577236-8577338
DAB2	0.3147	1	39383271-39388799	ENSG00000153071.14	0.3147, -0.3015, -0.0055	1.000e+00, 1.000e+00, 1.149e-03	2.408e-12;2.531e-08;7.159e-01	0.0369, 0.9129, 0.0513	0.3415, 0.6134, 0.0386	t|1e1.1o1|1e2.1o1|i	3	3	0;0;1	chr5	-	39383271-39388799, 39383271-39388305, 39383272-39385167	39382618-39383271, 39387697-39388367, 39388799-39388857	39383272-39385167	http://genome.ucsc.edu/cgi-bin/hgTracks?db=HG38&position=chr5%3A39388857-39382618	ENSG00000153071.14:t:39382618-39383271
OCA2	0.3147	1	27755472-27844959	ENSG00000104044.15	0.1539, 0.1287, -0.3147	8.226e-01, 6.936e-01, 1.000e+00	1.113e-02;2.491e-02;6.843e-10	0.0068, 0.0063, 0.9868	0.1845, 0.1529, 0.6667	t|1e1.1o1|1e2.1o1|1e3.1o1	3	4	1;1;0	chr15	-	27755472-27926127, 27755472-27871154, 27755472-27844959	27754875-27755472, 27844959-27845052, 27871154-27871258, 27926127-27926254		http://genome.ucsc.edu/cgi-bin/hgTracks?db=HG38&position=chr15%3A27926254-27754875	ENSG00000104044.15:t:27754875-27755472
KDM1A	0.3147	1	23030634-23044427	ENSG00000004487.15	-0.3147, 0.3147	1.000e+00, 1.000e+00	0.000e+00;2.737e-20	0.476, 0.524	0.1635, 0.8365	s|1e1.1o1|1e2.1o1	2	3	0;0	chr1	+	23030634-23044427, 23030634-23050387	23030469-23030634, 23044427-23044486, 23050387-23050520		http://genome.ucsc.edu/cgi-bin/hgTracks?db=HG38&position=chr1%3A23050520-23030469	ENSG00000004487.15:s:23030469-23030634
DPH5	0.3143	1	100992740-100995110	ENSG00000117543.19	-0.3143, 0.2672, 0.0373	1.000e+00, 9.994e-01, 2.039e-02	3.464e-09;1.075e-06;4.837e-01	0.8477, 0.1276, 0.0225	0.5363, 0.3932, 0.07	s|1e1.1o1|1e2.1o2|1e2.2o2	3	3	0;0;0	chr1	-	100992740-100995110, 100990631-100995110, 100990628-100995110	100990414-100990631, 100992637-100992740, 100995110-100995150		http://genome.ucsc.edu/cgi-bin/hgTracks?db=HG38&position=chr1%3A100995150-100990414	ENSG00000117543.19:s:100995110-100995150
PRPF40A	0.314	1	152677475-152679352	ENSG00000196504.15	0.314, -0.3117, -0.0	1.000e+00, 1.000e+00, 7.185e-21	2.640e-20;0.000e+00;1.000e+00	0.053, 0.9359, 0.0115	0.3594, 0.6291, 0.0121	t|1e1.1o1|1e2.1o1|i	3	3	0;0;1	chr2	-	152677475-152679352, 152677475-152679056, 152677476-152679055	152677451-152677475, 152679056-152679109, 152679129-152679472	152677476-152679055	http://genome.ucsc.edu/cgi-bin/hgTracks?db=HG38&position=chr2%3A152679472-152677451	ENSG00000196504.15:t:152677451-152677475
CPNE1	0.3132	1	35632234-35632311	ENSG00000214078.12	0.0, -0.3132, 0.3086	8.120e-21, 1.000e+00, 1.000e+00	9.999e-01;7.316e-10;8.661e-10	0.0008, 0.9264, 0.0729	0.005, 0.6121, 0.3786	s|1e1.1o2|1e1.2o2|1e2.1o1	3	3	0;0;0	chr20	-	35632248-35632311, 35632234-35632311, 35632025-35632311	35631945-35632049, 35632163-35632248, 35632311-35632385		http://genome.ucsc.edu/cgi-bin/hgTracks?db=HG38&position=chr20%3A35632385-35631945	ENSG00000214078.12:s:35632311-35632385
ALG6	0.3125	1	63407126-63411146	ENSG00000088035.15	0.0, -0.3125, 0.3115	2.934e-09, 1.000e+00, 1.000e+00	1.000e+00;3.004e-08;2.741e-08	0.0047, 0.9742, 0.023	0.0024, 0.6608, 0.3367	s|1e1.1o2|1e1.2o2|i	3	2	0;0;1	chr1	+	63407126-63411140, 63407126-63411146, 63407127-63411139	63407062-63407126, 63411140-63411331	63407127-63411139	http://genome.ucsc.edu/cgi-bin/hgTracks?db=HG38&position=chr1%3A63411331-63407062	ENSG00000088035.15:s:63407062-63407126
TRMU	0.3106	1	46337944-46346422	ENSG00000100416.12	0.3106, -0.3106	1.000e+00, 1.000e+00	1.403e-10;1.418e-10	0.1876, 0.8124	0.4969, 0.5031	t|1e1.1o1|1e2.1o1	2	3	0;0	chr22	+	46337944-46346422, 46343368-46346422	46337779-46337944, 46343262-46343368, 46346422-46346544		http://genome.ucsc.edu/cgi-bin/hgTracks?db=HG38&position=chr22%3A46346544-46337779	ENSG00000100416.12:t:46346422-46346544
CAPN3	0.3096	1	42404955-42405926	ENSG00000092529.22	0.3096, -0.1451, -0.157, 0.0, 0.0, -0.0	1.000e+00, 9.228e-01, 9.937e-01, 7.185e-21, 7.185e-21, 7.185e-21	2.779e-20;1.605e-09;3.905e-12;1.000e+00;1.000e+00;1.000e+00	0.6179, 0.1632, 0.1859, 0.0001, 0.0124, 0.0254	0.9194, 0.0234, 0.0258, 0.0001, 0.0202, 0.0108	s|1e1.1o1|1e2.1o1|1e3.3o3|2e3.2o3|3e1.1o1|i	6	4	0;0;0;0;1;1	chr15	+	42404955-42405926, 42404955-42408211, 42404955-42409303, 42404964-42409294, 42404968-42405926, 42404969-42405925	42404779-42404968, 42405926-42405943, 42408211-42408437, 42409282-42409380	42404969-42405925	http://genome.ucsc.edu/cgi-bin/hgTracks?db=HG38&position=chr15%3A42409380-42404779	ENSG00000092529.22:s:42404779-42404968
DIP2B	0.3086	1	50671398-50674474	ENSG00000066084.12	0.0, 0.3065, -0.3086, 0.0	7.185e-21, 1.000e+00, 1.000e+00, 7.185e-21	1.000e+00;3.350e-20;0.000e+00;1.000e+00	0.0035, 0.094, 0.8946, 0.0084	0.0122, 0.3938, 0.5864, 0.0076	t|1e1.1o1|1e2.1o1|1e3.1o1|i	4	4	1;1;0;1	chr12	+	50640852-50674474, 50660319-50674474, 50671398-50674474, 50671399-50674473	50640724-50640852, 50660194-50660319, 50671186-50671398, 50674474-50674629	50671399-50674473	http://genome.ucsc.edu/cgi-bin/hgTracks?db=HG38&position=chr12%3A50674629-50640724	ENSG00000066084.12:t:50674474-50674629
SENP5	0.3083	1	196886694-196899666	ENSG00000119231.10	0.3076, 0.0034, -0.3083	1.000e+00, 3.581e-04, 1.000e+00	1.712e-12;7.386e-01;2.139e-09	0.0285, 0.0424, 0.9287	0.3274, 0.0449, 0.6251	t|1e1.1o1|1e2.1o2|1e2.2o2	3	3	0;1;0	chr3	+	196868073-196899666, 196885713-196899666, 196886694-196899666	196867856-196868073, 196885151-196886694, 196899666-196899771		http://genome.ucsc.edu/cgi-bin/hgTracks?db=HG38&position=chr3%3A196899771-196867856	ENSG00000119231.10:t:196899666-196899771
UBA6	0.3081	1	67639124-67644698	ENSG00000033178.12	0.3081, -0.3081	1.000e+00, 1.000e+00	3.349e-15;1.110e-16	0.023, 0.977	0.335, 0.665	t|1e1.1o1|1e2.1o1	2	3	1;0	chr4	-	67639124-67644698, 67639124-67641151	67638943-67639124, 67641151-67641228, 67644698-67644778		http://genome.ucsc.edu/cgi-bin/hgTracks?db=HG38&position=chr4%3A67644778-67638943	ENSG00000033178.12:t:67638943-67639124
SLC43A3	0.3075	1	57426352-57426588	ENSG00000134802.17	0.2529, 0.0, 0.0, 0.0365, -0.3075, 0.0, 0.0	9.974e-01, 8.120e-21, 8.120e-21, 1.653e-02, 1.000e+00, 8.120e-21, 8.120e-21	7.585e-06;1.000e+00;1.000e+00;4.952e-01;3.722e-08;1.000e+00;1.000e+00	0.1169, 0.0002, 0.0002, 0.0153, 0.8664, 0.0002, 0.0016	0.3747, 0.0004, 0.0004, 0.0657, 0.5595, 0.0004, 0.0004	t|1e3.1o1|2e2.1o1|3e1.1o2|3e2.1o1|3e3.1o1|4e2.1o1|4e3.1o1	7	4	0;0;0;0;0;0;0	chr11	-	57426389-57426588, 57426372-57427062, 57426352-57427408, 57426352-57427062, 57426352-57426588, 57426316-57427062, 57426316-57426588	57426168-57426479, 57426588-57426752, 57427062-57427121, 57427372-57427496		http://genome.ucsc.edu/cgi-bin/hgTracks?db=HG38&position=chr11%3A57427496-57426168	ENSG00000134802.17:t:57426168-57426479
ZC3H7A	0.3074	1	11761511-11761910	ENSG00000122299.11	-0.3074, 0.3074	1.000e+00, 1.000e+00	2.554e-14;1.079e-12	0.9925, 0.0075	0.6752, 0.3248	s|1e1.1o1|1e2.1o1	2	3	0;1	chr16	-	11761511-11761910, 11758539-11761910	11758431-11759850, 11761406-11761662, 11761910-11762043		http://genome.ucsc.edu/cgi-bin/hgTracks?db=HG38&position=chr16%3A11762043-11758431	ENSG00000122299.11:s:11761910-11762043
MYH10	0.3059	1	8552144-8553955	ENSG00000133026.12	-0.3059, 0.0201, 0.2471	1.000e+00, 9.174e-03, 9.999e-01	0.000e+00;5.777e-01;1.828e-10	0.9866, 0.0005, 0.0129	0.6696, 0.0566, 0.2693	t|1e1.1o1|1e2.1o1|i	3	3	0;1;1	chr17	-	8552144-8553955, 8552144-8552834, 8552145-8552833	8552046-8552144, 8552834-8552960, 8553928-8554289	8552145-8552833	http://genome.ucsc.edu/cgi-bin/hgTracks?db=HG38&position=chr17%3A8554289-8552046	ENSG00000133026.12:t:8552046-8552144
UBE2F	0.3057	1	237994809-238016566	ENSG00000184182.18	0.0009, 0.0, -0.3057, 0.2932	3.992e-06, 8.120e-21, 1.000e+00, 9.999e-01	9.708e-01;1.000e+00;2.060e-09;2.797e-08	0.0107, 0.0036, 0.9071, 0.0791	0.0239, 0.0009, 0.5971, 0.374	s|1e1.1o1|1e2.1o2|1e2.2o2|1e3.1o1	4	4	0;0;0;0	chr2	+	237994809-238003368, 237994809-238016533, 237994809-238016566, 237994809-238025342	237994744-237994809, 238003368-238003527, 238016533-238016633, 238025261-238025412		http://genome.ucsc.edu/cgi-bin/hgTracks?db=HG38&position=chr2%3A238025412-237994744	ENSG00000184182.18:s:237994744-237994809
SETX	0.3057	1	132264985-132269403	ENSG00000107290.13	-0.3025, 0.3057, -0.0	1.000e+00, 1.000e+00, 8.120e-21	2.349e-08;1.041e-08;1.000e+00	0.7797, 0.2161, 0.0063	0.4809, 0.5151, 0.0031	t|1e1.1o1|1e2.1o1|1e3.1o1	3	4	0;0;0	chr9	-	132264985-132269615, 132264985-132269403, 132264985-132266127	132261356-132264985, 132266127-132266249, 132269403-132269489, 132269615-132269845		http://genome.ucsc.edu/cgi-bin/hgTracks?db=HG38&position=chr9%3A132269845-132261356	ENSG00000107290.13:t:132261356-132264985
SMS	0.3048	1	21992712-21994312	ENSG00000102172.15	-0.3048, 0.0854, 0.1475, 0.0047	1.000e+00, 3.651e-01, 9.134e-01, 1.256e-06	0.000e+00;1.083e-01;2.043e-05;8.279e-01	0.992, 0.0001, 0.0039, 0.0038	0.68, 0.1123, 0.1704, 0.0424	t|1e1.1o2|2e1.1o2|2e2.1o1|i	4	3	0;1;1;1	chrX	+	21992712-21994312, 21992712-21994672, 21994311-21994672, 21994312-21994311	21992597-21992757, 21994109-21994311, 21994312-21994835	21994312-21994311	http://genome.ucsc.edu/cgi-bin/hgTracks?db=HG38&position=chrX%3A21994835-21992597	ENSG00000102172.15:t:21994312-21994835
ZC3H14	0.3044	1	88578140-88607243	ENSG00000100722.18	0.0013, 0.3044, 0.0, 0.0009, -0.0302, -0.2797	1.527e-07, 1.000e+00, 8.120e-21, 1.622e-02, 7.991e-04, 1.000e+00	9.566e-01;8.956e-10;1.000e+00;6.204e-01;5.611e-01;1.014e-09	0.0058, 0.2349, 0.0003, 0.2506, 0.0593, 0.4456	0.0305, 0.5313, 0.0004, 0.2524, 0.0117, 0.1685	t|1e1.1o1|1e2.1o1|1e3.1o1|1e4.1o1|1e5.1o2|1e5.2o2	6	6	1;0;0;0;0;0	chr14	+	88575940-88607243, 88578140-88607243, 88595111-88607243, 88596808-88607243, 88603045-88607243, 88603060-88607243	88575840-88575940, 88577985-88578141, 88594399-88595111, 88596734-88596808, 88602828-88603060, 88607243-88607363		http://genome.ucsc.edu/cgi-bin/hgTracks?db=HG38&position=chr14%3A88607363-88575840	ENSG00000100722.18:t:88607243-88607363
ZNF800	0.3039	1	127377329-127391497	ENSG00000048405.9	0.3039, -0.2712, -0.0066	1.000e+00, 9.995e-01, 1.836e-04	7.684e-11;4.482e-07;8.207e-01	0.0561, 0.9029, 0.0397	0.3605, 0.6332, 0.0084	t|1e1.1o1|1e2.1o1|1e3.1o1	3	4	1;0;1	chr7	-	127377329-127391497, 127377329-127386060, 127377329-127385526	127377186-127377329, 127385526-na, 127386060-127386155, 127391497-127391615		http://genome.ucsc.edu/cgi-bin/hgTracks?db=HG38&position=chr7%3A127391615-127377186	ENSG00000048405.9:t:127377186-127377329
CDK13	0.3033	1	40062927-40078005	ENSG00000065883.14	0.3033, -0.3033	1.000e+00, 1.000e+00	2.507e-15;1.998e-15	0.0058, 0.9942	0.3253, 0.6747	t|1e1.1o1|1e2.1o1	2	3	1;0	chr7	+	40062927-40078005, 40063100-40078005	40062826-40062927, 40063023-40063100, 40078005-40078121		http://genome.ucsc.edu/cgi-bin/hgTracks?db=HG38&position=chr7%3A40078121-40062826	ENSG00000065883.14:t:40078005-40078121
PLSCR1	0.3029	1	146533550-146544467	ENSG00000188313.12	0.3029, -0.2907, -0.0	1.000e+00, 1.000e+00, 7.185e-21	2.493e-20;0.000e+00;1.000e+00	0.0416, 0.9462, 0.0118	0.3329, 0.6581, 0.0126	t|1e1.1o1|1e2.1o1|i	3	3	0;0;1	chr3	-	146533550-146544467, 146533550-146536540, 146533551-146536539	146533470-146533550, 146536540-146536819, 146544467-146544864	146533551-146536539	http://genome.ucsc.edu/cgi-bin/hgTracks?db=HG38&position=chr3%3A146544864-146533470	ENSG00000188313.12:t:146533470-146533550
ATPAF1	0.3023	1	46653867-46658127	ENSG00000123472.12	-0.3023, 0.3022, 0.0	1.000e+00, 1.000e+00, 7.185e-21	0.000e+00;1.637e-19;1.000e+00	0.9645, 0.0351, 0.0004	0.6766, 0.3228, 0.0005	s|1e1.1o1|1e2.1o1|i	3	3	0;0;1	chr1	-	46653867-46658127, 46652628-46658127, 46653868-46658126	46652421-46652628, 46653817-46653867, 46658127-46658189	46653868-46658126	http://genome.ucsc.edu/cgi-bin/hgTracks?db=HG38&position=chr1%3A46658189-46652421	ENSG00000123472.12:s:46658127-46658189
ASPH	0.3018	1	61643433-61644600	ENSG00000198363.15	0.3018, -0.3018	1.000e+00, 1.000e+00	3.825e-20;0.000e+00	0.189, 0.811	0.486, 0.514	t|1e1.1o1|1e2.1o1	2	3	0;0	chr8	-	61643433-61644600, 61643433-61643945	61643386-61643433, 61643945-61644001, 61644600-61644632		http://genome.ucsc.edu/cgi-bin/hgTracks?db=HG38&position=chr8%3A61644632-61643386	ENSG00000198363.15:t:61643386-61643433
COPS7A	0.3017	1	6724818-6728223	ENSG00000111652.9	-0.0, 0.0, -0.0, -0.2789, 0.3017	6.968e-09, 8.120e-21, 8.124e-21, 9.998e-01, 1.000e+00	9.976e-01;1.000e+00;9.996e-01;2.050e-07;7.696e-09	0.0155, 0.0007, 0.0137, 0.9399, 0.0347	0.0084, 0.0008, 0.0008, 0.6592, 0.3283	s|1e1.1o1|1e2.1o1|1e3.1o1|1e4.1o1|1e5.1o1	5	6	0;0;0;0;0	chr12	+	6724818-6725648, 6724818-6725865, 6724818-6727671, 6724818-6727926, 6724818-6728223	6724437-6724818, 6725648-6725757, 6725865-6725959, 6727671-6727800, 6727926-6728001, 6728223-6728311		http://genome.ucsc.edu/cgi-bin/hgTracks?db=HG38&position=chr12%3A6728311-6724437	ENSG00000111652.9:s:6724437-6724818
UGP2	0.3015	1	63842204-63856306	ENSG00000169764.14	0.0, -0.2805, 0.3015, 0.0, 0.0, -0.0038, 0.0, 0.0, 0.0, 0.0	8.120e-21, 9.998e-01, 1.000e+00, 8.120e-21, 8.120e-21, 2.796e-05, 8.120e-21, 8.120e-21, 8.120e-21, 8.120e-21	1.000e+00;1.429e-07;2.665e-08;1.000e+00;1.000e+00;8.844e-01;1.000e+00;1.000e+00;1.000e+00;1.000e+00	0.0002, 0.78, 0.1831, 0.0002, 0.0002, 0.0331, 0.0002, 0.0002, 0.0002, 0.0002	0.0002, 0.4927, 0.4914, 0.0002, 0.0002, 0.0158, 0.0002, 0.0002, 0.0002, 0.0002	t|1e9.1o1|2e1.1o1|2e2.1o1|2e3.1o1|2e4.1o1|2e5.1o1|2e6.1o1|2e7.1o1|2e8.1o1|3e2.1o1	10	10	0;0;0;0;0;0;0;0;0;0	chr2	+	63855728-63856305, 63841232-63856306, 63842204-63856306, 63842437-63856306, 63842471-63856306, 63842599-63856306, 63846174-63856306, 63854936-63856306, 63855643-63856306, 63842204-63856330	63840940-63841232, 63841710-63842204, 63842325-63842437, 63842438-63842471, 63842539-63842599, 63846074-63846174, 63854845-63854936, 63855567-63855643, 63855718-63855728, 63855909-63856433		http://genome.ucsc.edu/cgi-bin/hgTracks?db=HG38&position=chr2%3A63856433-63840940	ENSG00000169764.14:t:63855909-63856433
KIAA1468	0.301	1	62287467-62291543	ENSG00000134444.13	-0.301, 0.0296, 0.2333	1.000e+00, 2.876e-02, 9.995e-01	6.362e-14;4.860e-01;1.788e-08	0.9971, 0.0015, 0.0015	0.6748, 0.0649, 0.258	t|1e1.1o1|2e2.1o1|i	3	3	0;1;1	chr18	+	62287467-62291543, 62290983-62291589, 62287468-62291542	na-62290983, 62287351-62287467, 62291543-62291631	62287468-62291542	http://genome.ucsc.edu/cgi-bin/hgTracks?db=HG38&position=chr18%3A62291631-62287351	ENSG00000134444.13:t:62291543-62291631
WAC	0.3009	1	28590832-28608186	ENSG00000095787.21	-0.3001, 0.3009, -0.0	1.000e+00, 1.000e+00, 7.185e-21	5.645e-10;1.190e-09;1.000e+00	0.7321, 0.2614, 0.0086	0.437, 0.5564, 0.0087	s|1e1.1o1|1e2.1o1|i	3	3	0;0;1	chr10	+	28590832-28595733, 28590832-28608186, 28591834-28595732	28590720-28591833, 28595733-28595870, 28608186-28608593	28591834-28595732	http://genome.ucsc.edu/cgi-bin/hgTracks?db=HG38&position=chr10%3A28608593-28590720	ENSG00000095787.21:s:28590720-28591833
CADPS2	0.5771	0.9999	122379442-122387026	ENSG00000081803.15	0.5771, -0.5771	9.999e-01, 9.999e-01	9.898e-07;9.896e-07	0.2454, 0.7546	0.825, 0.175	t|1e1.1o1|1e2.1o1	2	3	0;0	chr7	-	122379442-122387026, 122379442-122386295	122379368-122379442, 122386295-122386309, 122387026-122387173		http://genome.ucsc.edu/cgi-bin/hgTracks?db=HG38&position=chr7%3A122387173-122379368	ENSG00000081803.15:t:122379368-122379442
IQCK	0.5057	0.9999	19735450-19763848	ENSG00000174628.16	0.0, 0.0, -0.5057, 0.2802, 0.169	3.038e-06, 3.038e-06, 9.999e-01, 9.417e-01, 8.325e-01	9.987e-01;9.987e-01;9.206e-07;2.139e-03;1.086e-02	0.0017, 0.0017, 0.9266, 0.0681, 0.0017	0.003, 0.003, 0.4152, 0.3663, 0.1937	s|1e1.1o1|1e2.1o1|1e3.1o1|1e4.1o1|1e5.1o1	5	6	0;0;0;0;1	chr16	+	19735450-19735538, 19735450-19736112, 19735450-19763848, 19735450-19788838, 19735450-19827026	19735353-19735450, 19735538-19735773, 19736112-19736192, 19763848-19763900, 19788838-19789238, 19827026-19827190		http://genome.ucsc.edu/cgi-bin/hgTracks?db=HG38&position=chr16%3A19827190-19735353	ENSG00000174628.16:s:19735353-19735450
CHIC1	0.5057	0.9999	73679382-73679654	ENSG00000204116.11	-0.5057, 0.4925, 0.0011	9.999e-01, 9.999e-01, 5.404e-04	5.202e-07;7.341e-07;9.586e-01	0.8498, 0.1469, 0.0034	0.3487, 0.6463, 0.016	s|1e1.1o1|1e2.1o1|1e3.1o1	3	4	0;0;1	chrX	+	73679382-73679654, 73679382-73680955, 73679382-73686596	73679326-73679382, 73679654-73679713, 73680955-73684411, 73686596-73687102		http://genome.ucsc.edu/cgi-bin/hgTracks?db=HG38&position=chrX%3A73687102-73679326	ENSG00000204116.11:s:73679326-73679382
ZFAND3	0.4959	0.9999	37820016-37929959	ENSG00000156639.11	-0.4959, 0.4959	9.999e-01, 9.999e-01	1.042e-06;1.042e-06	0.955, 0.045	0.4551, 0.5449	s|1e1.1o1|1e2.1o1	2	3	0;1	chr6	+	37820016-37929959, 37820016-38061593	37819499-37820016, 37929959-37929999, 38061593-38061775		http://genome.ucsc.edu/cgi-bin/hgTracks?db=HG38&position=chr6%3A38061775-37819499	ENSG00000156639.11:s:37819499-37820016
MPDZ	0.4946	0.9999	13147658-13150511	ENSG00000107186.16	-0.4946, 0.0459, 0.4012	9.999e-01, 1.283e-01, 9.969e-01	4.721e-07;3.077e-01;4.774e-05	0.6504, 0.0022, 0.3474	0.1658, 0.0817, 0.7619	s|1e1.1o1|1e2.1o1|1e3.1o1	3	4	0;0;0	chr9	-	13147658-13150511, 13143564-13150511, 13140149-13150511	13139905-13140149, 13143466-13143564, 13147548-13147658, 13150511-13150688		http://genome.ucsc.edu/cgi-bin/hgTracks?db=HG38&position=chr9%3A13150688-13139905	ENSG00000107186.16:s:13150511-13150688
ATXN1	0.4611	0.9999	16657901-16761298	ENSG00000124788.17	-0.0, -0.398, -0.0234, -0.0, 0.4611, -0.0003	5.030e-09, 9.946e-01, 4.615e-02, 5.030e-09, 9.999e-01, 1.095e-02	9.999e-01;1.071e-04;4.770e-01;9.999e-01;3.874e-07;6.387e-01	0.0013, 0.7548, 0.0613, 0.0013, 0.1192, 0.0545	0.0013, 0.3484, 0.0081, 0.0013, 0.5901, 0.0484	s|1e1.1o1|1e2.1o1|1e3.1o1|1e4.1o1|1e5.1o1|i	6	6	0;0;0;0;1;1	chr6	-	16754091-16761298, 16753347-16761298, 16739918-16761298, 16667552-16761298, 16657901-16761298, 16754092-16761297	16657776-16657901, 16666968-16667552, 16736851-16739918, 16752962-16753347, 16754043-16754091, 16761298-16761491	16754092-16761297	http://genome.ucsc.edu/cgi-bin/hgTracks?db=HG38&position=chr6%3A16761491-16657776	ENSG00000124788.17:s:16761298-16761491
GPN2	0.4545	0.9999	26879749-26884160	ENSG00000142751.14	-0.4545, 0.4545	9.999e-01, 9.999e-01	1.203e-06;1.203e-06	0.8778, 0.1222	0.4251, 0.5749	s|1e1.1o1|i	2	2	0;1	chr1	-	26879749-26884160, 26879750-26884159	26876133-26879749, 26884160-26884290	26879750-26884159	http://genome.ucsc.edu/cgi-bin/hgTracks?db=HG38&position=chr1%3A26884290-26876133	ENSG00000142751.14:s:26884160-26884290
ODF2L	0.4543	0.9999	86354859-86358787	ENSG00000122417.15	0.4543, -0.4271, -0.0139	9.999e-01, 9.998e-01, 1.990e-02	6.729e-07;1.622e-06;5.917e-01	0.3214, 0.6207, 0.0631	0.7741, 0.1864, 0.0393	t|1e1.1o1|1e2.1o1|1e3.1o1	3	4	0;0;0	chr1	-	86354859-86358787, 86354859-86356444, 86354859-86355345	86354774-86355317, 86355345-86355388, 86356444-86356544, 86358344-86358891		http://genome.ucsc.edu/cgi-bin/hgTracks?db=HG38&position=chr1%3A86358891-86354774	ENSG00000122417.15:t:86354774-86355317
SCMH1	0.4467	0.9999	41143112-41151614	ENSG00000010803.16	0.2299, 0.1787, -0.4467	9.080e-01, 7.866e-01, 9.999e-01	4.541e-03;1.582e-02;7.035e-07	0.1435, 0.1324, 0.7258	0.3903, 0.3315, 0.2928	t|1e1.1o1|1e2.1o1|1e3.1o1	3	4	0;0;0	chr1	-	41143112-41160875, 41143112-41159725, 41143112-41151614	41142878-41143112, 41151614-41151684, 41159725-41159933, 41160875-41160898		http://genome.ucsc.edu/cgi-bin/hgTracks?db=HG38&position=chr1%3A41160898-41142878	ENSG00000010803.16:t:41142878-41143112
GALE	0.4436	0.9999	23798730-23799366	ENSG00000117308.14	0.4436, -0.4436	9.999e-01, 9.999e-01	2.858e-07;2.858e-07	0.2253, 0.7747	0.6666, 0.3334	t|1e1.1o1|1e2.1o1	2	3	0;0	chr1	-	23798730-23799366, 23798730-23798887	23798311-23798730, 23798887-23799113, 23799366-23799570		http://genome.ucsc.edu/cgi-bin/hgTracks?db=HG38&position=chr1%3A23799570-23798311	ENSG00000117308.14:t:23798311-23798730
CHD2	0.4425	0.9999	92974950-92978234	ENSG00000173575.18	0.3901, -0.4425, 0.0339	9.998e-01, 9.999e-01, 1.539e-01	1.043e-06;4.574e-07;2.844e-01	0.0679, 0.8247, 0.102	0.4661, 0.3812, 0.1446	s|1e1.1o2|1e1.2o2|i	3	2	0;0;1	chr15	+	92974950-92978148, 92974950-92978234, 92974951-92978147	92974879-92974950, 92978148-92978383	92974951-92978147	http://genome.ucsc.edu/cgi-bin/hgTracks?db=HG38&position=chr15%3A92978383-92974879	ENSG00000173575.18:s:92974879-92974950
YIPF1	0.4403	0.9999	53852270-53860056	ENSG00000058799.13	-0.4403, 0.4403	9.999e-01, 9.999e-01	5.135e-07;5.133e-07	0.6474, 0.3526	0.2157, 0.7843	t|1e1.1o1|1e2.1o1	2	3	0;0	chr1	-	53852270-53860056, 53852270-53855001	53851719-53852270, 53855001-53855051, 53860056-53860153		http://genome.ucsc.edu/cgi-bin/hgTracks?db=HG38&position=chr1%3A53860153-53851719	ENSG00000058799.13:t:53851719-53852270
MRPS26	0.4344	0.9999	3046737-3047735	ENSG00000125901.5	-0.4344, 0.4344	9.999e-01, 9.999e-01	5.559e-07;5.557e-07	0.9594, 0.0406	0.518, 0.482	s|1e1.1o1|2e1.1o1	2	2	0;1	chr20	+	3046737-3047735, 3046900-3047735	3046614-3046900, 3047735-3048254		http://genome.ucsc.edu/cgi-bin/hgTracks?db=HG38&position=chr20%3A3048254-3046614	ENSG00000125901.5:s:3046614-3046900
SLC30A6	0.4213	0.9999	32197392-32197707	ENSG00000152683.14	0.0, 0.4212, -0.4213	8.155e-09, 9.999e-01, 9.999e-01	9.999e-01;1.025e-06;1.024e-06	0.0023, 0.2924, 0.7054	0.0024, 0.7071, 0.2903	t|1e1.1o1|1e2.1o1|1e3.1o1	3	4	1;0;0	chr2	+	32171373-32197707, 32193983-32197707, 32197392-32197707	32171287-32171373, 32193889-32193983, 32197318-32197392, 32197707-32197826		http://genome.ucsc.edu/cgi-bin/hgTracks?db=HG38&position=chr2%3A32197826-32171287	ENSG00000152683.14:t:32197707-32197826
NRIP1	0.4206	0.9999	14968526-15014344	ENSG00000180530.9	0.4205, -0.4206, 0.0	9.999e-01, 9.999e-01, 4.894e-08	4.879e-07;4.987e-07;9.998e-01	0.1616, 0.8358, 0.0026	0.5754, 0.4219, 0.0028	t|1e1.1o1|1e2.1o1|1e3.1o1	3	4	0;0;0	chr21	-	14968526-15043495, 14968526-15014344, 14968526-15002180	14961235-14968526, 15002180-15002368, 15014344-15014466, 15043495-15043574		http://genome.ucsc.edu/cgi-bin/hgTracks?db=HG38&position=chr21%3A15043574-14961235	ENSG00000180530.9:t:14961235-14968526
RAPGEF2	0.4111	0.9999	159241368-159243774	ENSG00000109756.8	-0.4111, 0.3857, 0.0019	9.999e-01, 9.994e-01, 8.823e-05	8.916e-07;5.636e-06;9.375e-01	0.6719, 0.3248, 0.0032	0.2567, 0.7133, 0.023	s|1e1.1o1|1e2.1o1|1e3.1o1	3	4	0;1;1	chr4	+	159241368-159243774, 159241368-159304342, 159241368-159314591	159241201-159241368, 159243774-159243791, 159304342-159304473, 159314591-159314768		http://genome.ucsc.edu/cgi-bin/hgTracks?db=HG38&position=chr4%3A159314768-159241201	ENSG00000109756.8:s:159241201-159241368
RNF185	0.4092	0.9999	31196990-31201498	ENSG00000138942.15	0.0923, 0.1257, 0.0196, -0.4092, 0.0412, -0.0, 0.0063	4.446e-01, 6.617e-01, 2.938e-02, 9.999e-01, 1.139e-01, 1.705e-08, 1.866e-03	9.916e-02;3.913e-02;5.309e-01;3.421e-07;3.276e-01;9.999e-01;7.794e-01	0.0187, 0.032, 0.0012, 0.9259, 0.022, 0.0012, 0.0012	0.13, 0.1698, 0.0551, 0.5194, 0.0883, 0.0009, 0.0405	t|1e1.1o1|1e2.1o1|1e3.1o1|1e4.1o3|1e4.2o3|1e4.3o3|i	7	5	1;0;1;0;0;0;1	chr22	+	31160303-31201498, 31192702-31201498, 31195581-31201498, 31196990-31201498, 31197157-31201498, 31197158-31201498, 31197159-31201497	31160183-31160303, 31192684-31192702, 31195469-31195581, 31196936-31197158, 31201498-31201615	31197159-31201497	http://genome.ucsc.edu/cgi-bin/hgTracks?db=HG38&position=chr22%3A31201615-31160183	ENSG00000138942.15:t:31201498-31201615
MED31	0.3994	0.9999	6644659-6650356	ENSG00000108590.10	-0.0, 0.3994, -0.3943, -0.0017	4.192e-10, 9.999e-01, 9.993e-01, 4.747e-03	1.000e+00;7.732e-07;6.777e-06;7.308e-01	0.0016, 0.1807, 0.7794, 0.0412	0.0013, 0.5803, 0.3829, 0.0363	t|1e1.1o1|1e2.1o1|1e3.1o1|i	4	4	1;0;0;1	chr17	-	6644659-6651501, 6644659-6650356, 6644659-6649982, 6644660-6649888	6643315-6644659, 6649889-6650078, 6650356-6650433, 6651501-6651634	6644660-6649888	http://genome.ucsc.edu/cgi-bin/hgTracks?db=HG38&position=chr17%3A6651634-6643315	ENSG00000108590.10:t:6643315-6644659
PAIP1	0.3931	0.9999	43555999-43556203	ENSG00000172239.13	-0.0, -0.0189, -0.1741, -0.1511, 0.3931, -0.0	1.568e-09, 5.271e-02, 8.080e-01, 7.119e-01, 9.999e-01, 1.568e-09	1.000e+00;4.668e-01;1.458e-02;2.643e-02;5.527e-07;1.000e+00	0.0013, 0.0896, 0.3602, 0.3511, 0.1895, 0.0013	0.0009, 0.0567, 0.1724, 0.1918, 0.5831, 0.0009	t|1e1.1o1|1e2.2o2|1e3.1o2|1e3.2o2|1e4.1o1|2e2.1o2	6	5	0;0;0;0;0;0	chr5	-	43555999-43557701, 43555999-43557340, 43555999-43556819, 43555999-43556582, 43555999-43556203, 43555961-43557351	43555830-43555999, 43556203-43556378, 43556582-43557093, 43557340-43557695, 43557701-43557758		http://genome.ucsc.edu/cgi-bin/hgTracks?db=HG38&position=chr5%3A43557758-43555830	ENSG00000172239.13:t:43555830-43555999
LARP1	0.3841	0.9999	154793723-154794100	ENSG00000155506.16	0.3841, -0.0569, -0.0066, -0.28	9.999e-01, 2.087e-01, 1.306e-03, 9.806e-01	7.788e-07;2.183e-01;7.854e-01;5.095e-04	0.1377, 0.0992, 0.0434, 0.7197	0.517, 0.0316, 0.0202, 0.4259	t|1e1.1o1|1e2.1o3|1e2.2o3|1e2.3o3	4	3	0;1;0;0	chr5	+	154793723-154794100, 154793901-154794100, 154793922-154794100, 154794000-154794100	154793565-154793723, 154793800-154794000, 154794046-154794195		http://genome.ucsc.edu/cgi-bin/hgTracks?db=HG38&position=chr5%3A154794195-154793565	ENSG00000155506.16:t:154794046-154794195
MYSM1	0.3818	0.9999	58690249-58690340	ENSG00000162601.9	-0.3818, 0.0692, 0.2949	9.999e-01, 2.801e-01, 9.992e-01	2.611e-07;1.515e-01;6.921e-06	0.9082, 0.0291, 0.0509	0.5331, 0.117, 0.35	s|1e1.1o1|1e2.1o1|1e3.1o1	3	4	0;1;0	chr1	-	58690249-58690340, 58689116-58690340, 58685251-58690340	58685153-58685251, 58689038-58689116, 58690188-58690249, 58690340-58690417		http://genome.ucsc.edu/cgi-bin/hgTracks?db=HG38&position=chr1%3A58690417-58685153	ENSG00000162601.9:s:58690340-58690417
CPEB4	0.3801	0.9999	173932500-173944967	ENSG00000113742.12	0.2884, 0.071, -0.3801, 0.0	9.960e-01, 3.041e-01, 9.999e-01, 3.317e-08	5.379e-05;1.561e-01;2.897e-07;9.990e-01	0.1846, 0.0728, 0.7361, 0.009	0.4785, 0.1615, 0.3558, 0.0074	t|1e1.1o1|1e2.1o1|1e3.1o1|1e4.1o1	4	5	0;1;0;0	chr5	+	173910604-173944967, 173918254-173944967, 173932500-173944967, 173943049-173944967	173910523-173910818, 173918216-173918254, 173932450-173932500, 173943026-173943049, 173944967-173945140		http://genome.ucsc.edu/cgi-bin/hgTracks?db=HG38&position=chr5%3A173945140-173910523	ENSG00000113742.12:t:173944967-173945140
PTS	0.3651	0.9999	112228673-112230626	ENSG00000150787.7	-0.3524, 0.3651, 0.0, -0.0001	9.998e-01, 9.999e-01, 1.568e-10, 1.814e-08	8.433e-07;6.368e-07;1.000e+00;9.973e-01	0.5322, 0.4574, 0.0008, 0.0153	0.1792, 0.8178, 0.0015, 0.0015	s|1e1.1o1|1e2.1o1|1e3.1o1|2e1.1o1	4	4	0;0;0;1	chr11	+	112228673-112230208, 112228673-112230626, 112228673-112233163, 112229486-112230208	112228594-112229504, 112230094-112230230, 112230266-112230682, 112233163-112233398		http://genome.ucsc.edu/cgi-bin/hgTracks?db=HG38&position=chr11%3A112233398-112228594	ENSG00000150787.7:s:112228594-112229504
CCP110	0.364	0.9999	19532544-19535940	ENSG00000103540.16	-0.364, 0.364	9.999e-01, 9.999e-01	1.526e-07;1.526e-07	0.9939, 0.0061	0.6114, 0.3886	s|1e1.1o1|1e2.1o1	2	3	0;1	chr16	+	19532544-19535940, 19532544-19540657	19532416-19532544, 19535940-19537587, 19540657-19540787		http://genome.ucsc.edu/cgi-bin/hgTracks?db=HG38&position=chr16%3A19540787-19532416	ENSG00000103540.16:s:19532416-19532544
HEATR3	0.3632	0.9999	50068867-50070178	ENSG00000155393.12	0.258, -0.3632, 0.0592	9.886e-01, 9.999e-01, 2.111e-01	2.146e-04;2.765e-07;2.211e-01	0.0116, 0.9855, 0.003	0.2932, 0.6167, 0.1004	t|1e1.1o1|2e1.1o1|2e2.1o1	3	3	1;0;0	chr16	+	50068867-50070144, 50068867-50070178, 50069289-50070178	50068780-50068867, 50069245-50069289, 50070144-50070290		http://genome.ucsc.edu/cgi-bin/hgTracks?db=HG38&position=chr16%3A50070290-50068780	ENSG00000155393.12:t:50070144-50070290
MAP4K5	0.3622	0.9999	50438094-50440013	ENSG00000012983.11	-0.3622, 0.0, 0.3465, 0.0064	9.999e-01, 7.185e-21, 1.000e+00, 8.234e-03	2.206e-07;1.000e+00;3.619e-08;6.661e-01	0.7828, 0.0012, 0.1594, 0.053	0.4233, 0.0013, 0.5103, 0.065	s|1e1.1o1|1e2.1o2|1e2.2o2|i	4	3	1;0;1;1	chr14	-	50438094-50440013, 50438011-50440013, 50438008-50440013, 50438402-50440012	50437894-50438011, 50438092-50438401, 50440013-50440073	50438402-50440012	http://genome.ucsc.edu/cgi-bin/hgTracks?db=HG38&position=chr14%3A50440073-50437894	ENSG00000012983.11:s:50440013-50440073
ZFAND1	0.3557	0.9999	81717288-81718182	ENSG00000104231.10	-0.3557, 0.3557	9.999e-01, 9.999e-01	2.198e-07;2.200e-07	0.6533, 0.3467	0.3027, 0.6973	s|1e1.1o1|1e2.1o1	2	3	0;0	chr8	-	81717288-81718182, 81715114-81718182	81714987-81715114, 81717249-81717288, 81718182-81718224		http://genome.ucsc.edu/cgi-bin/hgTracks?db=HG38&position=chr8%3A81718224-81714987	ENSG00000104231.10:s:81718182-81718224
MRPL2	0.3526	0.9999	43055618-43055897	ENSG00000112651.11	-0.3526, 0.3526	9.999e-01, 9.999e-01	3.597e-07;3.598e-07	0.925, 0.075	0.5714, 0.4286	s|1e1.1o1|1e2.1o1	2	3	0;0	chr6	-	43055618-43055897, 43054486-43055897	43054029-43054486, 43055545-43055717, 43055892-43056007		http://genome.ucsc.edu/cgi-bin/hgTracks?db=HG38&position=chr6%3A43056007-43054029	ENSG00000112651.11:s:43055892-43056007
TRABD2A	0.3448	0.9999	84838241-84839149	ENSG00000186854.10	0.3448, -0.3448	9.999e-01, 9.999e-01	2.445e-07;2.444e-07	0.4152, 0.5848	0.7596, 0.2404	s|1e1.1o1|1e2.1o1	2	3	0;0	chr2	-	84838241-84839149, 84832145-84839149	84832055-84832145, 84835919-84838241, 84839067-84839323		http://genome.ucsc.edu/cgi-bin/hgTracks?db=HG38&position=chr2%3A84839323-84832055	ENSG00000186854.10:s:84839067-84839323
GIGYF2	0.3416	0.9999	232697392-232735155	ENSG00000204120.14	0.0, -0.0633, -0.2352, 0.0001, -0.0007, 0.3416	7.841e-10, 2.928e-01, 9.305e-01, 7.333e-07, 1.151e-05, 9.999e-01	1.000e+00;1.641e-01;3.207e-03;9.974e-01;9.685e-01;3.035e-07	0.0007, 0.3229, 0.5529, 0.0049, 0.0188, 0.0942	0.0012, 0.2404, 0.3075, 0.0084, 0.008, 0.4407	s|1e1.1o1|1e2.1o1|1e3.1o1|1e4.1o1|1e5.1o1|1e6.1o1	6	7	0;0;0;0;0;0	chr2	+	232697392-232698269, 232697392-232700585, 232697392-232703424, 232697392-232724574, 232697392-232734417, 232697392-232735155	232697299-232697392, 232698269-232698307, 232700585-232700654, 232703421-232703489, 232724574-232724691, 232734417-232734486, 232735155-232735588		http://genome.ucsc.edu/cgi-bin/hgTracks?db=HG38&position=chr2%3A232735588-232697299	ENSG00000204120.14:s:232697299-232697392
ENOSF1	0.3408	0.9999	691276-693882	ENSG00000132199.18	0.0, -0.3408, 0.2194, 0.0, 0.0452, 0.0285	2.501e-07, 9.999e-01, 9.803e-01, 1.397e-10, 1.018e-01, 9.525e-02	9.983e-01;3.066e-07;4.065e-04;1.000e+00;3.450e-01;3.712e-01	0.0025, 0.8252, 0.0414, 0.0004, 0.014, 0.1206	0.0072, 0.4787, 0.2574, 0.0011, 0.0838, 0.1715	s|1e1.1o1|1e2.1o1|1e3.1o1|1e4.1o2|1e4.2o2|i	6	5	0;0;0;0;0;1	chr18	-	693175-693882, 691276-693882, 691106-693882, 690745-693882, 690631-693882, 693278-693881	690549-690800, 691068-691106, 691204-691276, 692923-693277, 693882-693908	693278-693881	http://genome.ucsc.edu/cgi-bin/hgTracks?db=HG38&position=chr18%3A693908-690549	ENSG00000132199.18:s:693882-693908
RARS2	0.3378	0.9999	87545699-87548591	ENSG00000146282.17	0.3195, -0.3378, 0.0051	9.996e-01, 9.999e-01, 9.146e-06	1.282e-07;3.842e-08;8.018e-01	0.1256, 0.8469, 0.0262	0.4405, 0.5176, 0.0449	t|1e1.1o1|1e2.1o1|i	3	3	1;0;1	chr6	-	87545699-87555408, 87545699-87548591, 87545700-87548590	87545616-87545699, 87548591-87548646, 87555408-87555505	87545700-87548590	http://genome.ucsc.edu/cgi-bin/hgTracks?db=HG38&position=chr6%3A87555505-87545616	ENSG00000146282.17:t:87545616-87545699
RAPGEF2	0.3369	0.9999	159243791-159304342	ENSG00000109756.8	0.1604, -0.3369, -0.0, -0.0, 0.1573, -0.0	7.994e-01, 9.999e-01, 8.120e-21, 6.856e-08, 7.676e-01, 8.120e-21	1.647e-02;1.960e-07;1.000e+00;9.990e-01;2.013e-02;1.000e+00	0.1939, 0.4825, 0.001, 0.0064, 0.3133, 0.001	0.3683, 0.1393, 0.0005, 0.0036, 0.489, 0.0005	t|1e1.1o1|1e2.1o1|1e3.1o1|1e4.1o1|1e5.1o1|1e6.1o1	6	7	1;0;0;0;0;0	chr4	+	159241368-159304342, 159243791-159304342, 159266958-159304342, 159267309-159304342, 159268215-159304342, 159282640-159304342	159241201-159241368, 159243774-159243791, 159266881-159266958, 159267161-159267309, 159267737-159268215, 159282504-159282640, 159304342-159304473		http://genome.ucsc.edu/cgi-bin/hgTracks?db=HG38&position=chr4%3A159304473-159241201	ENSG00000109756.8:t:159304342-159304473
FBXL4	0.3356	0.9999	98880624-98899268	ENSG00000112234.8	-0.3356, 0.3356	9.999e-01, 9.999e-01	2.397e-07;2.398e-07	0.9138, 0.0862	0.5756, 0.4244	s|1e1.1o1|1e2.1o1	2	3	0;1	chr6	-	98880624-98899268, 98875727-98899268	98875415-98875727, 98880553-98880624, 98899268-98899481		http://genome.ucsc.edu/cgi-bin/hgTracks?db=HG38&position=chr6%3A98899481-98875415	ENSG00000112234.8:s:98899268-98899481
FASTKD1	0.3345	0.9999	169563350-169571653	ENSG00000138399.17	0.3345, -0.3233, -0.0	9.999e-01, 9.997e-01, 7.938e-09	2.097e-07;1.372e-06;9.988e-01	0.2296, 0.7577, 0.0124	0.5606, 0.4376, 0.0017	t|1e1.1o1|1e2.1o1|i	3	3	0;0;1	chr2	-	169563350-169571653, 169563350-169569184, 169563391-169569183	169563225-169563390, 169569184-169569252, 169571653-169572171	169563391-169569183	http://genome.ucsc.edu/cgi-bin/hgTracks?db=HG38&position=chr2%3A169572171-169563225	ENSG00000138399.17:t:169563225-169563390
SASH1	0.3317	0.9999	148390262-148440184	ENSG00000111961.16	-0.3317, 0.1813, 0.1171	9.999e-01, 9.346e-01, 6.206e-01	1.339e-07;1.395e-03;4.017e-02	0.989, 0.0088, 0.0022	0.6413, 0.2074, 0.1428	s|1e1.1o1|1e2.1o1|1e3.1o1	3	4	0;1;1	chr6	+	148390262-148440184, 148390262-148440358, 148390262-148468545	148390134-148390262, 148440184-148440234, 148440358-148440694, 148468545-148469111		http://genome.ucsc.edu/cgi-bin/hgTracks?db=HG38&position=chr6%3A148469111-148390134	ENSG00000111961.16:s:148390134-148390262
UHRF2	0.3309	0.9999	6493932-6497198	ENSG00000147854.16	-0.3309, 0.3309	9.999e-01, 9.999e-01	3.406e-07;3.406e-07	0.954, 0.046	0.6314, 0.3686	t|1e1.1o1|1e2.1o1	2	3	0;0	chr9	+	6493932-6497198, 6497103-6497198	6493826-6493932, 6497049-6497103, 6497198-6497360		http://genome.ucsc.edu/cgi-bin/hgTracks?db=HG38&position=chr9%3A6497360-6493826	ENSG00000147854.16:t:6497198-6497360
NBN	0.3276	0.9999	89982002-89982722	ENSG00000104320.13	-0.3276, 0.3276	9.999e-01, 9.999e-01	3.923e-07;3.923e-07	0.4536, 0.5464	0.1238, 0.8762	s|1e1.1o1|1e2.1o1	2	3	0;0	chr8	-	89982002-89982722, 89981523-89982722	89981375-89981655, 89981953-89982002, 89982404-89982855		http://genome.ucsc.edu/cgi-bin/hgTracks?db=HG38&position=chr8%3A89982855-89981375	ENSG00000104320.13:s:89982404-89982855
ELMO2	0.3267	0.9999	46394503-46398697	ENSG00000062598.17	0.0084, 0.2945, -0.0146, -0.3267, 0.0431	6.472e-02, 9.691e-01, 1.332e-02, 9.999e-01, 1.880e-01	4.411e-01;9.933e-04;6.124e-01;5.832e-07;2.480e-01	0.0733, 0.4654, 0.0529, 0.3638, 0.0497	0.085, 0.7665, 0.0026, 0.0146, 0.1116	t|1e1.1o1|1e2.1o1|2e1.1o1|2e2.1o1|i	5	3	0;0;0;0;1	chr20	-	46394532-46406548, 46394532-46398697, 46394503-46406548, 46394503-46398697, 46394533-46398696	46394405-46394532, 46398697-46398771, 46406548-46406632	46394533-46398696	http://genome.ucsc.edu/cgi-bin/hgTracks?db=HG38&position=chr20%3A46406632-46394405	ENSG00000062598.17:t:46394405-46394532
SMG7	0.3151	0.9999	183515991-183517626	ENSG00000116698.20	0.3151, -0.3151	9.999e-01, 9.999e-01	5.041e-07;5.046e-07	0.0916, 0.9084	0.4076, 0.5924	s|1e1.1o2|1e1.2o2	2	2	0;0	chr1	+	183515991-183517626, 183515991-183517688	183515874-183516086, 183517626-183517820		http://genome.ucsc.edu/cgi-bin/hgTracks?db=HG38&position=chr1%3A183517820-183515874	ENSG00000116698.20:s:183515874-183516086
CYTH3	0.3111	0.9999	6171314-6173653	ENSG00000008256.15	-0.3111, 0.3111	9.999e-01, 9.999e-01	8.801e-08;8.801e-08	0.9545, 0.0455	0.6383, 0.3617	s|1e1.1o1|i	2	2	0;1	chr7	-	6171314-6173653, 6173076-6173652	6171010-6171314, 6173653-6173733	6173076-6173652	http://genome.ucsc.edu/cgi-bin/hgTracks?db=HG38&position=chr7%3A6173733-6171010	ENSG00000008256.15:s:6173653-6173733
LINC00920	0.3048	0.9999	66408814-66410280	ENSG00000246898.1	0.3048, -0.3048	9.999e-01, 9.999e-01	1.909e-07;1.910e-07	0.1499, 0.8501	0.4562, 0.5438	t|1e1.1o1|1e2.1o1	2	3	0;1	chr16	+	66408814-66410280, 66409548-66410280	66408524-66408814, 66409482-66409548, 66410280-66412135		http://genome.ucsc.edu/cgi-bin/hgTracks?db=HG38&position=chr16%3A66412135-66408524	ENSG00000246898.1:t:66410280-66412135
TMEM126B	0.3037	0.9999	85631316-85631687	ENSG00000171204.12	0.1973, -0.0, 0.1019, -0.3037	9.530e-01, 8.121e-21, 5.062e-01, 9.999e-01	1.637e-03;9.999e-01;6.621e-02;4.902e-08	0.3088, 0.0127, 0.0559, 0.6214	0.5148, 0.0066, 0.1634, 0.31	t|1e1.1o1|1e2.1o2|1e2.2o2|1e3.1o1	4	4	0;0;0;0	chr11	+	85628688-85631687, 85629203-85631687, 85629262-85631687, 85631316-85631687	85628573-85628688, 85629132-85629262, 85631145-85631316, 85631687-85631808		http://genome.ucsc.edu/cgi-bin/hgTracks?db=HG38&position=chr11%3A85631808-85628573	ENSG00000171204.12:t:85631687-85631808
CAMK2D	0.3026	0.9999	113509675-113513328	ENSG00000145349.16	0.3026, -0.3026	9.999e-01, 9.999e-01	4.163e-08;4.165e-08	0.6014, 0.3986	0.9027, 0.0973	s|1e1.1o2|1e1.2o2	2	2	0;0	chr4	-	113509675-113513328, 113509672-113513328	113509638-113509675, 113513328-113513370		http://genome.ucsc.edu/cgi-bin/hgTracks?db=HG38&position=chr4%3A113513370-113509638	ENSG00000145349.16:s:113513328-113513370
DOPEY1	0.5437	0.9998	83153620-83153894	ENSG00000083097.14	-0.5437, 0.5437	9.998e-01, 9.998e-01	1.436e-06;1.436e-06	0.9408, 0.0592	0.4026, 0.5974	s|1e1.1o1|1e2.1o1	2	3	0;1	chr6	+	83153620-83153894, 83153620-83154180	83153392-83153620, 83153894-83154043, 83154180-83154273		http://genome.ucsc.edu/cgi-bin/hgTracks?db=HG38&position=chr6%3A83154273-83153392	ENSG00000083097.14:s:83153392-83153620
TFDP1	0.4777	0.9998	113637897-113640119	ENSG00000198176.12	-0.1332, -0.3028, 0.4777	6.780e-01, 9.708e-01, 9.998e-01	3.702e-02;8.807e-04;1.893e-06	0.2321, 0.6516, 0.116	0.0804, 0.3208, 0.6049	s|1e1.1o1|2e1.1o1|i	3	2	1;0;1	chr13	+	113637884-113640120, 113637896-113640120, 113637897-113640119	113637620-113637896, 113640120-113641470	113637897-113640119	http://genome.ucsc.edu/cgi-bin/hgTracks?db=HG38&position=chr13%3A113641470-113637620	ENSG00000198176.12:s:113637620-113637896
SYNE2	0.4736	0.9998	64214470-64216248	ENSG00000054654.15	-0.4736, 0.4736	9.998e-01, 9.998e-01	1.324e-06;1.325e-06	0.6149, 0.3851	0.1509, 0.8491	t|1e1.1o1|1e2.1o1	2	3	0;0	chr14	+	64214470-64216248, 64215354-64216248	64214144-64214524, 64215286-64215354, 64215432-64216424		http://genome.ucsc.edu/cgi-bin/hgTracks?db=HG38&position=chr14%3A64216424-64214144	ENSG00000054654.15:t:64215432-64216424
SPIDR	0.4435	0.9998	47701864-47712662	ENSG00000164808.16	0.4435, -0.4435	9.998e-01, 9.998e-01	4.406e-07;4.406e-07	0.0049, 0.9951	0.4771, 0.5229	t|1e1.1o1|1e2.1o1	2	3	1;0	chr8	+	47701864-47712662, 47702015-47712662	47701721-47701864, 47701956-47702015, 47712662-47713441		http://genome.ucsc.edu/cgi-bin/hgTracks?db=HG38&position=chr8%3A47713441-47701721	ENSG00000164808.16:t:47712662-47713441
TARBP1	0.4021	0.9998	234393486-234393646	ENSG00000059588.9	-0.4021, 0.0001, 0.396	9.998e-01, 2.761e-05, 9.997e-01	6.735e-07;9.950e-01;9.028e-07	0.9899, 0.002, 0.0081	0.5697, 0.0056, 0.4249	s|1e1.1o2|1e1.2o2|1e2.1o1	3	3	0;0;0	chr1	-	234393486-234393646, 234393476-234393646, 234392552-234393646	234392416-234392724, 234393362-234393486, 234393646-234393837		http://genome.ucsc.edu/cgi-bin/hgTracks?db=HG38&position=chr1%3A234393837-234392416	ENSG00000059588.9:s:234393646-234393837
MYSM1	0.4006	0.9998	58689116-58690226	ENSG00000162601.9	0.3067, -0.4006, 0.0708	9.964e-01, 9.998e-01, 3.175e-01	6.174e-05;1.175e-06;1.485e-01	0.1618, 0.7748, 0.0587	0.4834, 0.3693, 0.1504	s|1e1.1o1|1e2.1o1|1e3.1o1	3	4	1;0;1	chr1	-	58689367-58690226, 58689116-58690226, 58685251-58690226	58685153-58685251, 58689038-58689116, 58689294-58689662, 58690188-58690249		http://genome.ucsc.edu/cgi-bin/hgTracks?db=HG38&position=chr1%3A58690249-58685153	ENSG00000162601.9:s:58690188-58690249
NBPF26	0.3966	0.9998	120808292-120814577	ENSG00000273136.5	0.3966, -0.3966	9.998e-01, 9.998e-01	1.033e-06;1.033e-06	0.0092, 0.9908	0.4217, 0.5783	t|1e1.1o1|2e2.1o1	2	3	1;0	chr1	+	120808292-120814577, 120813993-120814829	na-120808292, 120813891-120813993, 120814577-120815043		http://genome.ucsc.edu/cgi-bin/hgTracks?db=HG38&position=chr1%3A120815043-120808282	ENSG00000273136.5:t:120814577-120815043
OARD1	0.3914	0.9998	41067437-41068841	ENSG00000124596.16	0.213, 0.1469, -0.3914	9.883e-01, 6.873e-01, 9.998e-01	6.252e-05;3.067e-02;1.249e-06	0.0151, 0.2061, 0.78	0.2384, 0.3654, 0.3894	t|1e1.1o1|1e2.1o1|1e3.1o1	3	4	0;0;0	chr6	-	41067437-41071132, 41067437-41070076, 41067437-41068841	41064778-41067437, 41068841-41068953, 41069038-41070134, 41070825-41071276		http://genome.ucsc.edu/cgi-bin/hgTracks?db=HG38&position=chr6%3A41071276-41064778	ENSG00000124596.16:t:41064778-41067437
NIT1	0.3896	0.9998	161118552-161118785	ENSG00000158793.13	-0.3425, -0.0153, 0.001, -0.0078, 0.0, 0.3896	9.990e-01, 1.504e-02, 1.356e-04, 1.664e-03, 1.873e-08, 9.998e-01	1.170e-05;5.900e-01;9.518e-01;7.192e-01;9.999e-01;1.304e-06	0.6488, 0.0553, 0.0008, 0.0494, 0.0008, 0.2416	0.3094, 0.015, 0.0203, 0.0195, 0.0015, 0.631	t|1e1.1o2|1e1.2o2|1e2.1o2|1e2.2o2|2e1.1o2|i	6	3	0;0;0;0;0;0	chr1	+	161118178-161118786, 161118209-161118786, 161118225-161118786, 161118239-161118786, 161118178-161118804, 161118552-161118785	161118086-161118209, 161118220-161118239, 161118786-161118881	161118552-161118785	http://genome.ucsc.edu/cgi-bin/hgTracks?db=HG38&position=chr1%3A161118881-161118086	ENSG00000158793.13:t:161118786-161118881
RWDD3	0.3869	0.9998	95244698-95246542	ENSG00000122481.16	-0.0224, -0.3869, 0.1178, 0.0083, 0.2671	4.590e-02, 9.998e-01, 6.075e-01, 7.984e-03, 9.910e-01	4.666e-01;8.520e-07;5.123e-02;6.476e-01;1.712e-04	0.0797, 0.6556, 0.1136, 0.0347, 0.1365	0.0412, 0.2579, 0.2381, 0.0507, 0.3974	s|1e1.1o1|2e1.1o1|2e2.1o1|3e2.1o1|i	5	3	0;0;1;0;1	chr1	+	95244651-95246542, 95244698-95246542, 95244698-95246756, 95244715-95246756, 95244716-95246057	95244565-95244715, 95246058-95246657, 95246756-95247225	95244716-95246057	http://genome.ucsc.edu/cgi-bin/hgTracks?db=HG38&position=chr1%3A95247225-95244565	ENSG00000122481.16:s:95244565-95244715
CDYL	0.3825	0.9998	4776807-4891713	ENSG00000153046.17	-0.3825, 0.3825	9.998e-01, 9.998e-01	1.708e-06;1.708e-06	0.9444, 0.0556	0.5531, 0.4469	s|1e1.1o1|1e2.1o2	2	3	0;0	chr6	+	4776807-4891713, 4776807-4935515	4776435-4776807, 4891713-4892379, 4935515-4935771		http://genome.ucsc.edu/cgi-bin/hgTracks?db=HG38&position=chr6%3A4935771-4776435	ENSG00000153046.17:s:4776435-4776807
PIAS2	0.3792	0.9998	46818447-46820933	ENSG00000078043.15	0.3792, -0.3617, -0.0084	9.998e-01, 9.996e-01, 1.012e-02	1.105e-06;3.051e-06;6.292e-01	0.2584, 0.6953, 0.0582	0.6411, 0.3202, 0.0396	s|1e1.1o1|1e2.1o1|i	3	3	0;0;1	chr18	-	46818447-46820933, 46815349-46820933, 46818448-46820932	46815312-46815349, 46815711-46818447, 46820933-46821072	46818448-46820932	http://genome.ucsc.edu/cgi-bin/hgTracks?db=HG38&position=chr18%3A46821072-46815312	ENSG00000078043.15:s:46820933-46821072
TTC13	0.3588	0.9998	230933861-230939386	ENSG00000143643.12	0.1332, 0.083, 0.1095, -0.3588, -0.013	6.892e-01, 3.520e-01, 5.553e-01, 9.998e-01, 3.076e-02	3.071e-02;1.262e-01;5.720e-02;1.331e-06;5.423e-01	0.0781, 0.0055, 0.015, 0.8144, 0.0926	0.2237, 0.118, 0.1406, 0.4397, 0.0626	t|1e1.1o1|1e2.1o1|1e3.1o1|1e4.1o1|1e5.1o1	5	6	0;1;1;0;0	chr1	-	230933861-230954333, 230933861-230945389, 230933861-230943806, 230933861-230939386, 230933861-230936158	230933779-230933861, 230936158-230936637, 230939386-230939496, 230943806-230943898, 230945389-230945454, 230954333-230954403		http://genome.ucsc.edu/cgi-bin/hgTracks?db=HG38&position=chr1%3A230954403-230933779	ENSG00000143643.12:t:230933779-230933861
MAP4K5	0.358	0.9998	50438008-50438092	ENSG00000012983.11	0.0, 0.0, 0.3524, -0.358	8.120e-21, 1.293e-08, 9.998e-01, 9.998e-01	1.000e+00;9.997e-01;8.547e-07;7.091e-07	0.0011, 0.0011, 0.1641, 0.8337	0.0013, 0.0066, 0.5194, 0.4724	t|1e2.1o1|2e1.1o1|2e2.1o1|2e3.1o1	4	4	0;1;1;0	chr14	-	50438011-50440013, 50438008-50440362, 50438008-50440013, 50438008-50438092	50437894-50438011, 50438092-50438401, 50440013-50440073, 50440362-50440441		http://genome.ucsc.edu/cgi-bin/hgTracks?db=HG38&position=chr14%3A50440441-50437894	ENSG00000012983.11:t:50437894-50438011
TAPT1	0.3539	0.9998	16170729-16174204	ENSG00000169762.16	-0.3539, 0.3539	9.998e-01, 9.998e-01	9.332e-07;9.334e-07	0.9815, 0.0185	0.6234, 0.3766	s|1e1.1o1|1e2.1o1	2	3	0;0	chr4	-	16170729-16174204, 16166793-16174204	16166633-16166872, 16170653-16170729, 16174204-16174548		http://genome.ucsc.edu/cgi-bin/hgTracks?db=HG38&position=chr4%3A16174548-16166633	ENSG00000169762.16:s:16174204-16174548
UBN1	0.3536	0.9998	4870972-4871155	ENSG00000118900.14	0.0267, -0.3536, 0.2894	3.286e-02, 9.998e-01, 9.970e-01	5.043e-01;5.456e-07;3.178e-05	0.0047, 0.8438, 0.1487	0.0607, 0.4946, 0.4433	s|1e1.1o2|1e1.2o2|1e2.1o1	3	3	1;0;0	chr16	+	4870972-4871075, 4870972-4871155, 4870972-4872884	4870844-4870972, 4871075-4871301, 4872884-4872934		http://genome.ucsc.edu/cgi-bin/hgTracks?db=HG38&position=chr16%3A4872934-4870844	ENSG00000118900.14:s:4870844-4870972
ENTHD1	0.3528	0.9998	39765609-39820993	ENSG00000176177.9	0.0318, 0.2194, -0.3528, 0.0564	1.326e-01, 9.204e-01, 9.998e-01, 1.997e-01	3.162e-01;3.969e-03;1.349e-06;2.299e-01	0.1812, 0.2384, 0.556, 0.0304	0.2279, 0.4695, 0.2045, 0.1004	s|1e1.1o1|1e2.1o1|1e3.1o1|1e4.1o2	4	5	1;1;0;1	chr22	-	39818178-39820993, 39815440-39820993, 39765609-39820993, 39744283-39820993	na-39815440, na-39818178, 39743044-39744283, 39765223-39765609, 39820993-39821113		http://genome.ucsc.edu/cgi-bin/hgTracks?db=HG38&position=chr22%3A39821113-39743044	ENSG00000176177.9:s:39820993-39821113
FAM188A	0.3456	0.9998	15796172-15816835	ENSG00000148481.13	0.1596, 0.0586, -0.3456, 0.0767	8.872e-01, 2.057e-01, 9.998e-01, 3.412e-01	3.030e-03;2.180e-01;3.220e-07;1.291e-01	0.0008, 0.0383, 0.9173, 0.0418	0.1816, 0.1035, 0.5786, 0.1269	t|1e1.1o1|1e2.1o1|1e3.1o1|1e4.1o1	4	5	1;1;0;1	chr10	-	15796172-15833630, 15796172-15821656, 15796172-15816835, 15796172-15809416	15796100-15796172, 15809416-na, 15816835-15818008, 15821656-15821726, 15833630-15833709		http://genome.ucsc.edu/cgi-bin/hgTracks?db=HG38&position=chr10%3A15833709-15796100	ENSG00000148481.13:t:15796100-15796172
AGAP1	0.3448	0.9998	235908906-236036561	ENSG00000157985.18	0.3448, -0.3304, -0.0015	9.998e-01, 9.986e-01, 1.579e-04	4.391e-07;1.183e-05;9.488e-01	0.0197, 0.9548, 0.0195	0.3638, 0.6333, 0.003	t|1e1.1o1|1e2.1o1|1e3.1o1	3	4	1;0;0	chr2	+	235908906-236036561, 235968623-236036561, 236014879-236036561	235908738-235908906, 235968462-235968623, 236014805-236014879, 236036561-236036715		http://genome.ucsc.edu/cgi-bin/hgTracks?db=HG38&position=chr2%3A236036715-235908738	ENSG00000157985.18:t:236036561-236036715
NSMAF	0.3259	0.9998	58635546-58642984	ENSG00000035681.7	-0.3259, 0.0, 0.3232	9.998e-01, 5.969e-07, 9.998e-01	5.233e-07;9.994e-01;6.095e-07	0.9471, 0.0009, 0.052	0.6215, 0.0036, 0.3751	t|1e1.1o1|1e2.1o1|1e3.1o1	3	4	0;0;0	chr8	-	58635546-58642984, 58635546-58639968, 58635546-58637234	58635468-58635546, 58637234-58637389, 58639968-58640102, 58642984-58643073		http://genome.ucsc.edu/cgi-bin/hgTracks?db=HG38&position=chr8%3A58643073-58635468	ENSG00000035681.7:t:58635468-58635546
PDZD8	0.324	0.9998	117341102-117374356	ENSG00000165650.11	-0.324, 0.3196, 0.0	9.998e-01, 9.997e-01, 5.656e-09	1.217e-06;1.687e-06;9.997e-01	0.9395, 0.058, 0.0023	0.616, 0.3771, 0.0067	s|1e1.1o1|1e2.1o1|1e3.1o1	3	4	0;1;0	chr10	-	117341102-117374356, 117318974-117374356, 117290348-117374356	117290186-117290348, 117318872-117318978, 117340980-117341102, 117374356-117375467		http://genome.ucsc.edu/cgi-bin/hgTracks?db=HG38&position=chr10%3A117375467-117290186	ENSG00000165650.11:s:117374356-117375467
RFWD2	0.321	0.9998	176176007-176184633	ENSG00000143207.19	-0.321, 0.0564, 0.1316, 0.0531, 0.0002	9.998e-01, 1.960e-01, 7.494e-01, 1.511e-01, 9.328e-07	1.560e-07;2.290e-01;1.454e-02;2.690e-01;9.944e-01	0.9629, 0.023, 0.0102, 0.0009, 0.0009	0.6394, 0.0985, 0.1611, 0.0889, 0.0137	s|1e1.1o1|1e2.1o1|1e3.1o1|1e4.1o1|1e5.1o1	5	6	0;0;1;1;1	chr1	-	176176007-176184633, 176163891-176184633, 176149074-176184633, 176116681-176184633, 176085890-176184633	176085776-176085890, 176116624-176116681, 176149006-176149074, 176163815-176163891, 176175910-176176007, 176184633-176184692		http://genome.ucsc.edu/cgi-bin/hgTracks?db=HG38&position=chr1%3A176184692-176085776	ENSG00000143207.19:s:176184633-176184692
THOC2	0.3176	0.9998	123619436-123620907	ENSG00000125676.19	0.3096, -0.3176, 0.0, 0.0012, 0.0	9.999e-01, 9.998e-01, 8.120e-21, 4.241e-05, 8.120e-21	3.766e-07;9.471e-07;1.000e+00;9.603e-01;1.000e+00	0.1377, 0.8465, 0.0034, 0.0119, 0.0006	0.444, 0.5404, 0.0012, 0.0201, 0.0012	t|1e1.1o1|2e1.1o1|2e2.1o1|2e3.1o1|2e4.1o1	5	5	0;0;0;0;0	chrX	-	123619517-123620907, 123619436-123620907, 123619436-123620375, 123619436-123620188, 123619436-123620093	123619401-123619517, 123620093-123620178, 123620188-123620205, 123620327-123620670, 123620907-123620965		http://genome.ucsc.edu/cgi-bin/hgTracks?db=HG38&position=chrX%3A123620965-123619401	ENSG00000125676.19:t:123619401-123619517
EVC	0.3166	0.9998	5729390-5731425	ENSG00000072840.12	0.0004, -0.3166, 0.3021	2.997e-05, 9.998e-01, 9.996e-01	9.816e-01;6.514e-07;1.505e-06	0.0016, 0.9069, 0.0915	0.0129, 0.5902, 0.3947	s|1e1.1o2|1e1.2o2|i	3	2	1;0;1	chr4	+	5729390-5731306, 5729390-5731425, 5729391-5731305	5729307-5729390, 5731306-5731657	5729391-5731305	http://genome.ucsc.edu/cgi-bin/hgTracks?db=HG38&position=chr4%3A5731657-5729307	ENSG00000072840.12:s:5729307-5729390
SGOL1	0.3123	0.9998	20171232-20174249	ENSG00000129810.14	0.3043, 0.0148, -0.3123, -0.0004	9.985e-01, 3.800e-02, 9.998e-01, 8.913e-07	1.913e-05;5.125e-01;8.736e-07;9.789e-01	0.3795, 0.1136, 0.4856, 0.0208	0.6829, 0.134, 0.1763, 0.0011	t|1e1.1o1|1e2.1o2|1e2.2o2|i	4	3	0;0;0;1	chr3	-	20171232-20176601, 20171232-20175005, 20171232-20174249, 20171268-20174248	20171043-20171267, 20174249-20175055, 20176601-20176659	20171268-20174248	http://genome.ucsc.edu/cgi-bin/hgTracks?db=HG38&position=chr3%3A20176659-20171043	ENSG00000129810.14:t:20171043-20171267
GLS	0.306	0.9998	190954818-190962830	ENSG00000115419.12	-0.0, -0.0, 0.0002, 0.2987, -0.306	8.120e-21, 8.120e-21, 6.244e-07, 9.998e-01, 9.998e-01	1.000e+00;1.000e+00;9.909e-01;2.116e-07;6.617e-07	0.0011, 0.0011, 0.0088, 0.0281, 0.9595	0.0008, 0.0008, 0.0139, 0.3349, 0.6438	t|1e1.1o1|1e2.1o1|1e3.1o1|1e4.1o1|1e5.1o1	5	6	1;1;1;0;0	chr2	+	190921203-190962830, 190931637-190962830, 190953626-190962830, 190954660-190962830, 190954818-190962830	190921145-190921203, 190931545-190931637, 190953565-190953626, 190954584-190954660, 190954755-190954818, 190962830-190965552		http://genome.ucsc.edu/cgi-bin/hgTracks?db=HG38&position=chr2%3A190965552-190921145	ENSG00000115419.12:t:190962830-190965552
TLK2	0.3058	0.9998	62522273-62536170	ENSG00000146872.17	0.0, 0.3058, -0.0061, -0.2909	8.120e-21, 9.998e-01, 6.768e-02, 9.985e-01	1.000e+00;7.044e-07;4.369e-01;1.451e-05	0.0014, 0.0635, 0.4803, 0.4533	0.0015, 0.379, 0.476, 0.1509	t|1e1.1o1|1e2.1o1|1e3.1o1|1e4.1o1	4	5	0;1;0;0	chr17	+	62520844-62536170, 62522273-62536170, 62523177-62536170, 62524331-62536170	62520773-62520844, 62522204-62522273, 62523134-62523177, 62524236-62524331, 62536170-62536337		http://genome.ucsc.edu/cgi-bin/hgTracks?db=HG38&position=chr17%3A62536337-62520773	ENSG00000146872.17:t:62536170-62536337
CLSTN1	0.3058	0.9998	9736042-9741094	ENSG00000171603.16	-0.3058, 0.3058	9.998e-01, 9.998e-01	3.655e-07;3.656e-07	0.4715, 0.5285	0.1635, 0.8365	t|1e1.1o1|1e2.1o1	2	3	0;0	chr1	-	9736042-9741094, 9736042-9737498	9735885-9736042, 9737498-9737554, 9741094-9741256		http://genome.ucsc.edu/cgi-bin/hgTracks?db=HG38&position=chr1%3A9741256-9735885	ENSG00000171603.16:t:9735885-9736042
TEX30	0.3006	0.9998	102767478-102768260	ENSG00000151287.16	-0.3006, 0.3006	9.998e-01, 9.998e-01	3.669e-07;3.670e-07	0.7691, 0.2309	0.4671, 0.5329	s|1e1.1o1|1e2.1o1	2	3	0;0	chr13	-	102767478-102768260, 102766580-102768260	102765990-102766580, 102767273-102767478, 102768260-102768311		http://genome.ucsc.edu/cgi-bin/hgTracks?db=HG38&position=chr13%3A102768311-102765990	ENSG00000151287.16:s:102768260-102768311
PAXIP1	0.3	0.9998	154991069-154993726	ENSG00000157212.18	-0.3, 0.3	9.998e-01, 9.998e-01	1.963e-07;1.963e-07	0.9646, 0.0354	0.6649, 0.3351	s|1e1.1o1|i	2	2	0;1	chr7	-	154991069-154993726, 154991070-154993725	154991006-154991069, 154993726-154993769	154991070-154993725	http://genome.ucsc.edu/cgi-bin/hgTracks?db=HG38&position=chr7%3A154993769-154991006	ENSG00000157212.18:s:154993726-154993769
ZNF384	0.5201	0.9997	6678460-6678946	ENSG00000126746.17	-0.5184, 0.5201, -0.0001	9.997e-01, 9.997e-01, 1.838e-05	3.521e-06;3.242e-06;9.952e-01	0.7497, 0.2444, 0.0053	0.241, 0.7551, 0.0038	s|1e1.1o1|1e2.1o1|1e3.1o1	3	4	0;0;0	chr12	-	6678710-6678946, 6678460-6678946, 6678343-6678946	6678127-6678343, 6678432-6678542, 6678661-6678710, 6678810-6679183		http://genome.ucsc.edu/cgi-bin/hgTracks?db=HG38&position=chr12%3A6679183-6678127	ENSG00000126746.17:s:6678810-6679183
FAM13B	0.4795	0.9997	138018514-138021031	ENSG00000031003.10	0.0067, 0.445, -0.4795	3.897e-03, 9.979e-01, 9.997e-01	7.983e-01;2.659e-05;2.587e-06	0.0046, 0.4327, 0.5631	0.0288, 0.8708, 0.091	s|1e1.1o1|1e2.1o1|1e3.1o1	3	4	0;0;0	chr5	-	138019977-138021031, 138019146-138021031, 138018514-138021031	138018302-138018514, 138018955-138019146, 138019881-138019977, 138020763-138021197		http://genome.ucsc.edu/cgi-bin/hgTracks?db=HG38&position=chr5%3A138021197-138018302	ENSG00000031003.10:s:138020763-138021197
CARKD	0.4675	0.9997	110624279-110627439	ENSG00000213995.11	-0.0131, 0.4675, -0.429	2.748e-02, 9.997e-01, 9.975e-01	6.069e-01;2.167e-06;3.377e-05	0.0386, 0.413, 0.5276	0.01, 0.8825, 0.1003	t|1e1.1o1|1e2.1o1|1e3.1o1	3	4	0;0;0	chr13	+	110615647-110627439, 110624279-110627439, 110625278-110627439	110615460-110615647, 110624234-110624279, 110625190-110625278, 110627439-110627547		http://genome.ucsc.edu/cgi-bin/hgTracks?db=HG38&position=chr13%3A110627547-110615460	ENSG00000213995.11:t:110627439-110627547
MFI2	0.4513	0.9997	197017290-197021404	ENSG00000163975.11	-0.4513, 0.4513	9.997e-01, 9.997e-01	2.675e-06;2.675e-06	0.8641, 0.1359	0.4085, 0.5915	t|1e1.1o1|i	2	2	0;1	chr3	-	197017290-197021404, 197017291-197018952	197017103-197017290, 197021294-197021471	197017291-197018952	http://genome.ucsc.edu/cgi-bin/hgTracks?db=HG38&position=chr3%3A197021471-197017103	ENSG00000163975.11:t:197017103-197017290
MED31	0.407	0.9997	6650078-6650356	ENSG00000108590.10	-0.407, 0.407	9.997e-01, 9.997e-01	2.675e-06;2.675e-06	0.7837, 0.2163	0.3709, 0.6291	s|1e1.1o1|1e2.1o1	2	3	0;0	chr17	-	6650078-6650356, 6644659-6650356	6643315-6644659, 6649889-6650078, 6650356-6650433		http://genome.ucsc.edu/cgi-bin/hgTracks?db=HG38&position=chr17%3A6650433-6643315	ENSG00000108590.10:s:6650356-6650433
DPH7	0.3888	0.9997	137564958-137565085	ENSG00000148399.11	-0.3888, 0.3888	9.997e-01, 9.997e-01	3.072e-06;3.072e-06	0.9077, 0.0923	0.5126, 0.4874	s|1e1.1o1|1e2.2o2	2	3	0;0	chr9	-	137564958-137565085, 137564606-137565085	137564434-137564644, 137564893-137564999, 137565085-137565493		http://genome.ucsc.edu/cgi-bin/hgTracks?db=HG38&position=chr9%3A137565493-137564434	ENSG00000148399.11:s:137565085-137565493
SLC30A6	0.3773	0.9997	32193983-32197344	ENSG00000152683.14	0.0, -0.3773, 0.3773	3.607e-09, 9.997e-01, 9.997e-01	9.999e-01;2.263e-06;2.223e-06	0.0022, 0.7147, 0.2826	0.0023, 0.3212, 0.6761	s|1e1.1o2|1e1.2o2|1e2.1o1	3	3	0;0;0	chr2	+	32193983-32197318, 32193983-32197344, 32193983-32197707	32193889-32193983, 32197318-32197392, 32197707-32197826		http://genome.ucsc.edu/cgi-bin/hgTracks?db=HG38&position=chr2%3A32197826-32193889	ENSG00000152683.14:s:32193889-32193983
LPCAT3	0.3769	0.9997	6978689-6979471	ENSG00000111684.10	-0.3769, 0.3769	9.997e-01, 9.997e-01	1.914e-06;1.914e-06	0.8873, 0.1127	0.5054, 0.4946	s|1e1.1o1|i	2	2	0;1	chr12	-	6978689-6979471, 6979271-6979470	6978603-6979270, 6979471-6979579	6979271-6979470	http://genome.ucsc.edu/cgi-bin/hgTracks?db=HG38&position=chr12%3A6979579-6978603	ENSG00000111684.10:s:6979471-6979579
SETD5	0.376	0.9997	9429009-9429827	ENSG00000168137.15	-0.376, 0.2054, 0.1498	9.997e-01, 9.145e-01, 7.286e-01	1.993e-06;4.862e-03;2.484e-02	0.7471, 0.108, 0.1459	0.3566, 0.3311, 0.3134	s|1e1.1o1|1e2.1o1|1e3.1o1	3	4	0;0;0	chr3	+	9429009-9429827, 9429009-9433370, 9429009-9433845	9428823-9429325, 9429827-9430051, 9433370-9433397, 9433845-9433950		http://genome.ucsc.edu/cgi-bin/hgTracks?db=HG38&position=chr3%3A9433950-9428823	ENSG00000168137.15:s:9428823-9429325
CBWD5	0.3544	0.9997	65692608-65698515	ENSG00000147996.16	0.3544, -0.2658, -0.0539, -0.0007	9.997e-01, 9.803e-01, 1.640e-01, 2.579e-05	1.636e-06;6.020e-04;2.558e-01;9.768e-01	0.348, 0.5341, 0.0977, 0.0141	0.706, 0.2632, 0.0288, 0.0008	t|1e1.1o1|1e2.1o1|1e3.1o2|1e3.2o2	4	4	0;0;0;0	chr9	+	65692608-65698515, 65693473-65698515, 65695044-65698515, 65695049-65698515	65692571-65692608, 65693386-65693473, 65694905-65695049, 65698515-65698561		http://genome.ucsc.edu/cgi-bin/hgTracks?db=HG38&position=chr9%3A65698561-65692571	ENSG00000147996.16:t:65698515-65698561
GPR89A	0.3541	0.9997	145623160-145623593	ENSG00000117262.18	0.3541, -0.3147, -0.021	9.997e-01, 9.962e-01, 2.794e-02	1.998e-06;5.353e-05;5.280e-01	0.1042, 0.8282, 0.0643	0.4626, 0.5089, 0.0272	s|1e1.1o3|1e1.2o3|1e1.3o3	3	2	0;0;1	chr1	+	145623160-145623593, 145623160-145623613, 145623160-145623682	145623054-145623224, 145623593-145623714		http://genome.ucsc.edu/cgi-bin/hgTracks?db=HG38&position=chr1%3A145623714-145623054	ENSG00000117262.18:s:145623054-145623224
CRYL1	0.3539	0.9997	20439754-20489370	ENSG00000165475.13	0.0003, -0.3539, 0.1279, 0.1749	3.113e-06, 9.997e-01, 6.582e-01, 9.325e-01	9.905e-01;1.834e-06;3.830e-02;1.909e-03	0.0017, 0.8447, 0.1521, 0.0017	0.012, 0.4822, 0.3012, 0.2021	s|1e1.1o1|1e2.1o1|1e3.1o1|1e4.1o1	4	5	1;0;1;1	chr13	-	20488589-20489370, 20439754-20489370, 20432296-20489370, 20413387-20489370	na-20488589, 20413282-20413387, 20432102-20432296, 20439593-20439754, 20489370-20489496		http://genome.ucsc.edu/cgi-bin/hgTracks?db=HG38&position=chr13%3A20489496-20413282	ENSG00000165475.13:s:20489370-20489496
EIF2AK4	0.3385	0.9997	40011346-40017108	ENSG00000128829.11	0.3385, -0.3385	9.997e-01, 9.997e-01	1.993e-06;1.993e-06	0.1037, 0.8963	0.4413, 0.5587	t|1e1.1o1|1e2.1o1	2	3	0;0	chr15	+	40011346-40017108, 40016672-40017108	40011281-40011346, 40016502-40016672, 40017108-40017242		http://genome.ucsc.edu/cgi-bin/hgTracks?db=HG38&position=chr15%3A40017242-40011281	ENSG00000128829.11:t:40017108-40017242
PDP1	0.3218	0.9997	93917079-93922016	ENSG00000164951.15	-0.3046, 0.3218, 0.0001, -0.0009	9.998e-01, 9.997e-01, 2.373e-05, 1.117e-04	1.200e-06;3.771e-06;9.958e-01;9.628e-01	0.3275, 0.6489, 0.0019, 0.0161	0.0046, 0.9862, 0.0046, 0.0046	s|1e1.1o1|1e2.1o1|2e1.1o1|2e2.1o1	4	3	0;0;0;0	chr8	+	93917079-93917911, 93917079-93922016, 93917218-93917911, 93917218-93922016	93916947-93917218, 93917747-93917945, 93922016-93926066		http://genome.ucsc.edu/cgi-bin/hgTracks?db=HG38&position=chr8%3A93926066-93916947	ENSG00000164951.15:s:93916947-93917218
RBM5	0.3066	0.9997	50109688-50110379	ENSG00000003756.16	-0.3066, 0.3066	9.997e-01, 9.997e-01	9.105e-07;9.102e-07	0.9727, 0.0273	0.6653, 0.3347	s|1e1.1o1|1e2.1o1	2	3	0;0	chr3	+	50109688-50110379, 50109688-50110679	50109603-50109823, 50110379-50110463, 50110679-50110892		http://genome.ucsc.edu/cgi-bin/hgTracks?db=HG38&position=chr3%3A50110892-50109603	ENSG00000003756.16:s:50109603-50109823
NSMCE2	0.305	0.9997	125091958-125102051	ENSG00000156831.7	0.0003, 0.0001, -0.0005, 0.0013, -0.0044, 0.1981, -0.305, 0.1146, -0.0	1.666e-06, 3.040e-06, 1.202e-06, 9.014e-06, 1.368e-04, 9.276e-01, 9.997e-01, 6.154e-01, 8.129e-08	9.834e-01;9.370e-01;9.740e-01;9.404e-01;8.357e-01;4.307e-03;1.100e-06;4.938e-02;9.878e-01	0.0074, 0.0271, 0.0227, 0.0141, 0.0393, 0.2512, 0.5293, 0.0901, 0.0173	0.019, 0.0293, 0.0104, 0.029, 0.0034, 0.4593, 0.2208, 0.2056, 0.0167	s|1e3.1o2|1e3.2o2|1e4.1o1|2e1.1o1|2e2.1o1|2e3.1o2|2e3.2o2|2e4.1o1|i	9	5	0;0;1;0;1;0;0;0;1	chr8	+	125091900-125102014, 125091900-125102051, 125091900-125102317, 125091958-125094468, 125091958-125099454, 125091958-125102014, 125091958-125102051, 125091958-125102317, 125091959-125094467	125091679-125091958, 125094468-125094533, 125099454-125099557, 125102014-125102146, 125102317-125102487	125091959-125094467	http://genome.ucsc.edu/cgi-bin/hgTracks?db=HG38&position=chr8%3A125102487-125091679	ENSG00000156831.7:s:125091679-125091958
KLHL2	0.4707	0.9996	165218215-165219934	ENSG00000109466.13	-0.4066, -0.0001, 0.4707, -0.0301	9.811e-01, 3.145e-05, 9.996e-01, 1.365e-01	3.893e-04;9.950e-01;4.534e-06;3.065e-01	0.815, 0.0045, 0.0608, 0.1171	0.3771, 0.0028, 0.5351, 0.0756	t|1e1.1o1|1e2.1o1|1e3.1o1|1e4.1o1	4	5	0;0;1;0	chr4	+	165207902-165219934, 165210180-165219934, 165218215-165219934, 165219722-165219934	na-165218215, 165207618-165207902, 165209893-165210180, 165219644-165219722, 165219934-165220059		http://genome.ucsc.edu/cgi-bin/hgTracks?db=HG38&position=chr4%3A165220059-165207618	ENSG00000109466.13:t:165219934-165220059
FAM120B	0.4573	0.9996	170348323-170358226	ENSG00000112584.13	-0.4573, 0.4573	9.996e-01, 9.996e-01	3.656e-06;3.656e-06	0.9682, 0.0318	0.4919, 0.5081	s|1e1.1o1|1e2.1o1	2	3	0;1	chr6	+	170348323-170358226, 170348323-170388287	170348151-170348323, 170358226-170358318, 170388287-170388493		http://genome.ucsc.edu/cgi-bin/hgTracks?db=HG38&position=chr6%3A170388493-170348151	ENSG00000112584.13:s:170348151-170348323
HMCN1	0.4466	0.9996	186041136-186045688	ENSG00000143341.11	0.3916, -0.4466, 0.0187	9.988e-01, 9.996e-01, 5.454e-02	9.606e-06;2.054e-06;4.809e-01	0.0385, 0.9443, 0.0137	0.4281, 0.5108, 0.0618	s|1e1.1o1|1e2.1o1|i	3	3	1;0;1	chr1	+	186041136-186044224, 186041136-186045688, 186041137-186045687	186041013-186041136, 186044224-na, 186045688-186045863	186041137-186045687	http://genome.ucsc.edu/cgi-bin/hgTracks?db=HG38&position=chr1%3A186045863-186041013	ENSG00000143341.11:s:186041013-186041136
RICTOR	0.3936	0.9996	39021136-39074111	ENSG00000164327.12	0.1028, -0.3936, 0.2672	5.171e-01, 9.996e-01, 9.871e-01	6.945e-02;3.531e-06;2.604e-04	0.0541, 0.8928, 0.0389	0.1682, 0.5007, 0.3074	t|1e1.1o1|1e2.1o1|1e3.1o1	3	4	0;0;1	chr5	-	39021136-39074329, 39021136-39074111, 39021136-39030491	39021039-39021136, 39030491-na, 39074111-39074158, 39074329-39074408		http://genome.ucsc.edu/cgi-bin/hgTracks?db=HG38&position=chr5%3A39074408-39021039	ENSG00000164327.12:t:39021039-39021136
IL12RB2	0.3933	0.9996	67372534-67372625	ENSG00000081985.10	-0.3933, 0.3933	9.996e-01, 9.996e-01	2.965e-06;2.965e-06	0.9078, 0.0922	0.5177, 0.4823	s|1e1.1o1|1e2.1o1	2	3	0;1	chr1	+	67372534-67372625, 67372534-67379986	67372436-67372534, 67372625-67372783, 67379928-67380123		http://genome.ucsc.edu/cgi-bin/hgTracks?db=HG38&position=chr1%3A67380123-67372436	ENSG00000081985.10:s:67372436-67372534
SYT14	0.3533	0.9996	209952756-209953055	ENSG00000143469.16	-0.3533, 0.1096, -0.105, 0.3362	9.996e-01, 5.295e-01, 5.419e-01, 9.893e-01	3.339e-06;6.585e-02;5.840e-02;2.470e-04	0.4518, 0.162, 0.1372, 0.234	0.1045, 0.2861, 0.021, 0.587	s|1e1.1o2|1e1.2o2|1e2.1o1|1e3.1o1	4	4	0;1;0;0	chr1	+	209952756-209953055, 209952756-209953119, 209952756-209965893, 209952756-210013633	209952709-209952756, 209953055-209953259, 209965893-209966013, 210013633-210013797		http://genome.ucsc.edu/cgi-bin/hgTracks?db=HG38&position=chr1%3A210013797-209952709	ENSG00000143469.16:s:209952709-209952756
PQLC3	0.3441	0.9996	11172045-11174968	ENSG00000162976.12	0.0042, -0.3441, 0.3346	6.473e-04, 9.996e-01, 9.997e-01	8.116e-01;2.810e-06;2.054e-06	0.0306, 0.5892, 0.3836	0.0402, 0.2407, 0.7196	s|1e1.1o1|1e2.1o1|1e3.1o1	3	4	0;0;0	chr2	+	11172045-11172751, 11172045-11174968, 11172045-11177737	11171925-11172046, 11172751-11172824, 11174968-11175009, 11177737-11178874		http://genome.ucsc.edu/cgi-bin/hgTracks?db=HG38&position=chr2%3A11178874-11171925	ENSG00000162976.12:s:11171925-11172046
MRPL35	0.3411	0.9996	86210613-86213628	ENSG00000132313.14	0.0, -0.3411, 0.3404	2.795e-10, 9.996e-01, 9.996e-01	1.000e+00;2.647e-06;2.763e-06	0.0014, 0.616, 0.3826	0.002, 0.2794, 0.7183	t|1e1.1o1|2e1.1o1|i	3	2	1;0;0	chr2	+	86210613-86213512, 86210613-86213628, 86212839-86213511	86210480-86211045, 86213512-86213794	86212839-86213511	http://genome.ucsc.edu/cgi-bin/hgTracks?db=HG38&position=chr2%3A86213794-86210480	ENSG00000132313.14:t:86213512-86213794
ENOSF1	0.3354	0.9996	683380-685921	ENSG00000132199.18	0.1153, -0.3354, 0.2116	6.090e-01, 9.996e-01, 9.450e-01	5.022e-02;1.178e-06;2.892e-03	0.0343, 0.9259, 0.0378	0.161, 0.5838, 0.2562	s|1e1.1o2|1e1.2o2|i	3	2	0;0;1	chr18	-	683395-685921, 683380-685921, 683396-685920	682969-683395, 685921-686447	683396-685920	http://genome.ucsc.edu/cgi-bin/hgTracks?db=HG38&position=chr18%3A686447-682969	ENSG00000132199.18:s:685921-686447
FASTKD1	0.3014	0.9996	169569252-169571653	ENSG00000138399.17	-0.3014, 0.3014	9.996e-01, 9.996e-01	1.538e-06;1.538e-06	0.8077, 0.1923	0.506, 0.494	s|1e1.1o1|1e2.1o1	2	3	0;0	chr2	-	169569252-169571653, 169563350-169571653	169563225-169563390, 169569184-169569252, 169571653-169572171		http://genome.ucsc.edu/cgi-bin/hgTracks?db=HG38&position=chr2%3A169572171-169563225	ENSG00000138399.17:s:169571653-169572171
RECQL5	0.4867	0.9995	75666571-75667044	ENSG00000108469.14	-0.4867, 0.0, 0.4865	9.995e-01, 1.092e-05, 9.995e-01	5.523e-06;9.955e-01;5.528e-06	0.6244, 0.0046, 0.3706	0.1385, 0.0046, 0.8567	s|1e1.2o2|2e1.1o2|i	3	2	0;0;0	chr17	-	75666571-75667044, 75666620-75666901, 75666621-75666900	75666428-75666620, 75666901-75667189	75666621-75666900	http://genome.ucsc.edu/cgi-bin/hgTracks?db=HG38&position=chr17%3A75667189-75666428	ENSG00000108469.14:s:75666901-75667189
GAPDHS	0.4739	0.9995	35543827-35544909	ENSG00000105679.8	-0.4739, 0.4739	9.995e-01, 9.995e-01	4.895e-06;4.894e-06	0.7273, 0.2727	0.242, 0.758	s|1e1.1o1|i	2	2	0;1	chr19	+	35543827-35544909, 35543828-35544908	35543665-35543827, 35544909-35545006	35543828-35544908	http://genome.ucsc.edu/cgi-bin/hgTracks?db=HG38&position=chr19%3A35545006-35543665	ENSG00000105679.8:s:35543665-35543827
CEP192	0.4345	0.9995	13038579-13040830	ENSG00000101639.18	0.1133, 0.292, -0.4345	5.721e-01, 9.702e-01, 9.995e-01	5.625e-02;8.787e-04;4.040e-06	0.0346, 0.1793, 0.7806	0.1735, 0.4923, 0.3572	t|1e1.1o1|1e2.1o1|1e3.1o1	3	4	0;0;0	chr18	+	13030608-13040830, 13037301-13040830, 13038579-13040830	13030465-13030608, 13037237-13037301, 13038370-13038579, 13040830-13040956		http://genome.ucsc.edu/cgi-bin/hgTracks?db=HG38&position=chr18%3A13040956-13030465	ENSG00000101639.18:t:13040830-13040956
NME6	0.4158	0.9995	48296158-48296727	ENSG00000172113.8	0.0219, -0.4158, 0.3536, 0.0057	2.111e-01, 9.995e-01, 9.793e-01, 1.520e-02	2.149e-01;6.179e-06;4.783e-04;6.868e-01	0.2896, 0.4753, 0.2013, 0.0302	0.3172, 0.0545, 0.5848, 0.0355	s|1e1.1o2|1e1.2o2|1e2.1o1|1e3.1o1	4	4	0;0;0;0	chr3	-	48296236-48296727, 48296158-48296727, 48295235-48296727, 48294803-48296727	48293264-48294803, 48295075-48295235, 48296119-48296236, 48296727-48296829		http://genome.ucsc.edu/cgi-bin/hgTracks?db=HG38&position=chr3%3A48296829-48293264	ENSG00000172113.8:s:48296727-48296829
PTBP2	0.3802	0.9995	96804939-96806419	ENSG00000117569.18	0.3802, -0.3802	9.995e-01, 9.995e-01	2.741e-06;2.742e-06	0.5646, 0.4354	0.938, 0.062	s|1e1.1o1|1e2.1o1	2	3	0;0	chr1	+	96804939-96806419, 96804939-96806866	96804785-96804939, 96806419-96806452, 96806811-96806958		http://genome.ucsc.edu/cgi-bin/hgTracks?db=HG38&position=chr1%3A96806958-96804785	ENSG00000117569.18:s:96804785-96804939
TARBP1	0.3569	0.9995	234427388-234427576	ENSG00000059588.9	-0.3569, 0.3569	9.995e-01, 9.995e-01	3.055e-06;3.055e-06	0.8336, 0.1664	0.4675, 0.5325	s|1e1.1o1|1e2.1o1	2	3	0;1	chr1	-	234427388-234427576, 234425793-234427576	234425673-234425793, 234427317-234427388, 234427576-234427766		http://genome.ucsc.edu/cgi-bin/hgTracks?db=HG38&position=chr1%3A234427766-234425673	ENSG00000059588.9:s:234427576-234427766
DDX11	0.3455	0.9995	31089682-31089839	ENSG00000013573.16	-0.0, -0.3184, -0.0101, 0.3455	7.185e-21, 9.993e-01, 4.815e-03, 9.995e-01	1.000e+00;3.705e-06;6.890e-01;2.267e-06	0.0013, 0.4869, 0.0455, 0.4595	0.0009, 0.1585, 0.0238, 0.8143	s|1e1.1o1|1e2.1o2|1e2.2o2|i	4	3	0;0;0;0	chr12	+	31089490-31089840, 31089490-31089886, 31089490-31089891, 31089682-31089839	31089403-31089681, 31089840-31089883, 31089886-31090094	31089682-31089839	http://genome.ucsc.edu/cgi-bin/hgTracks?db=HG38&position=chr12%3A31090094-31089403	ENSG00000013573.16:s:31089403-31089681
NSMCE2	0.3404	0.9995	125091958-125102051	ENSG00000156831.7	0.0017, 0.2971, 0.0024, -0.3404, 0.0, 0.0018	9.331e-05, 9.929e-01, 1.709e-04, 9.995e-01, 2.674e-09, 3.741e-04	9.429e-01;1.630e-04;8.146e-01;3.559e-06;9.996e-01;9.342e-01	0.0093, 0.3018, 0.0336, 0.6341, 0.0007, 0.0139	0.0252, 0.6048, 0.0398, 0.2908, 0.0092, 0.024	t|1e1.1o2|1e1.2o2|2e1.1o2|2e1.2o2|2e2.1o1|2e3.1o1	6	4	0;0;0;0;0;1	chr8	+	125091900-125102014, 125091958-125102014, 125091900-125102051, 125091958-125102051, 125094533-125102051, 125099557-125102051	125091679-125091958, 125094468-125094533, 125099454-125099557, 125102014-125102146		http://genome.ucsc.edu/cgi-bin/hgTracks?db=HG38&position=chr8%3A125102146-125091679	ENSG00000156831.7:t:125102014-125102146
BBS5	0.3323	0.9995	169493836-169499486	ENSG00000163093.11	-0.2081, 0.3323, -0.1009	9.191e-01, 9.995e-01, 5.197e-01	4.484e-03;3.033e-06;7.335e-02	0.7459, 0.1042, 0.1549	0.5142, 0.4481, 0.0408	s|1e1.1o1|1e2.1o1|i	3	3	0;0;1	chr2	+	169493836-169497627, 169493836-169499486, 169493837-169497626	169493741-169493836, 169497627-169497689, 169499034-169499620	169493837-169497626	http://genome.ucsc.edu/cgi-bin/hgTracks?db=HG38&position=chr2%3A169499620-169493741	ENSG00000163093.11:s:169493741-169493836
GMPR2	0.3193	0.9995	24233598-24235737	ENSG00000100938.17	0.0, 0.0, 0.0858, -0.3193, 0.1409, 0.0458	8.803e-09, 8.803e-09, 3.767e-01, 9.995e-01, 7.396e-01, 1.680e-01	1.000e+00;1.000e+00;1.327e-01;2.046e-06;2.628e-02;2.645e-01	0.0007, 0.0007, 0.0092, 0.9098, 0.0363, 0.0453	0.0014, 0.0014, 0.115, 0.5898, 0.1888, 0.1087	t|1e1.1o2|1e2.1o3|1e2.2o3|1e2.3o3|1e3.1o1|i	6	4	0;0;0;0;0;1	chr14	+	24232788-24235737, 24233586-24235737, 24233593-24235737, 24233598-24235737, 24234241-24235737, 24234242-24235373	24232422-24232847, 24233479-24233675, 24234107-24234241, 24235374-24235820	24234242-24235373	http://genome.ucsc.edu/cgi-bin/hgTracks?db=HG38&position=chr14%3A24235820-24232422	ENSG00000100938.17:t:24235374-24235820
NAA60	0.5391	0.9994	3483800-3484576	ENSG00000122390.17	-0.0, -0.0, -0.5371, 0.5391	2.249e-05, 2.249e-05, 9.993e-01, 9.994e-01	9.947e-01;9.947e-01;6.993e-06;6.400e-06	0.0045, 0.0045, 0.7155, 0.2741	0.0036, 0.0036, 0.1593, 0.8336	t|1e1.1o1|1e2.1o1|2e3.1o1|i	4	4	0;0;0;1	chr16	+	3479600-3484691, 3482598-3484691, 3483597-3484699, 3483800-3484576	3479471-3479601, 3482502-3482598, 3483346-3483799, 3484577-3484753	3483800-3484576	http://genome.ucsc.edu/cgi-bin/hgTracks?db=HG38&position=chr16%3A3484753-3479471	ENSG00000122390.17:t:3484577-3484753
RNF185	0.3918	0.9994	31160303-31187047	ENSG00000138942.15	-0.0162, -0.3918, 0.3014, 0.1197	2.185e-02, 9.994e-01, 9.950e-01, 6.230e-01	6.059e-01;7.297e-06;8.959e-05;4.450e-02	0.0524, 0.8464, 0.0728, 0.0214	0.0019, 0.4545, 0.3887, 0.1556	s|1e1.1o1|1e2.1o1|1e3.1o1|1e4.1o1	4	5	0;0;0;1	chr22	+	31160303-31182969, 31160303-31187047, 31160303-31192684, 31160303-31201498	31160183-31160303, 31182969-31183066, 31187047-31187270, 31192684-31192702, 31201498-31201615		http://genome.ucsc.edu/cgi-bin/hgTracks?db=HG38&position=chr22%3A31201615-31160183	ENSG00000138942.15:s:31160183-31160303
PDHB	0.384	0.9994	58431984-58433768	ENSG00000168291.12	0.384, -0.384	9.994e-01, 9.994e-01	1.446e-06;1.446e-06	0.0153, 0.9847	0.4165, 0.5835	t|1e1.1o1|1e2.1o1	2	3	0;0	chr3	-	58431984-58433768, 58431984-58433631	58431877-58431984, 58433631-58433684, 58433768-58433857		http://genome.ucsc.edu/cgi-bin/hgTracks?db=HG38&position=chr3%3A58433857-58431877	ENSG00000168291.12:t:58431877-58431984
HAUS4	0.357	0.9994	22952683-22955100	ENSG00000092036.16	-0.357, 0.3553, 0.0	9.994e-01, 9.993e-01, 1.373e-07	3.613e-06;3.878e-06;9.997e-01	0.9604, 0.038, 0.0017	0.6003, 0.3967, 0.0031	s|1e1.1o1|1e2.1o1|1e3.1o2	3	4	0;0;0	chr14	-	22952683-22955100, 22952459-22955100, 22948033-22955100	22947868-22948234, 22952328-22952459, 22952541-22952683, 22955100-22955176		http://genome.ucsc.edu/cgi-bin/hgTracks?db=HG38&position=chr14%3A22955176-22947868	ENSG00000092036.16:s:22955100-22955176
ADARB1	0.3522	0.9994	45171684-45175730	ENSG00000197381.15	0.1503, -0.3522, 0.1661	7.634e-01, 9.994e-01, 8.501e-01	2.133e-02;4.608e-06;9.826e-03	0.0037, 0.9925, 0.0032	0.176, 0.6217, 0.2029	s|1e1.1o1|1e2.1o1|i	3	3	1;0;1	chr21	+	45171684-45171852, 45171684-45175730, 45171760-45175729	45171610-45171759, 45171852-na, 45175730-45176126	45171760-45175729	http://genome.ucsc.edu/cgi-bin/hgTracks?db=HG38&position=chr21%3A45176126-45171610	ENSG00000197381.15:s:45171610-45171759
OPHN1	0.3487	0.9994	68047163-68052540	ENSG00000079482.12	-0.3386, 0.3487, -0.0018	9.988e-01, 9.994e-01, 3.223e-04	1.129e-05;4.706e-06;8.790e-01	0.7741, 0.1966, 0.0327	0.4331, 0.553, 0.0254	s|1e1.1o1|1e2.1o1|i	3	3	0;1;1	chrX	-	68048457-68052540, 68047163-68052540, 68048458-68052539	68042344-68047163, 68048416-68048457, 68052540-68052590	68048458-68052539	http://genome.ucsc.edu/cgi-bin/hgTracks?db=HG38&position=chrX%3A68052590-68042344	ENSG00000079482.12:s:68052540-68052590
RPS6KB2	0.3374	0.9994	67433042-67433126	ENSG00000175634.14	-0.3374, 0.3374	9.994e-01, 9.994e-01	4.450e-06;4.450e-06	0.8972, 0.1028	0.5653, 0.4347	s|1e1.1o1|1e2.1o1	2	3	0;1	chr11	+	67433042-67433126, 67433042-67433340	67432952-67433042, 67433126-67433216, 67433340-67433447		http://genome.ucsc.edu/cgi-bin/hgTracks?db=HG38&position=chr11%3A67433447-67432952	ENSG00000175634.14:s:67432952-67433042
SDCCAG3	0.3272	0.9994	136407938-136408999	ENSG00000165689.16	0.0136, 0.307, 0.0002, -0.3272	4.125e-02, 9.982e-01, 1.644e-05, 9.994e-01	5.037e-01;1.945e-05;9.713e-01;4.479e-06	0.0999, 0.2814, 0.0216, 0.5936	0.1177, 0.6, 0.0157, 0.2581	t|1e1.1o1|1e2.1o2|1e2.2o2|1e3.1o1	4	4	0;0;0;0	chr9	-	136407938-136410328, 136407938-136410090, 136407938-136409874, 136407938-136408999	136407826-136407966, 136408999-136409067, 136409874-136410268, 136410328-136410609		http://genome.ucsc.edu/cgi-bin/hgTracks?db=HG38&position=chr9%3A136410609-136407826	ENSG00000165689.16:t:136407826-136407966
SLMAP	0.3215	0.9994	57864716-57864807	ENSG00000163681.14	-0.3215, 0.0189, 0.0265, 0.1861, 0.0291, 0.0	9.994e-01, 5.719e-03, 5.871e-02, 8.858e-01, 1.129e-02, 8.120e-21	3.296e-06;6.110e-01;4.407e-01;6.890e-03;5.419e-01;1.000e+00	0.5771, 0.037, 0.1383, 0.2532, 0.0072, 0.0005	0.2489, 0.0598, 0.1762, 0.4437, 0.063, 0.0042	s|1e1.1o1|1e2.1o1|1e3.1o1|1e4.1o2|1e5.1o2|1e6.1o1	6	7	0;0;0;0;0;1	chr3	+	57864716-57864807, 57864716-57865242, 57864716-57871636, 57864716-57890041, 57864716-57896511, 57864716-57907884	57864548-57864716, 57864807-57864857, 57865242-57865292, 57871636-57871698, 57889991-57891206, 57896511-57896591, 57907884-57908006		http://genome.ucsc.edu/cgi-bin/hgTracks?db=HG38&position=chr3%3A57908006-57864548	ENSG00000163681.14:s:57864548-57864716
ADAM23	0.3069	0.9994	206570811-206571727	ENSG00000114948.12	-0.3069, 0.3069	9.994e-01, 9.994e-01	3.280e-06;3.279e-06	0.942, 0.058	0.6351, 0.3649	s|1e1.1o1|1e2.1o1	2	3	0;1	chr2	+	206570811-206571727, 206570811-206573115	206570740-206570811, 206571727-206571816, 206573115-206573195		http://genome.ucsc.edu/cgi-bin/hgTracks?db=HG38&position=chr2%3A206573195-206570740	ENSG00000114948.12:s:206570740-206570811
NQO2	0.3058	0.9994	3012674-3015530	ENSG00000124588.19	-0.3058, 0.3058	9.994e-01, 9.994e-01	2.276e-06;2.276e-06	0.5545, 0.4455	0.2451, 0.7549	s|1e1.1o1|1e2.1o1	2	3	0;0	chr6	+	3012674-3015530, 3012674-3016884	3012544-3012674, 3015530-3015643, 3016884-3016985		http://genome.ucsc.edu/cgi-bin/hgTracks?db=HG38&position=chr6%3A3016985-3012544	ENSG00000124588.19:s:3012544-3012674
FLOT2	0.302	0.9994	28884315-28888945	ENSG00000132589.15	0.2806, -0.302, 0.0016, 0.0	9.983e-01, 9.994e-01, 8.904e-04, 5.045e-06	4.093e-06;9.531e-07;9.416e-01;9.984e-01	0.0019, 0.9944, 0.0019, 0.0019	0.3175, 0.6623, 0.0158, 0.0034	s|1e1.1o1|1e2.1o1|1e3.1o1|1e4.2o2	4	5	0;0;0;0	chr17	-	28885947-28888945, 28884315-28888945, 28883231-28888945, 28882691-28888945	28882573-28882737, 28882740-28883231, 28884225-28884315, 28885857-28886011, 28888945-28889026		http://genome.ucsc.edu/cgi-bin/hgTracks?db=HG38&position=chr17%3A28889026-28882573	ENSG00000132589.15:s:28888945-28889026
SH3YL1	0.5932	0.9993	233229-234160	ENSG00000035115.21	-0.5932, 0.5932	9.993e-01, 9.993e-01	6.795e-06;6.795e-06	0.8131, 0.1869	0.2284, 0.7716	s|1e1.1o1|1e2.1o1	2	3	0;0	chr2	-	233229-234160, 231191-234160	230378-231191, 232915-233229, 234160-234272		http://genome.ucsc.edu/cgi-bin/hgTracks?db=HG38&position=chr2%3A234272-230378	ENSG00000035115.21:s:234160-234272
DOPEY1	0.4688	0.9993	83153620-83154180	ENSG00000083097.14	0.4688, -0.4688	9.993e-01, 9.993e-01	6.819e-06;6.819e-06	0.0508, 0.9492	0.5218, 0.4782	t|1e1.1o1|1e2.1o1	2	3	1;0	chr6	+	83153620-83154180, 83154043-83154180	83153392-83153620, 83153894-83154043, 83154180-83154273		http://genome.ucsc.edu/cgi-bin/hgTracks?db=HG38&position=chr6%3A83154273-83153392	ENSG00000083097.14:t:83154180-83154273
POGZ	0.447	0.9993	151441086-151442081	ENSG00000143442.21	-0.447, 0.447	9.993e-01, 9.993e-01	8.262e-06;8.262e-06	0.72, 0.28	0.2589, 0.7411	s|1e1.1o1|1e2.1o1	2	3	0;0	chr1	-	151441086-151442081, 151430841-151442081	151430666-151430841, 151440843-151441086, 151442081-151442205		http://genome.ucsc.edu/cgi-bin/hgTracks?db=HG38&position=chr1%3A151442205-151430666	ENSG00000143442.21:s:151442081-151442205
EYA1	0.3818	0.9993	71334174-71356462	ENSG00000104313.17	0.3818, -0.3818	9.993e-01, 9.993e-01	7.979e-06;7.979e-06	0.1186, 0.8814	0.4986, 0.5014	t|1e1.1o1|1e2.1o1	2	3	0;0	chr8	-	71334174-71356462, 71334174-71354782	71334097-71334174, 71354782-71354909, 71356462-71356689		http://genome.ucsc.edu/cgi-bin/hgTracks?db=HG38&position=chr8%3A71356689-71334097	ENSG00000104313.17:t:71334097-71334174
SPG11	0.3711	0.9993	44657296-44659079	ENSG00000104133.14	-0.3711, 0.3711	9.993e-01, 9.993e-01	4.599e-06;4.599e-06	0.9668, 0.0332	0.5867, 0.4133	s|1e1.1o1|i	2	2	0;1	chr15	-	44657296-44659079, 44657297-44659078	44657095-44657296, 44659079-44659303	44657297-44659078	http://genome.ucsc.edu/cgi-bin/hgTracks?db=HG38&position=chr15%3A44659303-44657095	ENSG00000104133.14:s:44659079-44659303
L3MBTL4	0.3486	0.9993	6264038-6301903	ENSG00000154655.14	0.2779, -0.3486, 0.0481	9.927e-01, 9.993e-01, 2.137e-01	1.149e-04;5.943e-06;2.228e-01	0.1052, 0.7423, 0.151	0.3832, 0.3903, 0.2212	s|1e1.1o1|1e2.1o1|1e3.1o1	3	4	1;0;1	chr18	-	6301389-6301903, 6264038-6301903, 6244588-6301903	na-6301389, 6244484-6244588, 6263947-6264038, 6301903-6301957		http://genome.ucsc.edu/cgi-bin/hgTracks?db=HG38&position=chr18%3A6301957-6244484	ENSG00000154655.14:s:6301903-6301957
PPIL6	0.3474	0.9993	109426994-109431157	ENSG00000185250.15	-0.3368, 0.3474, -0.0067	9.833e-01, 9.993e-01, 1.783e-02	4.269e-04;9.238e-06;6.903e-01	0.9583, 0.0088, 0.0333	0.6179, 0.3639, 0.0189	s|1e1.1o1|1e2.1o2|1e2.2o2	3	3	0;1;0	chr6	-	109427156-109431157, 109426994-109431157, 109426952-109431157	109426847-109426994, 109427094-109427156, 109431157-109431345		http://genome.ucsc.edu/cgi-bin/hgTracks?db=HG38&position=chr6%3A109431345-109426847	ENSG00000185250.15:s:109431157-109431345
BRD8	0.3388	0.9993	138159599-138160069	ENSG00000112983.17	-0.3388, 0.3388	9.993e-01, 9.993e-01	6.384e-06;6.384e-06	0.5701, 0.4299	0.2196, 0.7804	s|1e1.1o1|1e2.1o1	2	3	0;0	chr5	-	138159599-138160069, 138157267-138160069	138156882-138157267, 138159555-138159599, 138160069-138160173		http://genome.ucsc.edu/cgi-bin/hgTracks?db=HG38&position=chr5%3A138160173-138156882	ENSG00000112983.17:s:138160069-138160173
SGSM3	0.3233	0.9993	40400813-40401593	ENSG00000100359.20	-0.3233, 0.3233	9.993e-01, 9.993e-01	6.481e-06;6.481e-06	0.6942, 0.3058	0.3873, 0.6127	s|1e1.1o1|1e2.1o1	2	3	0;0	chr22	+	40400813-40401593, 40400813-40402139	40400696-40400813, 40401593-40401675, 40402139-40402205		http://genome.ucsc.edu/cgi-bin/hgTracks?db=HG38&position=chr22%3A40402205-40400696	ENSG00000100359.20:s:40400696-40400813
ASAP1	0.3035	0.9993	130236994-130401885	ENSG00000153317.14	0.3035, -0.2588, -0.0, -0.0245, -0.0	9.993e-01, 9.837e-01, 8.120e-21, 7.050e-02, 8.120e-21	4.888e-06;4.208e-04;1.000e+00;4.192e-01;1.000e+00	0.1035, 0.7545, 0.0011, 0.1367, 0.0011	0.4109, 0.4885, 0.001, 0.0911, 0.001	t|1e1.1o1|1e2.1o1|1e3.1o1|1e4.1o1|1e5.1o1	5	6	1;0;0;1;0	chr8	-	130236994-130401885, 130236994-130358017, 130236994-130340842, 130236994-130290001, 130236994-130246966	130236922-130236996, 130246966-130247042, 130290001-130290138, 130340842-130340937, 130358017-130358143, 130401885-130401970		http://genome.ucsc.edu/cgi-bin/hgTracks?db=HG38&position=chr8%3A130401970-130236922	ENSG00000153317.14:t:130236922-130236996
MPDZ	0.436	0.9992	13140149-13150511	ENSG00000107186.16	0.0, 0.436, -0.3981, -0.0192, 0.0	6.187e-07, 9.992e-01, 9.963e-01, 2.401e-02, 6.187e-07	9.995e-01;9.442e-06;6.094e-05;5.513e-01;9.995e-01	0.0016, 0.4209, 0.5191, 0.0667, 0.0016	0.0023, 0.8629, 0.0995, 0.0249, 0.0023	t|1e1.1o1|1e2.1o1|1e3.1o1|1e4.1o1|1e5.1o1	5	6	0;0;0;0;0	chr9	-	13140149-13168366, 13140149-13150511, 13140149-13147548, 13140149-13143466, 13140149-13140843	13139905-13140149, 13140843-13140943, 13143466-13143564, 13147548-13147658, 13150511-13150688, 13168366-13168564		http://genome.ucsc.edu/cgi-bin/hgTracks?db=HG38&position=chr9%3A13168564-13139905	ENSG00000107186.16:t:13139905-13140149
GZF1	0.4196	0.9992	23368929-23369584	ENSG00000125812.15	0.0262, -0.4196, 0.3652	2.636e-02, 9.992e-01, 9.968e-01	5.145e-01;9.688e-06;5.748e-05	0.0198, 0.8347, 0.1393	0.0716, 0.4139, 0.512	s|1e1.1o2|1e1.2o2|1e2.1o1	3	3	1;0;0	chr20	+	23368929-23369563, 23368929-23369584, 23368929-23370091	23368762-23368929, 23369563-23369741, 23370091-23373063		http://genome.ucsc.edu/cgi-bin/hgTracks?db=HG38&position=chr20%3A23373063-23368762	ENSG00000125812.15:s:23368762-23368929
FAM120B	0.4194	0.9992	170348323-170388287	ENSG00000112584.13	0.4194, -0.4194	9.992e-01, 9.992e-01	9.048e-06;9.048e-06	0.0275, 0.9725	0.458, 0.542	t|1e1.1o1|1e2.1o1	2	3	1;0	chr6	+	170348323-170388287, 170358318-170388287	170348151-170348323, 170358226-170358318, 170388287-170388493		http://genome.ucsc.edu/cgi-bin/hgTracks?db=HG38&position=chr6%3A170388493-170348151	ENSG00000112584.13:t:170388287-170388493
ZNF226	0.3921	0.9992	44165614-44165755	ENSG00000167380.16	-0.2822, -0.0194, -0.0406, 0.3921	9.655e-01, 5.699e-02, 1.629e-01, 9.992e-01	1.130e-03;4.573e-01;2.753e-01;1.077e-05	0.5313, 0.0921, 0.1167, 0.2517	0.2419, 0.0546, 0.0596, 0.6442	t|1e1.1o1|1e2.1o1|1e3.1o1|i	4	4	0;0;0;0	chr19	+	44165142-44165757, 44165246-44165757, 44165613-44165757, 44165614-44165755	44165073-44165142, 44165155-44165246, 44165588-44165613, 44165756-44165807	44165614-44165755	http://genome.ucsc.edu/cgi-bin/hgTracks?db=HG38&position=chr19%3A44165807-44165073	ENSG00000167380.16:t:44165756-44165807
RGL2	0.3762	0.9992	33294762-33294977	ENSG00000237441.9	-0.3762, 0.3762	9.992e-01, 9.992e-01	5.504e-06;5.504e-06	0.9145, 0.0855	0.5271, 0.4729	s|1e1.1o1|1e2.1o1	2	3	0;1	chr6	-	33294762-33294977, 33294066-33294977	33294034-33294066, 33294688-33294762, 33294977-33295045		http://genome.ucsc.edu/cgi-bin/hgTracks?db=HG38&position=chr6%3A33295045-33294034	ENSG00000237441.9:s:33294977-33295045
RGL1	0.3731	0.9992	183742289-183847566	ENSG00000143344.15	0.3731, -0.3731	9.992e-01, 9.992e-01	8.573e-06;8.573e-06	0.2042, 0.7958	0.5772, 0.4228	t|1e1.1o1|1e2.1o1	2	3	1;0	chr1	+	183742289-183847566, 183806485-183847566	183742126-183742289, 183806375-183806485, 183847566-183847774		http://genome.ucsc.edu/cgi-bin/hgTracks?db=HG38&position=chr1%3A183847774-183742126	ENSG00000143344.15:t:183847566-183847774
RCE1	0.3706	0.9992	66845237-66845860	ENSG00000173653.7	0.3706, -0.3706	9.992e-01, 9.992e-01	8.625e-06;8.624e-06	0.08, 0.92	0.4715, 0.5285	t|1e1.1o1|1e2.1o1	2	3	0;0	chr11	+	66845237-66845860, 66845562-66845860	66845166-66845237, 66845500-66845562, 66845860-66846546		http://genome.ucsc.edu/cgi-bin/hgTracks?db=HG38&position=chr11%3A66846546-66845166	ENSG00000173653.7:t:66845860-66846546
CARS2	0.3675	0.9992	110644182-110644385	ENSG00000134905.16	0.3675, -0.3675	9.992e-01, 9.992e-01	7.757e-06;7.757e-06	0.4337, 0.5663	0.8008, 0.1992	s|1e1.1o1|1e2.1o1	2	3	0;0	chr13	-	110644182-110644385, 110642521-110644385	110642511-110642521, 110644065-110644182, 110644385-110645633		http://genome.ucsc.edu/cgi-bin/hgTracks?db=HG38&position=chr13%3A110645633-110642511	ENSG00000134905.16:s:110644385-110645633
RNH1	0.3666	0.9992	502249-504824	ENSG00000023191.16	0.3666, -0.3666	9.992e-01, 9.992e-01	9.006e-06;9.005e-06	0.4936, 0.5064	0.8558, 0.1442	s|1e1.1o1|1e2.1o1	2	3	0;0	chr11	-	502249-504824, 502181-504824	500840-502181, 502214-503570, 504824-504996		http://genome.ucsc.edu/cgi-bin/hgTracks?db=HG38&position=chr11%3A504996-500840	ENSG00000023191.16:s:504824-504996
CHD2	0.3586	0.9992	92992998-92996957	ENSG00000173575.18	-0.3586, 0.3321, 0.0149	9.992e-01, 9.989e-01, 5.564e-02	8.847e-06;1.176e-05;4.608e-01	0.8493, 0.0658, 0.0857	0.4894, 0.3934, 0.1184	t|1e1.1o1|1e2.1o1|i	3	3	0;1;1	chr15	+	92992998-92996957, 92995926-92996957, 92995927-92996953	92992859-92992998, 92995753-92995926, 92996954-92997095	92995927-92996953	http://genome.ucsc.edu/cgi-bin/hgTracks?db=HG38&position=chr15%3A92997095-92992859	ENSG00000173575.18:t:92996954-92997095
HEATR3	0.3497	0.9992	50068867-50070178	ENSG00000155393.12	0.048, 0.2603, -0.3497	1.551e-01, 9.896e-01, 9.992e-01	2.754e-01;1.863e-04;5.216e-06	0.015, 0.0113, 0.9703	0.0984, 0.2864, 0.6127	s|1e1.1o1|1e2.1o2|1e2.2o2	3	3	0;1;0	chr16	+	50068867-50069245, 50068867-50070144, 50068867-50070178	50068780-50068867, 50069245-50069289, 50070144-50070290		http://genome.ucsc.edu/cgi-bin/hgTracks?db=HG38&position=chr16%3A50070290-50068780	ENSG00000155393.12:s:50068780-50068867
MAP2K5	0.3367	0.9992	67592974-67597336	ENSG00000137764.19	0.3367, -0.3367	9.992e-01, 9.992e-01	7.323e-06;7.323e-06	0.059, 0.941	0.4129, 0.5871	s|1e1.1o1|1e2.1o1	2	3	1;0	chr15	+	67592974-67597336, 67592974-67600685	67592926-67592974, 67597336-na, 67600685-67600749		http://genome.ucsc.edu/cgi-bin/hgTracks?db=HG38&position=chr15%3A67600749-67592926	ENSG00000137764.19:s:67592926-67592974
TNFRSF21	0.3351	0.9992	47284432-47285944	ENSG00000146072.6	-0.3351, 0.3351	9.992e-01, 9.992e-01	8.999e-06;8.998e-06	0.8611, 0.1389	0.5244, 0.4756	s|1e1.1o1|i	2	2	0;1	chr6	-	47284432-47285944, 47284433-47285943	47283938-47284432, 47285944-47286595	47284433-47285943	http://genome.ucsc.edu/cgi-bin/hgTracks?db=HG38&position=chr6%3A47286595-47283938	ENSG00000146072.6:s:47285944-47286595
PUM2	0.3293	0.9992	20263460-20282947	ENSG00000055917.15	-0.3268, 0.3293, -0.0	9.986e-01, 9.992e-01, 1.462e-02	1.518e-05;5.496e-06;6.355e-01	0.6038, 0.318, 0.0806	0.2742, 0.6545, 0.0778	s|1e1.1o1|1e2.1o1|i	3	3	0;0;1	chr2	-	20278819-20282947, 20263460-20282947, 20278820-20282946	20263193-20263460, 20278583-20278819, 20282947-20283231	20278820-20282946	http://genome.ucsc.edu/cgi-bin/hgTracks?db=HG38&position=chr2%3A20283231-20263193	ENSG00000055917.15:s:20282947-20283231
SGSM3	0.3166	0.9992	40400813-40402139	ENSG00000100359.20	0.3166, -0.3166	9.992e-01, 9.992e-01	6.547e-06;6.546e-06	0.3253, 0.6747	0.6457, 0.3543	t|1e1.1o1|1e2.1o1	2	3	0;0	chr22	+	40400813-40402139, 40401675-40402139	40400696-40400813, 40401593-40401675, 40402139-40402205		http://genome.ucsc.edu/cgi-bin/hgTracks?db=HG38&position=chr22%3A40402205-40400696	ENSG00000100359.20:t:40402139-40402205
GALE	0.3095	0.9992	23799012-23799366	ENSG00000117308.14	-0.3095, 0.3095	9.992e-01, 9.992e-01	3.956e-06;3.956e-06	0.8942, 0.1058	0.5777, 0.4223	s|1e1.1o1|1e2.1o2	2	3	0;0	chr1	-	23799012-23799366, 23798730-23799366	23798311-23798730, 23798887-23799113, 23799366-23799570		http://genome.ucsc.edu/cgi-bin/hgTracks?db=HG38&position=chr1%3A23799570-23798311	ENSG00000117308.14:s:23799366-23799570
SH3YL1	0.5905	0.9991	231191-234160	ENSG00000035115.21	0.5905, -0.5905	9.991e-01, 9.991e-01	9.557e-06;9.557e-06	0.188, 0.812	0.7638, 0.2362	t|1e1.1o1|1e2.1o1	2	3	0;0	chr2	-	231191-234160, 231191-233101	230378-231191, 232915-233229, 234160-234272		http://genome.ucsc.edu/cgi-bin/hgTracks?db=HG38&position=chr2%3A234272-230378	ENSG00000035115.21:t:230378-231191
FAM219B	0.509	0.9991	74905231-74906587	ENSG00000178761.14	0.509, -0.0132, -0.4585, 0.0001	9.991e-01, 2.084e-02, 9.931e-01, 2.963e-05	9.640e-06;6.393e-01;1.102e-04;9.943e-01	0.085, 0.0425, 0.8496, 0.0034	0.6051, 0.0045, 0.3848, 0.0045	t|1e1.1o1|1e2.1o2|1e2.2o2|1e3.1o1	4	4	0;0;0;0	chr15	-	74905231-74906587, 74905231-74906324, 74905231-74906278, 74905231-74905849	74905154-74905231, 74905849-74906220, 74906278-74906365, 74906587-74907121		http://genome.ucsc.edu/cgi-bin/hgTracks?db=HG38&position=chr15%3A74907121-74905154	ENSG00000178761.14:t:74905154-74905231
TRAPPC10	0.4492	0.9991	44059214-44059465	ENSG00000160218.12	0.4492, -0.0032, -0.4358	9.991e-01, 6.294e-03, 9.985e-01	1.015e-05;7.577e-01;1.912e-05	0.0862, 0.0362, 0.8745	0.5441, 0.0232, 0.4395	s|1e1.1o1|1e2.1o1|1e3.1o1	3	4	0;0;0	chr21	+	44059214-44059465, 44059214-44063053, 44059214-44063538	44059103-44059214, 44059465-44060262, 44063053-44063168, 44063538-44063785		http://genome.ucsc.edu/cgi-bin/hgTracks?db=HG38&position=chr21%3A44063785-44059103	ENSG00000160218.12:s:44059103-44059214
CSNK1A1	0.408	0.9991	149496860-149504681	ENSG00000113712.16	-0.408, 0.408	9.991e-01, 9.991e-01	1.110e-05;1.110e-05	0.5306, 0.4694	0.1318, 0.8682	s|1e1.1o1|i	2	2	1;1	chr5	-	149496860-149504681, 149501254-149504680	149496853-149496860, 149504681-149504735	149501254-149504680	http://genome.ucsc.edu/cgi-bin/hgTracks?db=HG38&position=chr5%3A149504735-149496853	ENSG00000113712.16:s:149504681-149504735
SSH1	0.3453	0.9991	108818558-108823258	ENSG00000084112.14	0.3453, -0.3009, -0.0, -0.0218	9.991e-01, 9.932e-01, 7.185e-21, 6.583e-02	7.253e-06;1.448e-04;1.000e+00;4.332e-01	0.176, 0.6901, 0.0015, 0.1227	0.5297, 0.3894, 0.0012, 0.0907	s|1e1.1o1|1e2.1o1|1e3.1o1|i	4	4	1;0;0;1	chr12	-	108818558-108823258, 108818313-108823258, 108817159-108823258, 108818559-108823257	108817038-108817380, 108818249-108818313, 108818432-108818558, 108823258-108823361	108818559-108823257	http://genome.ucsc.edu/cgi-bin/hgTracks?db=HG38&position=chr12%3A108823361-108817038	ENSG00000084112.14:s:108823258-108823361
DHX35	0.3254	0.9991	39021935-39025230	ENSG00000101452.14	0.3254, -0.3216, -0.001	9.991e-01, 9.877e-01, 5.508e-02	6.925e-06;3.065e-04;4.626e-01	0.0802, 0.8093, 0.1143	0.4064, 0.4792, 0.1083	t|1e1.1o1|1e2.1o1|i	3	3	0;0;1	chr20	+	39021935-39025230, 39023767-39025230, 39023768-39025229	39021841-39021935, 39023690-39023767, 39025230-39025359	39023768-39025229	http://genome.ucsc.edu/cgi-bin/hgTracks?db=HG38&position=chr20%3A39025359-39021841	ENSG00000101452.14:t:39025230-39025359
RFWD2	0.3026	0.9991	176136547-176149006	ENSG00000143207.19	-0.3026, 0.1605, 0.0762, 0.0097	9.991e-01, 8.399e-01, 2.707e-01, 6.443e-04	7.049e-06;1.017e-02;1.628e-01;7.621e-01	0.8515, 0.1347, 0.0028, 0.0095	0.5539, 0.3011, 0.1073, 0.0429	s|1e1.1o1|1e2.1o1|1e3.1o1|1e4.1o1	4	5	0;0;1;1	chr1	-	176136547-176149006, 176135086-176149006, 176116681-176149006, 176085890-176149006	176085776-176085890, 176116624-176116681, 176135010-176135086, 176136488-176136547, 176149006-176149074		http://genome.ucsc.edu/cgi-bin/hgTracks?db=HG38&position=chr1%3A176149074-176085776	ENSG00000143207.19:s:176149006-176149074
SEPT2	0.524	0.999	241316576-241317498	ENSG00000168385.17	-0.4383, 0.0001, -0.0254, -0.0006, -0.0005, 0.524	9.937e-01, 8.045e-05, 7.954e-02, 3.505e-04, 2.449e-04, 9.990e-01	1.076e-04;9.922e-01;4.002e-01;9.562e-01;9.623e-01;1.252e-05	0.5622, 0.0023, 0.0784, 0.0155, 0.0163, 0.317	0.1196, 0.0043, 0.0262, 0.0043, 0.0043, 0.8429	s|1e1.1o1|2e2.1o1|3e1.1o1|3e2.1o1|4e1.1o1|i	6	3	0;0;0;0;0;1	chr2	+	241316540-241317499, 241316550-241324216, 241316555-241317499, 241316555-241324216, 241316575-241317499, 241316576-241317498	241316422-241316575, 241317499-241317599, 241324154-241324241	241316576-241317498	http://genome.ucsc.edu/cgi-bin/hgTracks?db=HG38&position=chr2%3A241324241-241316422	ENSG00000168385.17:s:241316422-241316575
PSMA1	0.4679	0.999	14600996-14610966	ENSG00000129084.17	-0.2246, 0.4679, -0.1785	9.576e-01, 9.990e-01, 7.312e-01	1.452e-03;1.214e-05;1.976e-02	0.2654, 0.1737, 0.5515	0.0151, 0.6453, 0.3421	s|1e1.1o1|1e2.1o1|1e3.1o1	3	4	1;1;0	chr11	-	14606413-14610966, 14600996-14610966, 14519041-14610966	na-14600996, na-14606413, 14518997-14519041, 14610854-14611151		http://genome.ucsc.edu/cgi-bin/hgTracks?db=HG38&position=chr11%3A14611151-14518997	ENSG00000129084.17:s:14610854-14611151
ZC3H6	0.442	0.999	112317332-112321756	ENSG00000188177.13	-0.442, 0.0, 0.2303, 0.1584	9.990e-01, 9.757e-06, 8.694e-01, 7.865e-01	1.083e-05;9.967e-01;7.068e-03;1.905e-02	0.9431, 0.0031, 0.0506, 0.0031	0.4889, 0.0038, 0.3171, 0.1989	t|1e1.1o3|2e1.2o3|3e2.1o1|i	4	3	0;0;1;1	chr2	+	112317332-112321756, 112317334-112321758, 112318068-112321773, 112318069-112321755	112317221-112317350, 112317935-112318068, 112321756-112321865	112318069-112321755	http://genome.ucsc.edu/cgi-bin/hgTracks?db=HG38&position=chr2%3A112321865-112317221	ENSG00000188177.13:t:112321756-112321865
RNF149	0.4043	0.999	101271744-101272842	ENSG00000163162.8	-0.3917, 0.4043, -0.002	9.886e-01, 9.990e-01, 1.353e-01	2.354e-04;1.475e-05;3.096e-01	0.6461, 0.1217, 0.2237	0.2393, 0.527, 0.2288	t|1e1.1o1|1e2.1o1|i	3	3	0;0;1	chr2	-	101271744-101273127, 101271744-101272842, 101271745-101272841	101271219-101271744, 101272842-101272936, 101273127-101273341	101271745-101272841	http://genome.ucsc.edu/cgi-bin/hgTracks?db=HG38&position=chr2%3A101273341-101271219	ENSG00000163162.8:t:101271219-101271744
TBC1D4	0.3769	0.999	75362607-75481270	ENSG00000136111.12	-0.3769, 0.3769	9.990e-01, 9.990e-01	1.230e-05;1.230e-05	0.9128, 0.0872	0.5313, 0.4687	t|1e1.1o1|1e2.1o1	2	3	0;1	chr13	-	75362607-75481270, 75362607-75366914	75362026-75362607, 75366914-na, 75481270-75482114		http://genome.ucsc.edu/cgi-bin/hgTracks?db=HG38&position=chr13%3A75482114-75362026	ENSG00000136111.12:t:75362026-75362607
CENPM	0.3515	0.999	41943701-41945225	ENSG00000100162.14	0.3467, -0.3515, -0.0002	9.990e-01, 9.990e-01, 6.304e-05	2.739e-06;5.141e-06;9.818e-01	0.0031, 0.9855, 0.0116	0.3739, 0.6206, 0.0061	s|1e1.1o2|1e1.2o2|1e2.1o1	3	3	1;0;0	chr22	-	41943848-41945225, 41943701-41945225, 41939196-41945225	41938721-41939196, 41943610-41943848, 41944921-41945389		http://genome.ucsc.edu/cgi-bin/hgTracks?db=HG38&position=chr22%3A41945389-41938721	ENSG00000100162.14:s:41944921-41945389
NSMAF	0.3434	0.999	58600021-58601285	ENSG00000035681.7	-0.3434, 0.3434	9.990e-01, 9.990e-01	3.637e-06;3.638e-06	0.9944, 0.0056	0.6338, 0.3662	s|1e1.1o1|1e2.1o1	2	3	0;1	chr8	-	58600021-58601285, 58599870-58601285	58599750-58599870, 58599970-58600021, 58601168-58601348		http://genome.ucsc.edu/cgi-bin/hgTracks?db=HG38&position=chr8%3A58601348-58599750	ENSG00000035681.7:s:58601168-58601348
NSMAF	0.3353	0.999	58599870-58601285	ENSG00000035681.7	0.3353, -0.3353	9.990e-01, 9.990e-01	3.373e-06;3.372e-06	0.0055, 0.9945	0.3651, 0.6349	t|1e1.1o1|1e2.1o1	2	3	1;0	chr8	-	58599870-58601285, 58599870-58599970	58599750-58599870, 58599970-58600021, 58601168-58601348		http://genome.ucsc.edu/cgi-bin/hgTracks?db=HG38&position=chr8%3A58601348-58599750	ENSG00000035681.7:t:58599750-58599870
METTL3	0.3232	0.999	21499371-21499492	ENSG00000165819.11	-0.3232, 0.0314, 0.266	9.990e-01, 5.805e-02, 9.874e-01	8.908e-06;4.278e-01;3.274e-04	0.7169, 0.0183, 0.2671	0.3801, 0.0679, 0.5378	s|1e1.1o1|1e2.1o1|i	3	3	0;0;0	chr14	-	21499371-21499492, 21499137-21499492, 21499372-21499491	21499025-21499137, 21499306-21499371, 21499492-21499600	21499372-21499491	http://genome.ucsc.edu/cgi-bin/hgTracks?db=HG38&position=chr14%3A21499600-21499025	ENSG00000165819.11:s:21499492-21499600
ABCB7	0.319	0.999	75062431-75065070	ENSG00000131269.15	0.2807, -0.319, 0.0058	9.958e-01, 9.990e-01, 6.328e-03	2.791e-05;2.422e-06;7.709e-01	0.0082, 0.9897, 0.0021	0.2984, 0.6547, 0.0368	s|1e1.1o1|1e2.1o1|i	3	3	1;0;1	chrX	-	75063159-75065070, 75062431-75065070, 75062628-75065069	na-75063159, 75062328-75062627, 75065070-75065241	75062628-75065069	http://genome.ucsc.edu/cgi-bin/hgTracks?db=HG38&position=chrX%3A75065241-75062328	ENSG00000131269.15:s:75065070-75065241
CSNK1E	0.3173	0.999	38295447-38298786	ENSG00000213923.10	-0.0234, -0.0179, -0.0448, 0.3173, -0.1666	8.817e-03, 4.034e-02, 8.289e-02, 9.990e-01, 7.445e-01	5.725e-01;4.974e-01;3.581e-01;6.915e-06;2.124e-02	0.0622, 0.0916, 0.0836, 0.0277, 0.7313	0.0222, 0.0617, 0.0242, 0.3446, 0.5468	s|1e1.1o1|1e2.1o2|1e2.2o2|1e3.1o1|1e4.1o1	5	5	0;0;0;0;0	chr22	-	38298203-38298786, 38297155-38298786, 38296686-38298786, 38295447-38298786, 38294534-38298786	38294342-38294534, 38295387-38295447, 38296205-38297155, 38298029-38298203, 38298580-38298934		http://genome.ucsc.edu/cgi-bin/hgTracks?db=HG38&position=chr22%3A38298934-38294342	ENSG00000213923.10:s:38298580-38298934
GALE	0.3155	0.999	23796265-23796697	ENSG00000117308.14	0.3155, -0.3155	9.990e-01, 9.990e-01	6.263e-06;6.263e-06	0.0204, 0.9796	0.3421, 0.6579	t|1e1.1o1|1e2.1o1	2	3	0;0	chr1	-	23796265-23796697, 23796265-23796509	23796151-23796265, 23796509-23796586, 23796697-23796782		http://genome.ucsc.edu/cgi-bin/hgTracks?db=HG38&position=chr1%3A23796782-23796151	ENSG00000117308.14:t:23796151-23796265
SUPT20H	0.3053	0.999	37022080-37024035	ENSG00000102710.19	0.0427, 0.2392, -0.3053	1.631e-01, 9.800e-01, 9.990e-01	2.719e-01;5.337e-04;8.193e-06	0.2017, 0.2603, 0.5334	0.2618, 0.505, 0.2305	s|1e1.1o2|1e1.2o2|1e2.1o1	3	3	0;0;0	chr13	-	37023044-37024035, 37022317-37024035, 37022080-37024035	37022011-37022080, 37022223-37023044, 37023549-37024193		http://genome.ucsc.edu/cgi-bin/hgTracks?db=HG38&position=chr13%3A37024193-37022011	ENSG00000102710.19:s:37023549-37024193
ZNF273	0.4441	0.9989	64918292-64927654	ENSG00000198039.11	0.4057, -0.4441, 0.0073	9.979e-01, 9.989e-01, 7.200e-03	3.197e-05;1.328e-05;7.336e-01	0.1641, 0.8306, 0.0054	0.5763, 0.3733, 0.0427	s|1e1.1o1|1e2.1o1|i	3	3	0;0;1	chr7	+	64918292-64923386, 64918292-64927654, 64918293-64923385	64918197-64918292, 64923386-64924431, 64927654-64930966	64918293-64923385	http://genome.ucsc.edu/cgi-bin/hgTracks?db=HG38&position=chr7%3A64930966-64918197	ENSG00000198039.11:s:64918197-64918292
KIAA0586	0.4127	0.9989	58512627-58540071	ENSG00000100578.14	0.1697, 0.0315, 0.0034, 0.0, -0.4127, 0.1377	7.689e-01, 1.309e-01, 1.718e-03, 1.138e-06, 9.989e-01, 6.464e-01	1.882e-02;3.165e-01;8.670e-01;9.994e-01;1.215e-05;3.762e-02	0.1176, 0.0839, 0.0138, 0.0012, 0.7287, 0.048	0.3078, 0.1392, 0.0293, 0.0022, 0.297, 0.2163	s|1e1.1o1|1e2.1o2|1e2.2o2|1e3.1o1|1e4.1o1|1e5.1o1	6	6	1;0;1;0;0;0	chr14	+	58512627-58514196, 58512627-58520922, 58512627-58520937, 58512627-58537007, 58512627-58540071, 58512627-58547781	58512522-58512627, 58514196-na, 58520922-58521200, 58537007-58537219, 58539867-58540136, 58547781-58551289		http://genome.ucsc.edu/cgi-bin/hgTracks?db=HG38&position=chr14%3A58551289-58512522	ENSG00000100578.14:s:58512522-58512627
C11orf73	0.3762	0.9989	86302478-86306245	ENSG00000149196.15	-0.3762, 0.2578, 0.0746	9.989e-01, 9.492e-01, 3.004e-01	1.304e-05;1.983e-03;1.613e-01	0.9053, 0.0911, 0.0039	0.517, 0.3523, 0.1062	t|1e1.1o1|1e2.1o2|1e2.2o2	3	3	0;0;0	chr11	+	86302478-86306245, 86303460-86306245, 86303530-86306245	86302211-86302478, 86303356-86303530, 86306245-86306414		http://genome.ucsc.edu/cgi-bin/hgTracks?db=HG38&position=chr11%3A86306414-86302211	ENSG00000149196.15:t:86306245-86306414
METTL3	0.3757	0.9989	21500682-21500913	ENSG00000165819.11	-0.3757, 0.2523, 0.0732	9.989e-01, 9.581e-01, 3.016e-01	9.764e-06;1.406e-03;1.597e-01	0.9299, 0.0685, 0.0017	0.5456, 0.3333, 0.1104	s|1e1.1o1|1e2.1o1|1e3.1o1	3	4	0;0;1	chr14	-	21500682-21500913, 21499802-21500913, 21499600-21500913	21499492-21499600, 21499764-21499802, 21500495-21500682, 21500913-21501129		http://genome.ucsc.edu/cgi-bin/hgTracks?db=HG38&position=chr14%3A21501129-21499492	ENSG00000165819.11:s:21500913-21501129
LRR1	0.3215	0.9989	49599203-49602370	ENSG00000165501.16	-0.3215, 0.3126, 0.0006	9.989e-01, 9.987e-01, 1.322e-04	6.204e-06;7.171e-06;9.701e-01	0.9695, 0.0202, 0.0092	0.636, 0.3569, 0.0148	t|1e1.1o1|1e2.1o1|1e3.1o1	3	4	0;1;0	chr14	+	49599203-49602370, 49600697-49602370, 49601649-49602370	49598697-49599203, 49600412-49600697, 49601542-49601649, 49602370-49602468		http://genome.ucsc.edu/cgi-bin/hgTracks?db=HG38&position=chr14%3A49602468-49598697	ENSG00000165501.16:t:49602370-49602468
CBY1	0.3185	0.9989	38670989-38671070	ENSG00000100211.10	-0.3185, 0.3185	9.989e-01, 9.989e-01	9.182e-06;9.181e-06	0.9562, 0.0438	0.6336, 0.3664	s|1e1.1o1|1e2.1o1	2	3	0;1	chr22	+	38670989-38671070, 38670989-38673159	38670767-38670989, 38671070-38671309, 38673159-38673854		http://genome.ucsc.edu/cgi-bin/hgTracks?db=HG38&position=chr22%3A38673854-38670767	ENSG00000100211.10:s:38670767-38670989
CHIC1	0.4813	0.9988	73679382-73680955	ENSG00000204116.11	0.4813, -0.4813	9.988e-01, 9.988e-01	1.543e-05;1.543e-05	0.2367, 0.7633	0.7098, 0.2902	t|1e1.1o1|1e2.1o1	2	3	0;0	chrX	+	73679382-73680955, 73679713-73680955	73679326-73679382, 73679654-73679713, 73680955-73684411		http://genome.ucsc.edu/cgi-bin/hgTracks?db=HG38&position=chrX%3A73684411-73679326	ENSG00000204116.11:t:73680955-73684411
MOV10	0.4769	0.9988	112675049-112688935	ENSG00000155363.18	0.0, 0.476, -0.4769	1.571e-05, 9.988e-01, 9.988e-01	9.952e-01;1.493e-05;1.501e-05	0.0042, 0.1925, 0.8032	0.0051, 0.6893, 0.3065	s|1e1.1o1|1e2.1o1|1e3.1o1	3	4	0;0;0	chr1	+	112675049-112685035, 112675049-112686966, 112675049-112688935	112674737-112675049, 112685035-112685162, 112686966-112687106, 112688935-112689138		http://genome.ucsc.edu/cgi-bin/hgTracks?db=HG38&position=chr1%3A112689138-112674737	ENSG00000155363.18:s:112674737-112675049
RAB6B	0.4114	0.9988	133828852-133834575	ENSG00000154917.10	-0.4114, 0.4114	9.988e-01, 9.988e-01	1.430e-05;1.430e-05	0.8829, 0.1171	0.4768, 0.5232	s|1e1.1o1|i	2	2	0;1	chr3	-	133828852-133834575, 133828853-133834574	133828653-133828852, 133834575-133834641	133828853-133834574	http://genome.ucsc.edu/cgi-bin/hgTracks?db=HG38&position=chr3%3A133834641-133828653	ENSG00000154917.10:s:133834575-133834641
HAUS4	0.3449	0.9988	22952459-22955100	ENSG00000092036.16	0.3449, -0.3449	9.988e-01, 9.988e-01	8.828e-06;8.828e-06	0.0338, 0.9662	0.3752, 0.6248	t|1e1.1o1|1e2.1o1	2	3	0;0	chr14	-	22952459-22955100, 22952459-22952541	22952328-22952459, 22952541-22952683, 22955100-22955176		http://genome.ucsc.edu/cgi-bin/hgTracks?db=HG38&position=chr14%3A22955176-22952328	ENSG00000092036.16:t:22952328-22952459
NBPF9	0.323	0.9988	149072932-149075655	ENSG00000269713.7	0.323, -0.323	9.988e-01, 9.988e-01	1.711e-05;1.711e-05	0.0231, 0.9769	0.3694, 0.6306	t|1e1.1o1|1e2.1o1	2	3	1;0	chr1	-	149072932-149075655, 149072932-149073768	149072718-149072932, 149073768-149073870, 149075655-149075866		http://genome.ucsc.edu/cgi-bin/hgTracks?db=HG38&position=chr1%3A149075866-149072718	ENSG00000269713.7:t:149072718-149072932
BCKDHB	0.4103	0.9987	80343812-80345975	ENSG00000083123.14	-0.4103, 0.4103	9.987e-01, 9.987e-01	1.799e-05;1.799e-05	0.5753, 0.4247	0.1676, 0.8324	s|1e1.1o1|i	2	2	0;0	chr6	+	80343812-80345975, 80343813-80345974	80343571-80343812, 80345975-80346270	80343813-80345974	http://genome.ucsc.edu/cgi-bin/hgTracks?db=HG38&position=chr6%3A80346270-80343571	ENSG00000083123.14:s:80343571-80343812
ODF2L	0.4025	0.9987	86354859-86358787	ENSG00000122417.15	-0.0009, -0.3958, 0.4025	1.361e-04, 9.985e-01, 9.987e-01	9.624e-01;2.048e-05;1.638e-05	0.0156, 0.6413, 0.3477	0.0089, 0.2413, 0.7478	s|1e1.1o1|1e2.1o1|1e3.1o1	3	4	0;0;0	chr1	-	86358105-86358787, 86356602-86358787, 86354859-86358787	86354774-86355317, 86356576-86356602, 86357940-86358105, 86358344-86358891		http://genome.ucsc.edu/cgi-bin/hgTracks?db=HG38&position=chr1%3A86358891-86354774	ENSG00000122417.15:s:86358344-86358891
DSN1	0.3946	0.9987	36771473-36773662	ENSG00000149636.15	-0.3946, 0.0065, 0.0, 0.0101, -0.0001, 0.3658	9.987e-01, 3.289e-02, 6.885e-07, 5.723e-02, 2.490e-06, 9.987e-01	1.861e-05;5.396e-01;9.995e-01;4.628e-01;9.948e-01;1.467e-05	0.6459, 0.0752, 0.0011, 0.0947, 0.0074, 0.1715	0.2575, 0.0854, 0.0021, 0.103, 0.0021, 0.5437	s|1e1.1o1|1e2.1o1|1e3.1o3|2e1.1o1|2e4.1o1|i	6	5	0;0;0;0;0;1	chr20	-	36771473-36773662, 36771193-36773662, 36771024-36773662, 36771473-36773394, 36768042-36773394, 36771474-36773393	36767969-36768042, 36770873-36771024, 36771115-36771193, 36771425-36771473, 36773394-36773818	36771474-36773393	http://genome.ucsc.edu/cgi-bin/hgTracks?db=HG38&position=chr20%3A36773818-36767969	ENSG00000149636.15:s:36773394-36773818
PCGF5	0.3501	0.9987	91271697-91278269	ENSG00000180628.14	0.0077, 0.0001, 0.2943, -0.3501, -0.0	3.244e-03, 3.949e-06, 9.888e-01, 9.987e-01, 2.515e-09	7.436e-01;9.928e-01;2.974e-04;1.598e-05;1.000e+00	0.0015, 0.0015, 0.339, 0.656, 0.0015	0.0429, 0.0079, 0.6368, 0.306, 0.0013	t|1e1.1o1|1e2.1o1|1e3.1o1|1e4.1o1|i	5	5	1;1;1;0;1	chr10	+	91251440-91278269, 91261424-91278269, 91264520-91278269, 91271697-91278269, 91271698-91278268	91251292-91251440, 91261326-91261424, 91264431-91264520, 91271638-91271697, 91278269-91284331	91271698-91278268	http://genome.ucsc.edu/cgi-bin/hgTracks?db=HG38&position=chr10%3A91284331-91251292	ENSG00000180628.14:t:91278269-91284331
MTMR10	0.3318	0.9987	30942073-30942889	ENSG00000166912.16	-0.3264, -0.0, 0.3318	9.982e-01, 7.185e-21, 9.987e-01	1.905e-05;1.000e+00;1.214e-05	0.6339, 0.0072, 0.3617	0.3043, 0.0019, 0.6939	t|1e2.1o1|2e1.1o1|i	3	3	0;0;0	chr15	-	30942072-30942890, 30941253-30947130, 30942073-30942889	30938941-30942072, 30942890-30943072, 30947054-30947300	30942073-30942889	http://genome.ucsc.edu/cgi-bin/hgTracks?db=HG38&position=chr15%3A30947300-30938941	ENSG00000166912.16:t:30938941-30942072
PRKD3	0.3176	0.9987	37317179-37324198	ENSG00000115825.9	-0.3176, 0.2284, 0.0687	9.987e-01, 9.703e-01, 3.058e-01	1.181e-05;9.911e-04;1.600e-01	0.7205, 0.1893, 0.0914	0.4042, 0.4226, 0.1718	s|1e1.1o1|1e2.1o1|i	3	3	0;1;1	chr2	-	37317179-37324198, 37293271-37324198, 37317895-37324197	37292988-37293271, 37316814-37317179, 37324198-37324370	37317895-37324197	http://genome.ucsc.edu/cgi-bin/hgTracks?db=HG38&position=chr2%3A37324370-37292988	ENSG00000115825.9:s:37324198-37324370
DPH7	0.3113	0.9987	137564606-137565085	ENSG00000148399.11	-0.0, 0.3113, -0.311	3.137e-09, 9.987e-01, 9.987e-01	1.000e+00;1.098e-05;1.166e-05	0.0022, 0.0596, 0.9381	0.002, 0.3725, 0.6255	t|1e3.1o1|2e1.1o1|2e2.1o1	3	4	0;0;0	chr9	-	137564644-137564646, 137564606-137565085, 137564606-137564893	137564434-137564644, 137564646-137564708, 137564893-137564999, 137565085-137565493		http://genome.ucsc.edu/cgi-bin/hgTracks?db=HG38&position=chr9%3A137565493-137564434	ENSG00000148399.11:t:137564434-137564644
CADPS2	0.5606	0.9986	122386309-122387026	ENSG00000081803.15	-0.5606, 0.5606	9.986e-01, 9.986e-01	1.455e-05;1.455e-05	0.748, 0.252	0.1762, 0.8238	s|1e1.1o1|1e2.1o1	2	3	0;0	chr7	-	122386309-122387026, 122379442-122387026	122379368-122379442, 122386295-122386309, 122387026-122387173		http://genome.ucsc.edu/cgi-bin/hgTracks?db=HG38&position=chr7%3A122387173-122379368	ENSG00000081803.15:s:122387026-122387173
CPPED1	0.4625	0.9986	12665115-12704624	ENSG00000103381.11	0.4608, -0.4625, 0.0001	9.985e-01, 9.986e-01, 3.921e-05	1.671e-05;1.629e-05;9.928e-01	0.1066, 0.8892, 0.0043	0.5571, 0.4374, 0.0058	t|1e1.1o1|1e2.1o1|2e1.1o1	3	3	0;0;0	chr16	-	12665115-12781185, 12665115-12704624, 12665020-12781185	12659799-12665115, 12704624-12705049, 12780974-12781403		http://genome.ucsc.edu/cgi-bin/hgTracks?db=HG38&position=chr16%3A12781403-12659799	ENSG00000103381.11:t:12659799-12665115
CPEB4	0.3606	0.9986	173910604-173932450	ENSG00000113742.12	-0.3606, 0.0, 0.3598	9.986e-01, 4.997e-08, 9.985e-01	1.874e-05;9.998e-01;1.923e-05	0.7035, 0.0021, 0.2944	0.3391, 0.0028, 0.6581	s|1e1.1o1|1e2.1o1|1e3.1o1	3	4	0;0;0	chr5	+	173910604-173932450, 173910604-173943026, 173910604-173944967	173910523-173910818, 173932450-173932500, 173943026-173943049, 173944967-173945140		http://genome.ucsc.edu/cgi-bin/hgTracks?db=HG38&position=chr5%3A173945140-173910523	ENSG00000113742.12:s:173910523-173910818
METTL3	0.3217	0.9986	21499137-21499306	ENSG00000165819.11	0.0156, -0.3217, 0.277	8.011e-03, 9.986e-01, 9.911e-01	6.183e-01;1.285e-05;2.275e-04	0.0124, 0.7658, 0.2182	0.0533, 0.4416, 0.5031	t|1e1.1o1|1e2.1o1|i	3	3	0;0;0	chr14	-	21499137-21499492, 21499137-21499306, 21499138-21499305	21499025-21499137, 21499306-21499371, 21499492-21499600	21499138-21499305	http://genome.ucsc.edu/cgi-bin/hgTracks?db=HG38&position=chr14%3A21499600-21499025	ENSG00000165819.11:t:21499025-21499137
ANKRD10	0.3126	0.9986	110880113-110883110	ENSG00000088448.14	-0.3094, 0.0108, -0.0129, 0.3126	9.989e-01, 4.479e-03, 4.169e-03, 9.986e-01	7.559e-06;6.647e-01;6.251e-01;1.053e-05	0.6805, 0.034, 0.0558, 0.2284	0.3695, 0.0518, 0.0328, 0.5315	s|1e1.1o1|2e1.1o1|3e1.1o1|i	4	2	0;0;1;1	chr13	-	110880112-110883698, 110880112-110883553, 110880112-110883111, 110880113-110883110	110878540-110880112, 110883111-110883793	110880113-110883110	http://genome.ucsc.edu/cgi-bin/hgTracks?db=HG38&position=chr13%3A110883793-110878540	ENSG00000088448.14:s:110883111-110883793
NBR1	0.3713	0.9985	43171302-43175791	ENSG00000188554.13	0.0086, 0.3039, -0.3713, 0.0144	7.213e-03, 9.723e-01, 9.985e-01, 6.751e-02	7.518e-01;8.126e-04;1.783e-05;4.430e-01	0.002, 0.2515, 0.6876, 0.0609	0.0365, 0.5683, 0.3084, 0.0833	t|1e1.1o2|1e1.2o2|1e2.1o1|1e3.1o1	4	4	0;0;0;1	chr17	+	43170611-43175791, 43170943-43175791, 43171302-43175791, 43172103-43175791	na-43172103, 43170481-43170943, 43171202-43171302, 43175791-43176676		http://genome.ucsc.edu/cgi-bin/hgTracks?db=HG38&position=chr17%3A43176676-43170481	ENSG00000188554.13:t:43175791-43176676
PTBP2	0.3656	0.9985	96804939-96806866	ENSG00000117569.18	-0.3656, 0.3656	9.985e-01, 9.985e-01	1.400e-05;1.400e-05	0.4318, 0.5682	0.0517, 0.9483	t|1e1.1o1|1e2.1o1	2	3	0;0	chr1	+	96804939-96806866, 96806452-96806866	96804785-96804939, 96806419-96806452, 96806811-96806958		http://genome.ucsc.edu/cgi-bin/hgTracks?db=HG38&position=chr1%3A96806958-96804785	ENSG00000117569.18:t:96806811-96806958
NT5C3B	0.3489	0.9985	41835272-41835859	ENSG00000141698.16	0.0, -0.3489, 0.3487	1.615e-08, 9.985e-01, 9.985e-01	9.999e-01;1.704e-05;1.728e-05	0.0024, 0.6549, 0.3428	0.0025, 0.3049, 0.6925	t|1e1.1o2|1e2.1o1|1e3.1o1	3	4	0;0;0	chr17	-	41835272-41836182, 41835272-41835859, 41835272-41835588	41835203-41835498, 41835588-41835682, 41835859-41835957, 41836079-41836263		http://genome.ucsc.edu/cgi-bin/hgTracks?db=HG38&position=chr17%3A41836263-41835203	ENSG00000141698.16:t:41835203-41835498
BRD8	0.3198	0.9985	138157267-138159555	ENSG00000112983.17	0.314, -0.3198, 0.0047	9.985e-01, 9.985e-01, 9.983e-03	1.727e-05;1.989e-05;6.770e-01	0.369, 0.6002, 0.0326	0.69, 0.2769, 0.0462	t|1e1.1o1|1e2.1o1|1e3.1o1	3	4	0;0;0	chr5	-	138157267-138160069, 138157267-138159555, 138157267-138157642	138156882-138157267, 138157642-138157894, 138159555-138159599, 138160069-138160173		http://genome.ucsc.edu/cgi-bin/hgTracks?db=HG38&position=chr5%3A138160173-138156882	ENSG00000112983.17:t:138156882-138157267
ANKRD36	0.5858	0.9984	97209709-97209800	ENSG00000135976.16	-0.5858, 0.5561, 0.0059	9.984e-01, 9.946e-01, 9.120e-03	1.694e-05;6.678e-05;7.836e-01	0.7069, 0.2851, 0.0074	0.123, 0.8502, 0.031	s|1e1.1o1|1e2.1o1|1e3.1o1	3	4	0;1;1	chr2	+	97209709-97209800, 97209709-97211546, 97209709-97215301	97209681-97209709, 97209800-97209872, 97211546-97211574, 97215301-97215329		http://genome.ucsc.edu/cgi-bin/hgTracks?db=HG38&position=chr2%3A97215329-97209681	ENSG00000135976.16:s:97209681-97209709
URI1	0.3756	0.9984	29942664-29971193	ENSG00000105176.17	-0.3756, 0.3261, 0.0139	9.984e-01, 9.849e-01, 1.194e-02	1.893e-05;3.425e-04;6.603e-01	0.8078, 0.189, 0.0031	0.44, 0.5169, 0.0484	s|1e1.1o1|1e2.1o1|1e3.1o1	3	4	0;0;1	chr19	+	29942664-29971193, 29942664-29985223, 29942664-30005361	29942251-29942664, 29971093-29971227, 29985223-29985301, 30005361-30005452		http://genome.ucsc.edu/cgi-bin/hgTracks?db=HG38&position=chr19%3A30005452-29942251	ENSG00000105176.17:s:29942251-29942664
DCAF8	0.3572	0.9984	160218968-160222651	ENSG00000132716.18	-0.3572, 0.0013, 0.3459	9.984e-01, 2.545e-04, 9.983e-01	1.922e-05;9.380e-01;1.931e-05	0.7391, 0.0122, 0.2467	0.3788, 0.025, 0.5961	t|1e1.2o2|1e2.1o1|i	3	3	0;0;1	chr1	-	160218968-160222651, 160218968-160220459, 160220140-160220458	160218849-160220139, 160220459-160220934, 160222651-160222781	160220140-160220458	http://genome.ucsc.edu/cgi-bin/hgTracks?db=HG38&position=chr1%3A160222781-160218849	ENSG00000132716.18:t:160218849-160220139
IL12RB2	0.378	0.9983	67372534-67379986	ENSG00000081985.10	-0.001, 0.378, -0.3557, 0.0	6.831e-05, 9.983e-01, 9.958e-01, 1.096e-06	9.506e-01;2.228e-05;7.600e-05;9.992e-01	0.0223, 0.1119, 0.8625, 0.0018	0.003, 0.4941, 0.5001, 0.003	t|1e1.1o1|1e2.1o1|1e3.1o1|i	4	4	0;1;0;1	chr1	+	67368025-67379986, 67372534-67379986, 67372783-67379986, 67372784-67379927	67367825-67368025, 67372436-67372534, 67372625-67372783, 67379928-67380123	67372784-67379927	http://genome.ucsc.edu/cgi-bin/hgTracks?db=HG38&position=chr1%3A67380123-67367825	ENSG00000081985.10:t:67379928-67380123
TECPR2	0.523	0.9982	102428382-102434235	ENSG00000196663.15	0.523, -0.523	9.982e-01, 9.982e-01	1.994e-05;1.994e-05	0.1376, 0.8624	0.6719, 0.3281	t|1e1.1o1|1e2.1o1	2	3	1;0	chr14	+	102428382-102434235, 102432128-102434235	102428250-102428382, 102431796-102432128, 102434235-102434936		http://genome.ucsc.edu/cgi-bin/hgTracks?db=HG38&position=chr14%3A102434936-102428250	ENSG00000196663.15:t:102434235-102434936
C18orf21	0.4821	0.9982	35972805-35972885	ENSG00000141428.16	-0.4821, 0.0001, 0.4804	9.982e-01, 1.752e-04, 9.980e-01	2.442e-05;9.817e-01;2.680e-05	0.6291, 0.0062, 0.3641	0.1255, 0.0077, 0.8666	s|1e1.1o1|2e2.1o1|2e3.1o1	3	4	0;0;0	chr18	+	35972805-35972885, 35972840-35973592, 35972840-35974896	35972083-35972840, 35972885-35973340, 35973592-35973820, 35974896-35975095		http://genome.ucsc.edu/cgi-bin/hgTracks?db=HG38&position=chr18%3A35975095-35972083	ENSG00000141428.16:s:35972083-35972840
CRTC2	0.4177	0.9982	153953369-153953538	ENSG00000160741.16	-0.4177, 0.4177	9.982e-01, 9.982e-01	2.414e-05;2.414e-05	0.9222, 0.0778	0.5042, 0.4958	s|1e1.1o1|1e2.1o1	2	3	0;1	chr1	-	153953369-153953538, 153952834-153953538	153952805-153952962, 153953266-153953369, 153953538-153953606		http://genome.ucsc.edu/cgi-bin/hgTracks?db=HG38&position=chr1%3A153953606-153952805	ENSG00000160741.16:s:153953538-153953606
FBXO10	0.386	0.9982	37521838-37522825	ENSG00000147912.12	0.3859, -0.0, -0.386	9.985e-01, 2.007e-05, 9.982e-01	2.048e-05;9.942e-01;2.469e-05	0.0589, 0.0051, 0.9359	0.4451, 0.0048, 0.5501	s|1e1.1o1|1e2.1o2|1e2.2o2	3	3	0;0;0	chr9	-	37522488-37522825, 37521901-37522825, 37521838-37522825	37521569-37521901, 37522347-37522488, 37522825-37522977		http://genome.ucsc.edu/cgi-bin/hgTracks?db=HG38&position=chr9%3A37522977-37521569	ENSG00000147912.12:s:37522825-37522977
MSL3	0.3091	0.9982	11760937-11762130	ENSG00000005302.17	0.3091, -0.3091	9.982e-01, 9.982e-01	1.969e-05;1.969e-05	0.0248, 0.9752	0.3414, 0.6586	t|1e1.1o1|1e2.1o1	2	3	0;0	chrX	+	11760937-11762130, 11761582-11762130	11760837-11761054, 11761500-11761582, 11762130-11762252		http://genome.ucsc.edu/cgi-bin/hgTracks?db=HG38&position=chrX%3A11762252-11760837	ENSG00000005302.17:t:11762130-11762252
TMEM206	0.3007	0.9982	212365376-212375193	ENSG00000065600.12	0.0454, 0.2375, -0.3007	9.791e-02, 9.904e-01, 9.982e-01	3.401e-01;1.699e-04;2.205e-05	0.0224, 0.0304, 0.9433	0.082, 0.2822, 0.6412	t|1e1.1o1|1e2.1o1|1e3.1o1	3	4	1;1;0	chr1	-	212365376-212379895, 212365376-212377562, 212365376-212375193	212363931-212365376, 212375193-212375300, 212377562-212377706, 212379895-212380037		http://genome.ucsc.edu/cgi-bin/hgTracks?db=HG38&position=chr1%3A212380037-212363931	ENSG00000065600.12:t:212363931-212365376
DCAF8	0.3722	0.9981	160218968-160222651	ENSG00000132716.18	0.0, 0.0, 0.0, -0.3722, 0.3714	3.039e-07, 3.039e-07, 3.039e-07, 9.981e-01, 9.983e-01	9.997e-01;9.996e-01;9.997e-01;2.709e-05;2.317e-05	0.0008, 0.0046, 0.0008, 0.792, 0.2012	0.0021, 0.0021, 0.0021, 0.4016, 0.5915	s|1e4.1o1|2e1.1o1|2e2.1o2|2e3.1o1|i	5	5	0;0;0;0;1	chr1	-	160216908-160222656, 160221210-160222651, 160220691-160222651, 160218968-160222651, 160221211-160222650	160215715-160216908, 160218849-160220139, 160220459-160220934, 160221087-160221210, 160222651-160222781	160221211-160222650	http://genome.ucsc.edu/cgi-bin/hgTracks?db=HG38&position=chr1%3A160222781-160215715	ENSG00000132716.18:s:160222651-160222781
TARBP1	0.3386	0.9981	234392552-234393646	ENSG00000059588.9	0.3386, -0.3386	9.981e-01, 9.981e-01	1.380e-05;1.380e-05	0.0092, 0.9908	0.3716, 0.6284	t|1e1.1o1|1e2.1o1	2	3	0;0	chr1	-	234392552-234393646, 234392552-234393362	234392416-234392724, 234393362-234393486, 234393646-234393837		http://genome.ucsc.edu/cgi-bin/hgTracks?db=HG38&position=chr1%3A234393837-234392416	ENSG00000059588.9:t:234392416-234392724
ZNF780A	0.4536	0.998	40090235-40090906	ENSG00000197782.14	-0.4536, 0.4536	9.980e-01, 9.980e-01	2.742e-05;2.742e-05	0.9135, 0.0865	0.4572, 0.5428	s|1e1.1o1|1e2.1o1	2	3	0;0	chr19	-	40090235-40090906, 40084798-40090906	40084745-40084798, 40090166-40090457, 40090906-40090938		http://genome.ucsc.edu/cgi-bin/hgTracks?db=HG38&position=chr19%3A40090938-40084745	ENSG00000197782.14:s:40090906-40090938
RTTN	0.3547	0.998	70135280-70139599	ENSG00000176225.12	0.2297, -0.3547, 0.0968	9.358e-01, 9.980e-01, 4.866e-01	3.034e-03;3.211e-05;8.000e-02	0.0315, 0.9083, 0.0654	0.2744, 0.5472, 0.1745	s|1e1.1o1|1e2.1o1|i	3	3	1;0;1	chr18	-	70138955-70139599, 70135280-70139599, 70135281-70139598	na-70138955, 70135184-70135280, 70139599-70139716	70135281-70139598	http://genome.ucsc.edu/cgi-bin/hgTracks?db=HG38&position=chr18%3A70139716-70135184	ENSG00000176225.12:s:70139599-70139716
CHL1	0.3522	0.998	197368-244613	ENSG00000134121.9	-0.3522, 0.3522	9.980e-01, 9.980e-01	2.952e-05;2.952e-05	0.835, 0.165	0.4769, 0.5231	s|1e1.1o1|1e2.1o1	2	3	0;1	chr3	+	197368-244613, 197368-319683	197290-197368, 244613-244692, 319683-319867		http://genome.ucsc.edu/cgi-bin/hgTracks?db=HG38&position=chr3%3A319867-197290	ENSG00000134121.9:s:197290-197368
PINX1	0.3451	0.998	10765916-10826152	ENSG00000254093.8	0.3451, -0.345, -0.0	9.980e-01, 9.980e-01, 8.120e-21	2.794e-05;2.829e-05;1.000e+00	0.2515, 0.747, 0.0017	0.5971, 0.4012, 0.0016	t|1e1.1o1|1e2.1o1|1e3.1o1	3	4	0;0;0	chr8	-	10765916-10826152, 10765916-10820193, 10765916-10787624	10764963-10765916, 10787522-10787825, 10820193-10820310, 10826152-10826244		http://genome.ucsc.edu/cgi-bin/hgTracks?db=HG38&position=chr8%3A10826244-10764963	ENSG00000254093.8:t:10764963-10765916
NPIPA1	0.3326	0.998	14935397-14937374	ENSG00000183426.15	0.3326, -0.1836, -0.1318	9.980e-01, 8.786e-01, 6.791e-01	2.592e-05;7.875e-03;3.445e-02	0.4442, 0.3376, 0.2169	0.7888, 0.1453, 0.0702	s|1e1.1o1|1e2.1o1|1e3.1o1	3	4	1;0;1	chr16	+	14935397-14937374, 14935397-14937565, 14935397-14941812	14935345-14935397, 14937374-14937505, 14937565-14937650, 14941519-14941940		http://genome.ucsc.edu/cgi-bin/hgTracks?db=HG38&position=chr16%3A14941940-14935345	ENSG00000183426.15:s:14935345-14935397
SLC25A26	0.3099	0.998	66346408-66369478	ENSG00000144741.17	-0.0001, -0.2828, 0.3099, -0.0006	3.690e-07, 9.912e-01, 9.980e-01, 3.839e-05	9.958e-01;1.769e-04;2.025e-05;9.781e-01	0.0128, 0.8407, 0.131, 0.017	0.0019, 0.5508, 0.4452, 0.0019	s|1e1.1o1|1e2.1o1|1e3.1o1|1e4.1o1	4	5	0;0;0;1	chr3	+	66346408-66356031, 66346408-66362860, 66346408-66369478, 66346408-66377690	66346364-66346408, 66356031-66356084, 66362860-66362929, 66369478-66369542, 66377690-66378079		http://genome.ucsc.edu/cgi-bin/hgTracks?db=HG38&position=chr3%3A66378079-66346364	ENSG00000144741.17:s:66346364-66346408
GAS2L3	0.3949	0.9979	100573785-100591736	ENSG00000139354.10	0.0, -0.3949, 0.0403, 0.3297	2.014e-06, 9.979e-01, 1.617e-01, 9.762e-01	9.990e-01;2.989e-05;2.755e-01;6.125e-04	0.0014, 0.634, 0.0379, 0.3186	0.0032, 0.2255, 0.0995, 0.6758	s|1e1.1o1|1e2.2o2|1e3.1o1|1e4.1o1	4	5	0;0;1;0	chr12	+	100573785-100578587, 100573785-100591736, 100573785-100592374, 100573785-100594875	100573683-100573785, 100578587-100578800, 100591734-100591856, 100592374-100592449, 100594774-100594922		http://genome.ucsc.edu/cgi-bin/hgTracks?db=HG38&position=chr12%3A100594922-100573683	ENSG00000139354.10:s:100573683-100573785
DUSP22	0.3062	0.9979	311962-335114	ENSG00000112679.14	0.3039, -0.3062, 0.0	9.979e-01, 9.979e-01, 1.284e-07	2.631e-05;2.514e-05;9.997e-01	0.0216, 0.9765, 0.0018	0.3351, 0.6617, 0.003	t|1e1.1o1|1e2.2o2|1e3.1o1	3	4	0;0;0	chr6	+	304661-335114, 311962-335114, 320364-335114	304628-304661, 311880-311962, 319926-320364, 335114-335163		http://genome.ucsc.edu/cgi-bin/hgTracks?db=HG38&position=chr6%3A335163-304628	ENSG00000112679.14:t:335114-335163
PCNXL4	0.3045	0.9979	60092419-60114700	ENSG00000126773.12	0.3045, -0.2933, -0.0022	9.979e-01, 9.967e-01, 3.723e-04	2.319e-05;4.594e-05;8.191e-01	0.3026, 0.6547, 0.0363	0.6061, 0.3618, 0.0262	t|1e1.1o1|1e2.1o1|i	3	3	0;0;1	chr14	+	60092419-60114700, 60108327-60114700, 60111158-60114699	60091911-60092419, 60107586-60111157, 60114700-60114879	60111158-60114699	http://genome.ucsc.edu/cgi-bin/hgTracks?db=HG38&position=chr14%3A60114879-60091911	ENSG00000126773.12:t:60114700-60114879
ITPK1	0.3987	0.9977	93016801-93076595	ENSG00000100605.16	0.3968, -0.3987, 0.0, 0.0	9.978e-01, 9.977e-01, 1.723e-05, 1.723e-05	2.956e-05;3.249e-05;9.958e-01;9.958e-01	0.0607, 0.9321, 0.0034, 0.0034	0.473, 0.5193, 0.004, 0.004	t|1e1.1o1|1e2.1o1|1e3.1o1|1e4.1o1	4	5	0;0;0;0	chr14	-	93016801-93115069, 93016801-93076595, 93016801-93066185, 93016801-93036847	93016676-93016801, 93036847-93036974, 93066185-93066358, 93076595-93076619, 93115069-93115305		http://genome.ucsc.edu/cgi-bin/hgTracks?db=HG38&position=chr14%3A93115305-93016676	ENSG00000100605.16:t:93016676-93016801
SLC35B3	0.3984	0.9977	8422624-8427937	ENSG00000124786.9	-0.3984, 0.1266, 0.2415	9.977e-01, 6.323e-01, 9.385e-01	3.259e-05;4.529e-02;2.869e-03	0.8375, 0.0415, 0.118	0.426, 0.1888, 0.3804	s|1e1.1o1|1e2.1o1|i	3	3	0;1;1	chr6	-	8422624-8427937, 8420828-8427937, 8422625-8427936	8420721-8420828, 8422470-8422624, 8427937-8428058	8422625-8427936	http://genome.ucsc.edu/cgi-bin/hgTracks?db=HG38&position=chr6%3A8428058-8420721	ENSG00000124786.9:s:8427937-8428058
CEP192	0.3676	0.9977	13037301-13040830	ENSG00000101639.18	-0.3547, -0.0047, 0.3676	9.982e-01, 1.111e-02, 9.977e-01	2.411e-05;6.599e-01;3.543e-05	0.8021, 0.0466, 0.1486	0.4444, 0.0404, 0.5137	s|1e1.1o2|1e1.2o2|1e2.1o1	3	3	0;1;0	chr18	+	13037301-13038370, 13037301-13038515, 13037301-13040830	13037237-13037301, 13038370-13038579, 13040830-13040956		http://genome.ucsc.edu/cgi-bin/hgTracks?db=HG38&position=chr18%3A13040956-13037237	ENSG00000101639.18:s:13037237-13037301
KIAA1551	0.3806	0.9976	31987322-31992378	ENSG00000174718.11	-0.0075, 0.2109, 0.0004, -0.3806, 0.1313	2.465e-02, 9.114e-01, 3.023e-05, 9.976e-01, 7.025e-01	5.568e-01;5.218e-03;9.781e-01;3.934e-05;3.142e-02	0.0515, 0.1407, 0.0018, 0.7905, 0.0018	0.0396, 0.3705, 0.0171, 0.4, 0.1585	t|1e1.1o1|1e2.1o1|1e3.1o1|1e4.1o1|i	5	5	0;1;1;0;1	chr12	+	31960871-31992378, 31970356-31992378, 31985957-31992378, 31987322-31992378, 31987323-31992377	31960777-31960871, 31970189-31970356, 31980878-31985957, 31987166-31987322, 31992378-31993107	31987323-31992377	http://genome.ucsc.edu/cgi-bin/hgTracks?db=HG38&position=chr12%3A31993107-31960777	ENSG00000174718.11:t:31992378-31993107
CHD2	0.3299	0.9976	92992998-92996957	ENSG00000173575.18	0.2989, -0.3299, 0.0177	9.973e-01, 9.976e-01, 6.460e-02	3.542e-05;3.348e-05;4.372e-01	0.0665, 0.8414, 0.0847	0.3657, 0.5062, 0.1167	s|1e1.1o1|1e2.1o1|i	3	3	1;0;1	chr15	+	92992998-92995753, 92992998-92996957, 92992999-92995752	92992859-92992998, 92995753-92995926, 92996954-92997095	92992999-92995752	http://genome.ucsc.edu/cgi-bin/hgTracks?db=HG38&position=chr15%3A92997095-92992859	ENSG00000173575.18:s:92992859-92992998
DFFA	0.3089	0.9976	10463620-10467190	ENSG00000160049.11	-0.3089, 0.3089	9.976e-01, 9.976e-01	1.956e-05;1.956e-05	0.9334, 0.0666	0.6148, 0.3852	s|1e1.1o1|1e2.1o1	2	3	0;0	chr1	-	10463620-10467190, 10463209-10467190	10462468-10463209, 10463431-10463620, 10467190-10467332		http://genome.ucsc.edu/cgi-bin/hgTracks?db=HG38&position=chr1%3A10467332-10462468	ENSG00000160049.11:s:10467190-10467332
YIPF1	0.3034	0.9976	53883276-53888907	ENSG00000058799.13	-0.3034, 0.3034	9.976e-01, 9.976e-01	3.227e-05;3.227e-05	0.9218, 0.0782	0.6114, 0.3886	s|1e1.1o1|1e2.1o1	2	3	0;0	chr1	-	53883276-53888907, 53878722-53888907	53878642-53878722, 53883113-53883276, 53888907-53888986		http://genome.ucsc.edu/cgi-bin/hgTracks?db=HG38&position=chr1%3A53888986-53878642	ENSG00000058799.13:s:53888907-53888986
PPM1A	0.4899	0.9975	60268435-60277005	ENSG00000100614.17	-0.4899, 0.4899	9.975e-01, 9.975e-01	3.363e-05;3.363e-05	0.719, 0.281	0.2319, 0.7681	s|1e1.1o1|1e2.1o1	2	3	1;0	chr14	+	60268435-60277005, 60268435-60282684	60268293-60268435, 60277005-60277091, 60282684-60283537		http://genome.ucsc.edu/cgi-bin/hgTracks?db=HG38&position=chr14%3A60283537-60268293	ENSG00000100614.17:s:60268293-60268435
BRCC3	0.4327	0.9975	155071650-155072327	ENSG00000185515.14	-0.4327, 0.4268, 0.0001, 0.0001	9.975e-01, 9.979e-01, 6.735e-05, 6.735e-05	4.038e-05;3.392e-05;9.907e-01;9.907e-01	0.9708, 0.0208, 0.0044, 0.0044	0.5148, 0.4753, 0.0052, 0.0052	s|1e1.1o1|1e3.1o1|2e2.2o3|3e2.1o3	4	4	0;0;0;0	chrX	+	155071650-155072327, 155071650-155077170, 155071654-155073374, 155071658-155073368	155071420-155071658, 155072327-155072343, 155073368-155073431, 155077170-155077289		http://genome.ucsc.edu/cgi-bin/hgTracks?db=HG38&position=chrX%3A155077289-155071420	ENSG00000185515.14:s:155071420-155071658
PDP1	0.3979	0.9975	93917079-93922016	ENSG00000164951.15	0.0, 0.3979, -0.0001, -0.3545, -0.0211, 0.0, 0.0028	3.171e-06, 9.975e-01, 3.314e-06, 9.904e-01, 1.344e-02, 3.171e-06, 2.031e-03	9.990e-01;3.714e-05;9.963e-01;2.114e-04;5.879e-01;9.990e-01;8.994e-01	0.0007, 0.4078, 0.0102, 0.5129, 0.0553, 0.0007, 0.0007	0.0021, 0.8018, 0.0021, 0.1573, 0.0021, 0.0021, 0.0169	t|1e1.1o1|1e2.1o2|1e2.2o2|1e3.1o1|1e4.1o1|1e5.1o1|1e6.1o1	7	7	0;0;0;0;1;0;0	chr8	+	93916936-93922016, 93917079-93922016, 93917218-93922016, 93917945-93922016, 93919143-93922016, 93919937-93922016, 93921872-93922016	93916855-93916936, 93916947-93917218, 93917747-93917945, 93918910-93919143, 93919879-93919937, 93921702-93921872, 93922016-93926066		http://genome.ucsc.edu/cgi-bin/hgTracks?db=HG38&position=chr8%3A93926066-93916855	ENSG00000164951.15:t:93922016-93926066
TARBP1	0.32	0.9975	234425793-234427576	ENSG00000059588.9	0.32, -0.32	9.975e-01, 9.975e-01	3.551e-05;3.551e-05	0.2078, 0.7922	0.5355, 0.4645	t|1e1.1o1|1e2.1o1	2	3	1;0	chr1	-	234425793-234427576, 234425793-234427317	234425673-234425793, 234427317-234427388, 234427576-234427766		http://genome.ucsc.edu/cgi-bin/hgTracks?db=HG38&position=chr1%3A234427766-234425673	ENSG00000059588.9:t:234425673-234425793
TBRG1	0.3164	0.9975	124625903-124626813	ENSG00000154144.12	0.3164, -0.0002, -0.0, 0.0014, -0.3128, 0.0001	9.975e-01, 7.586e-06, 7.841e-10, 6.827e-02, 9.994e-01, 2.996e-05	3.608e-05;9.923e-01;1.000e+00;4.361e-01;4.202e-06;9.689e-01	0.1833, 0.0082, 0.0012, 0.3902, 0.394, 0.0153	0.5011, 0.0012, 0.0012, 0.3961, 0.0822, 0.0117	t|1e3.1o1|2e1.1o1|2e2.1o1|2e3.1o1|2e4.1o1|2e5.1o1	6	6	0;0;0;0;0;0	chr11	+	124625903-124626813, 124623233-124626904, 124625001-124626904, 124625903-124626904, 124626609-124626904, 124626751-124626904	124622836-124623233, 124624931-124625001, 124625671-124625903, 124626473-124626609, 124626693-124626751, 124626799-124627050		http://genome.ucsc.edu/cgi-bin/hgTracks?db=HG38&position=chr11%3A124627050-124622836	ENSG00000154144.12:t:124626799-124627050
FAM208B	0.3093	0.9975	5714207-5717659	ENSG00000108021.19	0.2878, -0.3093, 0.0097	9.982e-01, 9.975e-01, 7.515e-03	2.189e-05;4.168e-05;6.359e-01	0.0746, 0.8923, 0.0346	0.3663, 0.5769, 0.0587	t|1e1.1o1|1e2.1o1|i	3	3	0;0;1	chr10	+	5712918-5717659, 5714207-5717659, 5714575-5717658	5712823-5712918, 5714135-5714574, 5717659-5717750	5714575-5717658	http://genome.ucsc.edu/cgi-bin/hgTracks?db=HG38&position=chr10%3A5717750-5712823	ENSG00000108021.19:t:5717659-5717750
PARD3	0.3039	0.9975	34372536-34374874	ENSG00000148498.15	-0.3039, 0.3039	9.975e-01, 9.975e-01	3.269e-05;3.269e-05	0.7282, 0.2718	0.4186, 0.5814	s|1e1.1o1|1e2.1o1	2	3	0;0	chr10	-	34372536-34374874, 34360259-34374874	34360071-34360259, 34372498-34372536, 34374874-34375002		http://genome.ucsc.edu/cgi-bin/hgTracks?db=HG38&position=chr10%3A34375002-34360071	ENSG00000148498.15:s:34374874-34375002
TBRG1	0.3001	0.9975	124625903-124626473	ENSG00000154144.12	-0.3001, -0.0, 0.2745, 0.0037, 0.0091	9.975e-01, 2.779e-06, 9.923e-01, 5.360e-02, 3.433e-02	2.902e-05;9.906e-01;1.591e-04;4.712e-01;5.526e-01	0.4218, 0.0136, 0.1602, 0.3508, 0.0723	0.1193, 0.0081, 0.4297, 0.3446, 0.0857	s|1e1.1o1|1e2.1o1|1e3.1o2|1e3.2o2|i	5	4	0;0;0;0;1	chr11	+	124625903-124626473, 124625903-124626693, 124625903-124626813, 124625903-124626904, 124625904-124626472	124625671-124625903, 124626473-124626609, 124626693-124626751, 124626799-124627050	124625904-124626472	http://genome.ucsc.edu/cgi-bin/hgTracks?db=HG38&position=chr11%3A124627050-124625671	ENSG00000154144.12:s:124625671-124625903
FARP1	0.36	0.9974	98424650-98431043	ENSG00000152767.15	0.0, -0.36, 0.1113, 0.2286	2.719e-08, 9.974e-01, 5.888e-01, 9.626e-01	9.999e-01;5.035e-05;5.475e-02;1.506e-03	0.0015, 0.8696, 0.0255, 0.1062	0.002, 0.5039, 0.1491, 0.3396	s|1e1.1o1|1e2.1o1|1e3.1o1|i	4	4	0;0;1;1	chr13	+	98424650-98425440, 98424650-98431043, 98424650-98438804, 98424651-98425439	98424572-98424650, 98425440-98425498, 98431043-98434997, 98438804-98438872	98424651-98425439	http://genome.ucsc.edu/cgi-bin/hgTracks?db=HG38&position=chr13%3A98438872-98424572	ENSG00000152767.15:s:98424572-98424650
ZKSCAN3	0.3805	0.9973	28350067-28359525	ENSG00000189298.13	0.0794, -0.3805, 0.2493	3.513e-01, 9.973e-01, 9.447e-01	1.298e-01;3.529e-05;1.835e-03	0.0078, 0.9843, 0.0078	0.131, 0.5931, 0.2797	s|1e1.1o1|1e2.1o1|1e3.1o1	3	4	0;0;0	chr6	+	28350067-28350272, 28350067-28359525, 28350067-28361324	28349914-28350067, 28350272-28350388, 28359525-28359988, 28361324-28361471		http://genome.ucsc.edu/cgi-bin/hgTracks?db=HG38&position=chr6%3A28361471-28349914	ENSG00000189298.13:s:28349914-28350067
DDHD1	0.3559	0.9973	53093444-53103683	ENSG00000100523.14	0.1376, -0.3559, 0.1875	6.751e-01, 9.973e-01, 8.922e-01	3.376e-02;3.918e-05;5.725e-03	0.0526, 0.9213, 0.0194	0.203, 0.5549, 0.2192	s|1e1.1o1|1e2.1o1|1e3.1o1	3	4	0;0;1	chr14	-	53103051-53103683, 53093444-53103683, 53091932-53103683	53091785-53091932, 53093316-53093851, 53103031-53103051, 53103299-53103856		http://genome.ucsc.edu/cgi-bin/hgTracks?db=HG38&position=chr14%3A53103856-53091785	ENSG00000100523.14:s:53103299-53103856
SLC25A26	0.3314	0.9973	66362929-66369478	ENSG00000144741.17	0.1043, 0.2134, -0.3314, -0.0018	5.326e-01, 9.234e-01, 9.973e-01, 3.265e-04	7.019e-02;3.975e-03;4.310e-05;8.810e-01	0.1177, 0.162, 0.6784, 0.0296	0.2386, 0.3895, 0.3541, 0.0166	t|1e1.1o1|1e2.1o1|1e3.1o1|i	4	4	1;0;0;1	chr3	+	66263379-66369478, 66346408-66369478, 66362929-66369478, 66362930-66369477	66263332-66263379, 66346364-66346408, 66362860-66362929, 66369478-66369542	66362930-66369477	http://genome.ucsc.edu/cgi-bin/hgTracks?db=HG38&position=chr3%3A66369542-66263332	ENSG00000144741.17:t:66369478-66369542
PTPRS	0.4078	0.9972	5218798-5219310	ENSG00000105426.14	-0.4078, 0.4069, 0.0	9.972e-01, 9.971e-01, 3.081e-07	4.446e-05;4.589e-05;9.994e-01	0.6851, 0.3122, 0.0026	0.2803, 0.7166, 0.0034	s|1e2.1o1|1e3.2o2|2e1.1o1	3	4	0;1;0	chr19	-	5218798-5219310, 5218532-5219310, 5219307-5219309	5218420-5218534, 5218787-5218798, 5219299-5219307, 5219309-5219467		http://genome.ucsc.edu/cgi-bin/hgTracks?db=HG38&position=chr19%3A5219467-5218420	ENSG00000105426.14:s:5219309-5219467
ZC3H6	0.38	0.9972	112317332-112321756	ENSG00000188177.13	-0.38, 0.0, 0.1541, 0.1701	9.972e-01, 1.226e-05, 6.882e-01, 8.119e-01	4.537e-05;9.964e-01;2.922e-02;1.507e-02	0.9162, 0.003, 0.078, 0.003	0.5271, 0.0041, 0.2542, 0.2086	s|1e2.1o3|2e2.2o3|3e1.1o1|i	4	3	0;0;1;1	chr2	+	112317332-112321756, 112317334-112321758, 112317350-112317935, 112317351-112317934	112317221-112317350, 112317935-112318068, 112321756-112321865	112317351-112317934	http://genome.ucsc.edu/cgi-bin/hgTracks?db=HG38&position=chr2%3A112321865-112317221	ENSG00000188177.13:s:112317221-112317350
EDRF1	0.3252	0.9972	125725838-125729358	ENSG00000107938.17	0.3252, -0.3252	9.972e-01, 9.972e-01	3.905e-05;3.905e-05	0.041, 0.959	0.3744, 0.6256	t|1e1.1o1|1e2.1o1	2	3	0;0	chr10	+	125725838-125729358, 125729104-125729358	125725682-125725838, 125729003-125729104, 125729358-125729479		http://genome.ucsc.edu/cgi-bin/hgTracks?db=HG38&position=chr10%3A125729479-125725682	ENSG00000107938.17:t:125729358-125729479
FAM13B	0.3112	0.9972	138018514-138021031	ENSG00000031003.10	-0.3112, 0.3112	9.972e-01, 9.972e-01	3.873e-05;3.873e-05	0.3602, 0.6398	0.0502, 0.9498	t|1e1.1o1|1e2.1o1	2	3	0;0	chr5	-	138018514-138021031, 138018514-138018955	138018302-138018514, 138018955-138019146, 138020763-138021197		http://genome.ucsc.edu/cgi-bin/hgTracks?db=HG38&position=chr5%3A138021197-138018302	ENSG00000031003.10:t:138018302-138018514
SLX4IP	0.4547	0.9971	10435453-10458176	ENSG00000149346.14	-0.4547, 0.4547	9.971e-01, 9.971e-01	4.168e-05;4.168e-05	0.8163, 0.1837	0.3579, 0.6421	s|1e1.1o1|1e2.1o1	2	3	0;1	chr20	+	10435453-10458176, 10435453-10556231	10435303-10435453, 10458176-10458231, 10556231-10556320		http://genome.ucsc.edu/cgi-bin/hgTracks?db=HG38&position=chr20%3A10556320-10435303	ENSG00000149346.14:s:10435303-10435453
DIAPH2	0.3581	0.9971	96758258-96763100	ENSG00000147202.17	-0.3581, 0.3579, 0.0	9.971e-01, 9.972e-01, 3.496e-07	4.540e-05;4.361e-05;9.993e-01	0.8958, 0.1012, 0.0031	0.5148, 0.4814, 0.0034	s|1e1.1o1|1e2.1o1|i	3	3	0;0;1	chrX	+	96758258-96763100, 96758258-96881579, 96758259-96763099	96758154-96758258, 96763100-96763120, 96881579-96881718	96758259-96763099	http://genome.ucsc.edu/cgi-bin/hgTracks?db=HG38&position=chrX%3A96881718-96758154	ENSG00000147202.17:s:96758154-96758258
UNC50	0.308	0.9971	98608726-98609643	ENSG00000115446.11	0.308, -0.0, -0.3074	9.971e-01, 4.705e-10, 9.970e-01	3.682e-05;1.000e+00;3.957e-05	0.1241, 0.0021, 0.8739	0.4488, 0.0017, 0.5494	t|1e1.1o1|1e2.1o1|2e1.1o1	3	3	1;0;0	chr2	+	98608726-98609643, 98609011-98609643, 98608726-98609756	98608579-98608726, 98608844-98609011, 98609643-98610039		http://genome.ucsc.edu/cgi-bin/hgTracks?db=HG38&position=chr2%3A98610039-98608579	ENSG00000115446.11:t:98609643-98610039
USP22	0.3057	0.9971	21028674-21042665	ENSG00000124422.11	-0.3057, 0.3057	9.971e-01, 9.971e-01	4.548e-05;4.548e-05	0.9685, 0.0315	0.655, 0.345	s|1e1.1o1|1e2.1o1	2	3	0;1	chr17	-	21028674-21042665, 21021226-21042665	21021206-21021226, 21028542-21028674, 21042665-21043039		http://genome.ucsc.edu/cgi-bin/hgTracks?db=HG38&position=chr17%3A21043039-21021206	ENSG00000124422.11:s:21042665-21043039
ZNF550	0.5004	0.997	57547993-57552627	ENSG00000251369.8	-0.5004, 0.419, 0.0029, 0.0343	9.970e-01, 9.966e-01, 2.233e-03, 1.925e-01	4.033e-05;5.192e-05;8.633e-01;2.412e-01	0.8475, 0.0804, 0.0051, 0.0639	0.3191, 0.5103, 0.0298, 0.1303	s|1e1.1o1|1e2.1o1|1e3.1o1|i	4	4	0;1;0;1	chr19	-	57547993-57552627, 57543243-57552627, 57535391-57552627, 57547994-57552626	57535257-57535391, 57541836-57543243, 57546457-57547993, 57552627-57552722	57547994-57552626	http://genome.ucsc.edu/cgi-bin/hgTracks?db=HG38&position=chr19%3A57552722-57535257	ENSG00000251369.8:s:57552627-57552722
RNF121	0.405	0.997	71994852-71995450	ENSG00000137522.17	0.0001, -0.405, 0.4015	4.519e-05, 9.970e-01, 9.970e-01	9.915e-01;3.233e-05;3.037e-05	0.0042, 0.9617, 0.0342	0.0062, 0.5543, 0.438	t|1e1.1o1|2e2.1o1|i	3	3	0;0;1	chr11	+	71990717-71995440, 71994852-71995450, 71994853-71995245	71990597-71990796, 71994719-71994852, 71995246-71995551	71994853-71995245	http://genome.ucsc.edu/cgi-bin/hgTracks?db=HG38&position=chr11%3A71995551-71990597	ENSG00000137522.17:t:71995246-71995551
YIPF1	0.403	0.997	53852270-53860056	ENSG00000058799.13	0.3996, -0.403, 0.0001	9.967e-01, 9.970e-01, 9.841e-06	5.563e-05;4.897e-05;9.969e-01	0.2951, 0.7027, 0.0021	0.6892, 0.3056, 0.005	s|1e1.1o1|1e2.1o1|i	3	3	0;0;1	chr1	-	53855051-53860056, 53852270-53860056, 53855052-53860055	53851719-53852270, 53855001-53855051, 53860056-53860153	53855052-53860055	http://genome.ucsc.edu/cgi-bin/hgTracks?db=HG38&position=chr1%3A53860153-53851719	ENSG00000058799.13:s:53860056-53860153
SP110	0.3219	0.997	230202728-230207991	ENSG00000135899.16	0.0165, -0.3219, 0.0, 0.2659	1.379e-02, 9.970e-01, 2.195e-07, 9.819e-01	6.272e-01;4.001e-05;9.996e-01;4.751e-04	0.0022, 0.9096, 0.0022, 0.0859	0.0534, 0.5698, 0.0025, 0.3642	s|1e1.1o1|1e2.1o2|1e2.2o2|1e3.1o1	4	4	0;0;0;1	chr2	-	230203363-230207991, 230202728-230207991, 230202722-230207991, 230200965-230207991	230200468-230200965, 230202579-230202728, 230202933-230203363, 230207991-230208059		http://genome.ucsc.edu/cgi-bin/hgTracks?db=HG38&position=chr2%3A230208059-230200468	ENSG00000135899.16:s:230207991-230208059
CRTC3	0.3147	0.997	90540137-90593636	ENSG00000140577.15	-0.3147, 0.0, 0.0059, 0.2351, 0.0116	9.970e-01, 1.021e-06, 7.563e-03, 9.823e-01, 1.530e-02	4.523e-05;9.993e-01;8.005e-01;1.726e-04;6.660e-01	0.9799, 0.0015, 0.0015, 0.0015, 0.0158	0.6596, 0.0025, 0.026, 0.2718, 0.0452	s|1e1.1o1|1e2.1o1|1e3.1o1|1e4.1o1|1e5.1o2	5	6	0;0;0;1;1	chr15	+	90540137-90593636, 90540137-90598450, 90540137-90600308, 90540137-90614453, 90540137-90617883	90539617-90540137, 90593636-90595577, 90598450-90599535, 90600308-90600646, 90614453-90614488, 90617883-90618206		http://genome.ucsc.edu/cgi-bin/hgTracks?db=HG38&position=chr15%3A90618206-90539617	ENSG00000140577.15:s:90539617-90540137
BRCA2	0.4296	0.9969	32341196-32346827	ENSG00000139618.14	0.4296, -0.4296	9.969e-01, 9.969e-01	4.793e-05;4.793e-05	0.1574, 0.8426	0.6029, 0.3971	t|1e1.1o1|1e2.1o1	2	3	1;0	chr13	+	32341196-32346827, 32344653-32346827	32336265-32341196, 32344558-32344653, 32346827-32346896		http://genome.ucsc.edu/cgi-bin/hgTracks?db=HG38&position=chr13%3A32346896-32336265	ENSG00000139618.14:t:32346827-32346896
RNF185	0.3485	0.9969	31160303-31192684	ENSG00000138942.15	0.3485, -0.3472, -0.0	9.969e-01, 9.966e-01, 2.355e-06	5.298e-05;5.903e-05;9.984e-01	0.0877, 0.9073, 0.004	0.4449, 0.5523, 0.0031	t|1e1.1o1|1e2.1o1|i	3	3	0;0;1	chr22	+	31160303-31192684, 31187270-31192684, 31187271-31192683	31160183-31160303, 31187047-31187270, 31192684-31192702	31187271-31192683	http://genome.ucsc.edu/cgi-bin/hgTracks?db=HG38&position=chr22%3A31192702-31160183	ENSG00000138942.15:t:31192684-31192702
MCTP2	0.3355	0.9969	94442960-94458137	ENSG00000140563.14	0.2181, 0.0729, -0.3355	9.233e-01, 3.141e-01, 9.969e-01	3.587e-03;1.521e-01;3.396e-05	0.0388, 0.0025, 0.9586	0.2779, 0.1174, 0.6092	t|1e1.1o1|1e2.1o1|1e3.1o1	3	4	0;1;0	chr15	+	94402019-94458137, 94440298-94458137, 94442960-94458137	94401900-94402019, 94440176-94440298, 94442919-94442960, 94458137-94458246		http://genome.ucsc.edu/cgi-bin/hgTracks?db=HG38&position=chr15%3A94458246-94401900	ENSG00000140563.14:t:94458137-94458246
CYTH2	0.4464	0.9968	48474949-48478069	ENSG00000105443.13	0.0, 0.0, 0.4403, -0.4464, 0.0, 0.0	8.487e-06, 8.487e-06, 9.964e-01, 9.968e-01, 8.487e-06, 8.487e-06	9.978e-01;9.978e-01;6.138e-05;5.251e-05;9.978e-01;9.978e-01	0.0017, 0.0017, 0.4023, 0.5907, 0.0017, 0.0017	0.003, 0.003, 0.8422, 0.1476, 0.003, 0.003	t|1e1.1o3|2e1.1o3|3e1.2o3|4e1.1o3|4e1.3o3|i	6	2	1;0;1;0;0;0	chr19	+	48474949-48477717, 48474949-48478066, 48474950-48478067, 48474949-48478069, 48474953-48478069, 48476583-48477716	48474838-48474953, 48477717-48478145	48476583-48477716	http://genome.ucsc.edu/cgi-bin/hgTracks?db=HG38&position=chr19%3A48478145-48474838	ENSG00000105443.13:t:48477717-48478145
HMGN1	0.3439	0.9968	39345274-39347247	ENSG00000205581.10	-0.0023, 0.3439, -0.3393	6.912e-02, 9.968e-01, 9.933e-01	4.318e-01;4.306e-05;1.375e-04	0.2093, 0.1591, 0.6373	0.2166, 0.5141, 0.2853	s|1e1.1o1|1e2.1o1|i	3	3	0;0;0	chr21	-	39345958-39347247, 39345274-39347247, 39345959-39347146	39345146-39345274, 39345830-39345958, 39347147-39347292	39345959-39347146	http://genome.ucsc.edu/cgi-bin/hgTracks?db=HG38&position=chr21%3A39347292-39345146	ENSG00000205581.10:s:39347147-39347292
ETAA1	0.3483	0.9967	67402974-67403225	ENSG00000143971.7	-0.3483, 0.0151, 0.3226	9.967e-01, 4.612e-02, 9.972e-01	4.643e-05;4.961e-01;3.654e-05	0.7914, 0.0528, 0.1523	0.4447, 0.0699, 0.4838	s|1e1.1o4|1e1.3o4|1e1.4o4	3	2	0;0;1	chr2	+	67402974-67403225, 67402974-67404997, 67402974-67405236	67402794-67402974, 67403225-67405335		http://genome.ucsc.edu/cgi-bin/hgTracks?db=HG38&position=chr2%3A67405335-67402794	ENSG00000143971.7:s:67402794-67402974
GK5	0.3021	0.9967	142186267-142186452	ENSG00000175066.15	-0.3021, 0.3021	9.967e-01, 9.967e-01	3.251e-05;3.251e-05	0.95, 0.05	0.6426, 0.3574	s|1e1.1o1|1e2.1o1	2	3	0;1	chr3	-	142186267-142186452, 142185989-142186452	142185929-142185989, 142186166-142186267, 142186452-142186513		http://genome.ucsc.edu/cgi-bin/hgTracks?db=HG38&position=chr3%3A142186513-142185929	ENSG00000175066.15:s:142186452-142186513
FLAD1	0.4376	0.9966	154988849-154989560	ENSG00000160688.18	-0.4376, 0.4376	9.966e-01, 9.966e-01	5.032e-05;5.032e-05	0.8129, 0.1871	0.3859, 0.6141	s|1e1.1o1|1e2.1o1	2	3	0;0	chr1	+	154988849-154989560, 154988849-154990159	154988541-154989012, 154989560-154989707, 154990159-154990257		http://genome.ucsc.edu/cgi-bin/hgTracks?db=HG38&position=chr1%3A154990257-154988541	ENSG00000160688.18:s:154988541-154989012
ALKBH2	0.3459	0.9966	109088512-109092507	ENSG00000189046.10	0.3459, -0.3459	9.966e-01, 9.966e-01	5.084e-05;5.084e-05	0.2333, 0.7667	0.5759, 0.4241	t|1e1.1o1|1e2.1o1	2	3	0;0	chr12	-	109088512-109092507, 109088512-109090009	109088188-109088512, 109089620-109090207, 109092255-109092937		http://genome.ucsc.edu/cgi-bin/hgTracks?db=HG38&position=chr12%3A109092937-109088188	ENSG00000189046.10:t:109088188-109088512
NUP54	0.4411	0.9965	76144473-76145555	ENSG00000138750.14	-0.4376, 0.0, -0.0001, 0.001, 0.4411	9.974e-01, 2.312e-06, 3.620e-06, 3.416e-04, 9.965e-01	3.518e-05;9.990e-01;9.955e-01;9.519e-01;4.993e-05	0.8873, 0.0014, 0.0084, 0.0137, 0.0936	0.4392, 0.0027, 0.0027, 0.015, 0.5383	t|1e1.1o1|1e2.1o1|1e3.1o1|1e4.1o1|1e5.1o1	5	6	0;0;0;0;0	chr4	-	76144473-76148308, 76144473-76148090, 76144473-76147479, 76144473-76145983, 76144473-76145555	76144390-76144473, 76145555-76145820, 76145983-76146129, 76147479-76147640, 76148090-76148202, 76148308-76148515		http://genome.ucsc.edu/cgi-bin/hgTracks?db=HG38&position=chr4%3A76148515-76144390	ENSG00000138750.14:t:76144390-76144473
EDRF1	0.3399	0.9964	125725838-125729003	ENSG00000107938.17	-0.3399, 0.2978, 0.0024, 0.0035	9.964e-01, 9.889e-01, 1.273e-03, 3.561e-03	5.780e-05;2.561e-04;8.883e-01;7.937e-01	0.9311, 0.0448, 0.0034, 0.0174	0.5817, 0.3651, 0.0257, 0.0355	s|1e1.1o1|1e2.1o1|1e3.1o1|i	4	4	0;0;1;1	chr10	+	125725838-125729003, 125725838-125729358, 125725838-125733404, 125725839-125729002	125725682-125725838, 125729003-125729104, 125729358-125729479, 125733404-125733551	125725839-125729002	http://genome.ucsc.edu/cgi-bin/hgTracks?db=HG38&position=chr10%3A125733551-125725682	ENSG00000107938.17:s:125725682-125725838
CBWD2	0.3389	0.9964	113465173-113471033	ENSG00000136682.14	0.0529, -0.3389, 0.237, 0.0127	2.386e-01, 9.964e-01, 9.871e-01, 4.128e-02	2.036e-01;6.359e-05;3.413e-04;5.019e-01	0.0902, 0.8047, 0.0346, 0.0696	0.1661, 0.4485, 0.2827, 0.0972	s|1e1.1o1|1e2.1o1|1e3.1o1|i	4	4	1;0;0;1	chr2	+	113465173-113466483, 113465173-113471033, 113465173-113482177, 113465174-113468584	113465129-113465173, 113466483-na, 113468585-113471089, 113481518-113482228	113465174-113468584	http://genome.ucsc.edu/cgi-bin/hgTracks?db=HG38&position=chr2%3A113482228-113465129	ENSG00000136682.14:s:113465129-113465173
INTS10	0.3319	0.9964	19844239-19845422	ENSG00000104613.11	0.0, -0.0018, -0.3052, 0.3319	2.418e-07, 8.546e-05, 9.910e-01, 9.964e-01	9.996e-01;9.188e-01;1.756e-04;4.640e-05	0.0013, 0.0289, 0.9383, 0.0313	0.0026, 0.0026, 0.6202, 0.3744	t|1e2.1o1|2e1.1o1|2e2.1o1|i	4	3	0;0;0;1	chr8	+	19844238-19845697, 19837160-19845704, 19844238-19845704, 19844239-19845422	19837052-19837517, 19844076-19844238, 19845423-19845914	19844239-19845422	http://genome.ucsc.edu/cgi-bin/hgTracks?db=HG38&position=chr8%3A19845914-19837052	ENSG00000104613.11:t:19845423-19845914
ANKRD44	0.3403	0.9963	196990927-196993583	ENSG00000065413.16	0.0036, -0.3403, 0.3122, -0.0, 0.0081	1.390e-03, 9.963e-01, 9.943e-01, 7.504e-08, 3.657e-02	8.490e-01;5.208e-05;1.046e-04;9.981e-01;5.299e-01	0.0105, 0.5721, 0.2981, 0.011, 0.1158	0.0289, 0.2204, 0.6165, 0.001, 0.1259	s|1e1.1o1|1e2.1o1|1e3.1o1|1e4.1o1|i	5	5	0;0;0;0;1	chr2	-	196992808-196993583, 196990927-196993583, 196989649-196993583, 196967446-196993583, 196992809-196993582	196967017-196967446, 196986662-196989649, 196990811-196990927, 196992678-196992808, 196993583-196993674	196992809-196993582	http://genome.ucsc.edu/cgi-bin/hgTracks?db=HG38&position=chr2%3A196993674-196967017	ENSG00000065413.16:s:196993583-196993674
CLPB	0.338	0.9963	72380384-72430312	ENSG00000162129.12	-0.0058, 0.0001, -0.3038, 0.338	1.420e-03, 1.081e-05, 9.855e-01, 9.963e-01	8.286e-01;9.973e-01;3.281e-04;4.573e-05	0.0355, 0.0018, 0.8854, 0.0747	0.004, 0.004, 0.5684, 0.423	s|1e1.1o1|1e2.1o1|1e3.1o2|1e4.1o1	4	5	0;0;0;0	chr11	-	72429106-72430312, 72408204-72430312, 72403052-72430312, 72380384-72430312	72380281-72380384, 72402966-72403052, 72408098-72408204, 72428808-72429106, 72430312-72430494		http://genome.ucsc.edu/cgi-bin/hgTracks?db=HG38&position=chr11%3A72430494-72380281	ENSG00000162129.12:s:72430312-72430494
MDGA2	0.3112	0.9963	46877509-46882044	ENSG00000139915.18	-0.3112, 0.3112	9.963e-01, 9.963e-01	4.394e-05;4.394e-05	0.9896, 0.0104	0.6327, 0.3673	s|1e1.1o1|1e2.1o1	2	3	0;0	chr14	-	46877509-46882044, 46874200-46882044	46873919-46874200, 46877489-46877509, 46882044-46882222		http://genome.ucsc.edu/cgi-bin/hgTracks?db=HG38&position=chr14%3A46882222-46873919	ENSG00000139915.18:s:46882044-46882222
NVL	0.3101	0.9963	224317930-224330071	ENSG00000143748.17	0.3101, -0.3053, -0.0	9.963e-01, 9.947e-01, 2.679e-09	5.977e-05;9.936e-05;9.998e-01	0.1359, 0.8577, 0.0055	0.4491, 0.5488, 0.002	t|1e1.1o1|1e2.1o1|2e2.1o1	3	3	0;0;0	chr1	-	224317930-224330071, 224317930-224326391, 224317925-224326391	224317878-224317930, 224326391-224326464, 224330071-224330387		http://genome.ucsc.edu/cgi-bin/hgTracks?db=HG38&position=chr1%3A224330387-224317878	ENSG00000143748.17:t:224317878-224317930
DCAF17	0.371	0.9962	171458477-171468888	ENSG00000115827.13	0.3607, 0.0046, -0.371	9.877e-01, 1.545e-01, 9.962e-01	2.883e-04;2.831e-01;6.426e-05	0.1129, 0.3782, 0.5085	0.473, 0.3908, 0.115	t|1e1.1o1|1e2.1o1|1e3.1o1	3	4	0;0;0	chr2	+	171453213-171468888, 171458075-171468888, 171458477-171468888	171453122-171453213, 171457971-171458075, 171458372-171458477, 171468888-171469030		http://genome.ucsc.edu/cgi-bin/hgTracks?db=HG38&position=chr2%3A171469030-171453122	ENSG00000115827.13:t:171468888-171469030
SLC7A1	0.4815	0.9961	29516313-29517144	ENSG00000139514.12	0.4815, -0.4815	9.961e-01, 9.961e-01	5.952e-05;5.952e-05	0.1047, 0.8953	0.584, 0.416	s|1e1.1o2|1e1.2o2	2	2	1;0	chr13	-	29516313-29517144, 29516246-29517144	29516138-29516313, 29516867-29517310		http://genome.ucsc.edu/cgi-bin/hgTracks?db=HG38&position=chr13%3A29517310-29516138	ENSG00000139514.12:s:29516867-29517310
EGF	0.353	0.9961	109945275-109960867	ENSG00000138798.11	0.353, -0.353	9.961e-01, 9.961e-01	6.256e-05;6.256e-05	0.1868, 0.8132	0.5458, 0.4542	t|1e1.1o1|1e2.1o1	2	3	0;0	chr4	+	109945275-109960867, 109959437-109960867	109945073-109945275, 109959134-109959437, 109960867-109960989		http://genome.ucsc.edu/cgi-bin/hgTracks?db=HG38&position=chr4%3A109960989-109945073	ENSG00000138798.11:t:109960867-109960989
FAM13B	0.4368	0.996	137945997-137948955	ENSG00000031003.10	0.4368, -0.4368	9.960e-01, 9.960e-01	6.272e-05;6.272e-05	0.3311, 0.6689	0.7643, 0.2357	t|1e1.1o1|1e2.1o1	2	3	0;0	chr5	-	137945997-137948955, 137945997-137946228	137945902-137945997, 137946228-137946395, 137948955-137949184		http://genome.ucsc.edu/cgi-bin/hgTracks?db=HG38&position=chr5%3A137949184-137945902	ENSG00000031003.10:t:137945902-137945997
GPATCH2	0.3013	0.996	217498395-217514822	ENSG00000092978.10	-0.3013, 0.0002, 0.2814, 0.0003	9.960e-01, 2.074e-05, 9.929e-01, 2.289e-05	7.046e-05;9.876e-01;1.364e-04;9.859e-01	0.9604, 0.0037, 0.0324, 0.0037	0.6438, 0.0123, 0.3252, 0.0123	s|1e1.1o1|1e2.1o1|1e3.1o1|1e4.1o1	4	5	0;1;1;1	chr1	-	217498395-217514822, 217491750-217514822, 217449337-217514822, 217431365-217514822	217426992-217431365, 217449249-217449337, 217491506-217491750, 217498180-217498764, 217514822-217514889		http://genome.ucsc.edu/cgi-bin/hgTracks?db=HG38&position=chr1%3A217514889-217426992	ENSG00000092978.10:s:217514822-217514889
TCTN1	0.368	0.9959	110640517-110641024	ENSG00000204852.15	-0.368, 0.0005, 0.1153, 0.2061	9.959e-01, 4.465e-05, 5.777e-01, 8.538e-01	7.126e-05;9.810e-01;5.308e-02;8.814e-03	0.8527, 0.0034, 0.0167, 0.1116	0.499, 0.0123, 0.1566, 0.3482	s|1e1.1o1|1e2.1o3|1e3.1o2|1e3.2o2	4	4	0;0;1;1	chr12	+	110640517-110641024, 110640517-110644967, 110640517-110647196, 110640517-110647211	110640383-110640517, 110641024-110641149, 110643356-110645143, 110647196-110647262		http://genome.ucsc.edu/cgi-bin/hgTracks?db=HG38&position=chr12%3A110647262-110640383	ENSG00000204852.15:s:110640383-110640517
TP53INP1	0.3293	0.9959	94932107-94939860	ENSG00000164938.13	-0.3293, 0.3293	9.959e-01, 9.959e-01	7.417e-05;7.417e-05	0.6134, 0.3866	0.2767, 0.7233	s|1e1.1o1|1e2.1o1	2	3	0;0	chr8	-	94932107-94939860, 94930728-94939860	94925972-94930728, 94932070-94932107, 94939860-94940220		http://genome.ucsc.edu/cgi-bin/hgTracks?db=HG38&position=chr8%3A94940220-94925972	ENSG00000164938.13:s:94939860-94940220
THOC2	0.3276	0.9959	123601338-123610918	ENSG00000125676.19	0.0, 0.3264, -0.3276	8.470e-09, 9.957e-01, 9.959e-01	9.999e-01;7.363e-05;6.938e-05	0.0013, 0.3079, 0.6908	0.0024, 0.6419, 0.3556	s|1e1.1o1|1e2.1o1|1e3.1o1	3	4	0;0;0	chrX	-	123610293-123610918, 123603748-123610918, 123601338-123610918	123600561-123601338, 123601880-123603748, 123610198-123610293, 123610918-123610963		http://genome.ucsc.edu/cgi-bin/hgTracks?db=HG38&position=chrX%3A123610963-123600561	ENSG00000125676.19:s:123610918-123610963
TRABD2A	0.3061	0.9959	84842007-84870225	ENSG00000186854.10	-0.3061, 0.3061	9.959e-01, 9.959e-01	5.581e-05;5.581e-05	0.9035, 0.0965	0.5885, 0.4115	s|1e1.1o1|1e2.1o1	2	3	0;0	chr2	-	84842007-84870225, 84839323-84870225	84839067-84839323, 84841861-84842021, 84870225-84870785		http://genome.ucsc.edu/cgi-bin/hgTracks?db=HG38&position=chr2%3A84870785-84839067	ENSG00000186854.10:s:84870225-84870785
MCPH1	0.4153	0.9958	6445547-6455143	ENSG00000147316.12	0.0007, 0.4033, -0.4153	2.371e-04, 9.950e-01, 9.958e-01	9.616e-01;8.849e-05;7.103e-05	0.0063, 0.1196, 0.8741	0.016, 0.5396, 0.444	t|1e1.1o1|1e2.1o1|1e3.1o1	3	4	1;1;0	chr8	+	6439096-6455143, 6442156-6455143, 6445547-6455143	6438953-6439096, 6442067-6442156, 6444393-6446567, 6455143-6455252		http://genome.ucsc.edu/cgi-bin/hgTracks?db=HG38&position=chr8%3A6455252-6438953	ENSG00000147316.12:t:6455143-6455252
FNDC3B	0.3098	0.9958	172039771-172112452	ENSG00000075420.12	-0.3098, 0.3098	9.958e-01, 9.958e-01	6.386e-05;6.387e-05	0.9888, 0.0112	0.6529, 0.3471	s|1e1.1o1|1e2.1o1	2	3	0;1	chr3	+	172039771-172112452, 172039771-172133471	172039628-172039771, 172112452-172112590, 172133471-172133546		http://genome.ucsc.edu/cgi-bin/hgTracks?db=HG38&position=chr3%3A172133546-172039628	ENSG00000075420.12:s:172039628-172039771
SLC43A3	0.4318	0.9957	57426652-57427062	ENSG00000134802.17	0.1673, -0.4318, 0.0, 0.2171, 0.0	7.660e-01, 9.957e-01, 5.868e-06, 8.706e-01, 5.868e-06	1.913e-02;6.812e-05;9.982e-01;7.329e-03;9.982e-01	0.0967, 0.7951, 0.0017, 0.0966, 0.0017	0.294, 0.3772, 0.0031, 0.3382, 0.0031	s|1e1.1o2|1e1.2o2|1e2.2o4|1e2.3o4|1e2.4o4	5	3	0;0;0;0;0	chr11	-	57426750-57427062, 57426652-57427062, 57426372-57427062, 57426352-57427062, 57426316-57427062	57426168-57426479, 57426588-57426752, 57427062-57427121		http://genome.ucsc.edu/cgi-bin/hgTracks?db=HG38&position=chr11%3A57427121-57426168	ENSG00000134802.17:s:57427062-57427121
DNAH14	0.3454	0.9957	224969494-224969633	ENSG00000185842.14	-0.0751, -0.2499, 0.0002, 0.3454	3.612e-01, 9.559e-01, 3.228e-06, 9.957e-01	1.310e-01;1.806e-03;9.902e-01;8.275e-05	0.2159, 0.5358, 0.002, 0.25	0.1082, 0.2707, 0.0137, 0.6015	s|1e1.1o1|1e2.1o1|1e3.1o1|i	4	4	0;0;1;1	chr1	+	224968874-224969634, 224968874-224974091, 224968874-225002783, 224969494-224969633	224968759-224969493, 224969634-224969829, 224974091-224974153, 225002783-225002927	224969494-224969633	http://genome.ucsc.edu/cgi-bin/hgTracks?db=HG38&position=chr1%3A225002927-224968759	ENSG00000185842.14:s:224968759-224969493
RNF144B	0.3249	0.9957	18399699-18427581	ENSG00000137393.9	0.0, -0.3249, 0.3236	3.301e-06, 9.957e-01, 9.957e-01	9.983e-01;6.387e-05;6.361e-05	0.0028, 0.94, 0.0572	0.0043, 0.6041, 0.3913	s|1e1.1o1|1e2.1o1|1e3.1o1	3	4	0;0;1	chr6	+	18399699-18401957, 18399699-18427581, 18399699-18439684	18399499-18399699, 18401957-18402095, 18427581-18427685, 18439684-18439744		http://genome.ucsc.edu/cgi-bin/hgTracks?db=HG38&position=chr6%3A18439744-18399499	ENSG00000137393.9:s:18399499-18399699
RCE1	0.3107	0.9957	66845237-66845500	ENSG00000173653.7	-0.3107, 0.3107	9.957e-01, 9.957e-01	8.050e-05;8.050e-05	0.9338, 0.0662	0.6059, 0.3941	s|1e1.1o1|1e2.1o1	2	3	0;0	chr11	+	66845237-66845500, 66845237-66845860	66845166-66845237, 66845500-66845562, 66845860-66846546		http://genome.ucsc.edu/cgi-bin/hgTracks?db=HG38&position=chr11%3A66846546-66845166	ENSG00000173653.7:s:66845166-66845237
LACE1	0.3828	0.9956	108347039-108355654	ENSG00000135537.16	0.0002, 0.3784, -0.3828	6.239e-05, 9.951e-01, 9.956e-01	9.918e-01;7.537e-05;6.441e-05	0.0027, 0.0626, 0.9349	0.0067, 0.4576, 0.5371	t|1e1.1o1|1e2.1o1|1e3.1o1	3	4	0;1;0	chr6	+	108295218-108355654, 108324048-108355654, 108347039-108355654	108294894-108295218, 108323825-108324048, 108346988-108347039, 108355654-108355755		http://genome.ucsc.edu/cgi-bin/hgTracks?db=HG38&position=chr6%3A108355755-108294894	ENSG00000135537.16:t:108355654-108355755
DGCR2	0.4777	0.9955	19041959-19048440	ENSG00000070413.18	-0.0001, 0.0973, -0.4777, 0.3272	2.110e-05, 4.783e-01, 9.955e-01, 9.313e-01	9.955e-01;8.776e-02;7.083e-05;2.034e-03	0.0045, 0.0045, 0.688, 0.3034	0.0029, 0.1349, 0.1955, 0.6694	s|1e1.1o1|2e2.1o1|2e3.1o1|i	4	4	0;1;0;1	chr22	-	19046775-19048490, 19045362-19048440, 19041959-19048440, 19046776-19048378	na-19045362, 19041807-19041959, 19046745-19046775, 19048379-19048643	19046776-19048378	http://genome.ucsc.edu/cgi-bin/hgTracks?db=HG38&position=chr22%3A19048643-19041807	ENSG00000070413.18:s:19048379-19048643
DMTF1	0.4411	0.9955	87159822-87162797	ENSG00000135164.18	0.1633, 0.2249, -0.4411	6.943e-01, 8.858e-01, 9.955e-01	2.576e-02;6.215e-03;7.208e-05	0.1832, 0.0811, 0.7384	0.3752, 0.3208, 0.2885	s|1e1.1o1|1e2.1o1|i	3	3	1;1;1	chr7	+	87159821-87163239, 87159821-87163495, 87159822-87162797	87159639-87159821, 87162798-87163332, 87163495-87163617	87159822-87162797	http://genome.ucsc.edu/cgi-bin/hgTracks?db=HG38&position=chr7%3A87163617-87159639	ENSG00000135164.18:s:87159639-87159821
PIK3C2A	0.3306	0.9955	17155629-17207848	ENSG00000011405.13	-0.0199, 0.0, -0.2879, 0.3306, 0.0	6.981e-02, 9.287e-08, 9.639e-01, 9.955e-01, 9.287e-08	4.256e-01;9.998e-01;1.156e-03;6.877e-05;9.998e-01	0.1269, 0.0016, 0.7664, 0.0975, 0.0016	0.0995, 0.0019, 0.4688, 0.4386, 0.0019	s|1e1.1o1|1e2.1o1|1e3.1o1|1e4.1o1|1e5.1o1	5	6	0;0;0;1;0	chr11	-	17204375-17207848, 17194414-17207848, 17169806-17207848, 17155629-17207848, 17150655-17207848	17150498-17150655, 17155526-17155629, 17168677-17169806, 17194389-17194414, 17204307-17204375, 17207848-17207983		http://genome.ucsc.edu/cgi-bin/hgTracks?db=HG38&position=chr11%3A17207983-17150498	ENSG00000011405.13:s:17207848-17207983
SENP7	0.4088	0.9952	101501119-101513091	ENSG00000138468.15	-0.4088, 0.4088	9.952e-01, 9.952e-01	7.633e-05;7.633e-05	0.8353, 0.1647	0.4179, 0.5821	s|1e1.1o1|1e2.1o1	2	3	0;0	chr3	-	101501119-101513091, 101493968-101513091	101493870-101493968, 101501070-101501119, 101513091-101513241		http://genome.ucsc.edu/cgi-bin/hgTracks?db=HG38&position=chr3%3A101513241-101493870	ENSG00000138468.15:s:101513091-101513241
NBPF15	0.376	0.9951	144448916-144450772	ENSG00000266338.6	0.3171, -0.376, 0.0312	9.850e-01, 9.951e-01, 1.297e-01	3.658e-04;8.461e-05;3.182e-01	0.1194, 0.8114, 0.066	0.4479, 0.4315, 0.1196	t|1e1.1o1|1e2.1o1|i	3	3	0;0;1	chr1	-	144448916-144456537, 144448916-144450772, 144448917-144450771	144448775-144448916, 144450772-144450870, 144456537-144456809	144448917-144450771	http://genome.ucsc.edu/cgi-bin/hgTracks?db=HG38&position=chr1%3A144456809-144448775	ENSG00000266338.6:t:144448775-144448916
EYA1	0.3501	0.9951	71354909-71356462	ENSG00000104313.17	-0.3501, 0.3501	9.951e-01, 9.951e-01	1.007e-04;1.007e-04	0.8629, 0.1371	0.5088, 0.4912	s|1e1.1o1|1e2.1o1	2	3	0;0	chr8	-	71354909-71356462, 71334174-71356462	71334097-71334174, 71354782-71354909, 71356462-71356689		http://genome.ucsc.edu/cgi-bin/hgTracks?db=HG38&position=chr8%3A71356689-71334097	ENSG00000104313.17:s:71356462-71356689
GBA2	0.331	0.9951	35738374-35738526	ENSG00000070610.14	0.0001, -0.331, 0.0542, 0.2381	2.278e-06, 9.951e-01, 2.357e-01, 9.154e-01	9.964e-01;8.965e-05;2.064e-01;4.199e-03	0.0018, 0.6514, 0.0774, 0.269	0.0084, 0.3094, 0.1559, 0.5237	s|1e1.2o3|2e1.1o3|2e1.3o3|i	4	2	1;0;1;0	chr9	-	35738367-35738620, 35738374-35738526, 35738269-35738526, 35738375-35738525	35738232-35738374, 35738526-35738635	35738375-35738525	http://genome.ucsc.edu/cgi-bin/hgTracks?db=HG38&position=chr9%3A35738635-35738232	ENSG00000070610.14:s:35738526-35738635
BABAM1	0.324	0.995	17267527-17268794	ENSG00000105393.15	-0.0069, -0.3083, 0.0, 0.0023, 0.324, 0.0028	1.773e-03, 9.998e-01, 4.406e-07, 6.714e-04, 9.950e-01, 1.923e-03	8.075e-01;1.630e-06;9.996e-01;9.235e-01;1.068e-04;8.621e-01	0.0338, 0.3413, 0.001, 0.001, 0.598, 0.0224	0.002, 0.0237, 0.002, 0.0191, 0.929, 0.0191	t|1e1.1o2|1e1.2o2|1e2.1o1|2e1.1o2|2e1.2o2|3e1.2o2	6	3	0;0;0;0;0;0	chr19	+	17267516-17268756, 17267527-17268756, 17268664-17268756, 17267516-17268794, 17267527-17268794, 17267527-17268802	17267350-17267527, 17268559-17268664, 17268685-17268938		http://genome.ucsc.edu/cgi-bin/hgTracks?db=HG38&position=chr19%3A17268938-17267350	ENSG00000105393.15:t:17268685-17268938
SUSD5	0.3165	0.995	33154033-33207808	ENSG00000173705.8	0.3165, -0.3165	9.950e-01, 9.950e-01	8.399e-05;8.399e-05	0.106, 0.894	0.4405, 0.5595	t|1e1.1o1|1e2.1o1	2	3	0;0	chr3	-	33154033-33207808, 33154033-33174886	33150042-33154033, 33174886-33175074, 33207808-33207926		http://genome.ucsc.edu/cgi-bin/hgTracks?db=HG38&position=chr3%3A33207926-33150042	ENSG00000173705.8:t:33150042-33154033
FTSJ1	0.3158	0.995	48483027-48485736	ENSG00000068438.14	0.0001, -0.3158, 0.3102	5.106e-05, 9.950e-01, 9.944e-01	9.920e-01;6.033e-05;6.531e-05	0.0029, 0.977, 0.0201	0.0066, 0.6535, 0.3399	s|1e1.1o1|1e2.1o1|i	3	3	0;0;1	chrX	+	48483027-48483241, 48483027-48485736, 48483028-48483240	48482986-48483027, 48483241-48483341, 48485736-48486364	48483028-48483240	http://genome.ucsc.edu/cgi-bin/hgTracks?db=HG38&position=chrX%3A48486364-48482986	ENSG00000068438.14:s:48482986-48483027
GPSM2	0.4326	0.9949	108877774-108885275	ENSG00000121957.12	-0.1398, 0.0001, 0.4326, -0.1807, -0.0162	6.285e-01, 3.690e-05, 9.949e-01, 7.180e-01, 5.836e-02	3.803e-02;9.950e-01;8.165e-05;2.024e-02;4.643e-01	0.3194, 0.0027, 0.1339, 0.4722, 0.0671	0.1386, 0.0039, 0.5908, 0.2399, 0.0277	t|1e1.1o1|1e2.1o2|1e2.2o2|1e3.1o1|2e1.1o1	5	4	0;0;0;1;0	chr1	+	108877228-108885275, 108877574-108885275, 108877774-108885275, 108882625-108885275, 108877228-108885507	na-108882625, 108876737-108877228, 108877256-108877774, 108885275-108885578		http://genome.ucsc.edu/cgi-bin/hgTracks?db=HG38&position=chr1%3A108885578-108876737	ENSG00000121957.12:t:108885275-108885578
SCYL3	0.3359	0.9949	169854964-169859041	ENSG00000000457.13	-0.3359, 0.3359	9.949e-01, 9.949e-01	8.600e-05;8.600e-05	0.9265, 0.0735	0.5829, 0.4171	t|1e1.1o1|1e2.1o1	2	3	0;0	chr1	-	169854964-169859041, 169854964-169855796	169854270-169854964, 169855796-169855957, 169859041-169859212		http://genome.ucsc.edu/cgi-bin/hgTracks?db=HG38&position=chr1%3A169859212-169854270	ENSG00000000457.13:t:169854270-169854964
ADAT2	0.3876	0.9947	143432611-143433831	ENSG00000189007.15	-0.3876, 0.3876	9.947e-01, 9.947e-01	1.059e-04;1.059e-04	0.9625, 0.0375	0.5601, 0.4399	s|1e1.1o1|i	2	2	0;1	chr6	-	143432611-143433831, 143432612-143433830	143432505-143432611, 143433831-143433981	143432612-143433830	http://genome.ucsc.edu/cgi-bin/hgTracks?db=HG38&position=chr6%3A143433981-143432505	ENSG00000189007.15:s:143433831-143433981
WDR91	0.3163	0.9947	135188545-135189344	ENSG00000105875.13	-0.3163, 0.3163	9.947e-01, 9.947e-01	1.112e-04;1.112e-04	0.9472, 0.0528	0.6217, 0.3783	s|1e1.1o1|1e2.1o1	2	3	0;1	chr7	-	135188545-135189344, 135187169-135189344	135186972-135187169, 135188413-135188545, 135189344-135189452		http://genome.ucsc.edu/cgi-bin/hgTracks?db=HG38&position=chr7%3A135189452-135186972	ENSG00000105875.13:s:135189344-135189452
UPF3A	0.3999	0.9946	114291792-114301731	ENSG00000169062.14	0.3999, -0.3999	9.946e-01, 9.946e-01	9.796e-05;9.796e-05	0.3033, 0.6967	0.7159, 0.2841	t|1e1.1o1|1e2.1o1	2	3	0;0	chr13	+	114291792-114301731, 114299000-114301731	114291601-114291792, 114298840-114299000, 114301731-114302025		http://genome.ucsc.edu/cgi-bin/hgTracks?db=HG38&position=chr13%3A114302025-114291601	ENSG00000169062.14:t:114301731-114302025
MIOS	0.3056	0.9946	7573769-7574098	ENSG00000164654.15	-0.3056, 0.3056	9.946e-01, 9.946e-01	7.860e-05;7.859e-05	0.9517, 0.0483	0.6405, 0.3595	s|1e1.1o1|i	2	2	0;1	chr7	+	7573769-7574098, 7573770-7574097	7572436-7573769, 7574098-7574196	7573770-7574097	http://genome.ucsc.edu/cgi-bin/hgTracks?db=HG38&position=chr7%3A7574196-7572436	ENSG00000164654.15:s:7572436-7573769
ZFYVE26	0.3688	0.9945	67790801-67793608	ENSG00000072121.15	0.3688, -0.3688	9.945e-01, 9.945e-01	4.788e-05;4.788e-05	0.0033, 0.9967	0.4027, 0.5973	s|1e1.1o2|1e1.2o2	2	2	1;0	chr14	-	67790801-67793608, 67790773-67793608	67790572-67790801, 67793608-67793759		http://genome.ucsc.edu/cgi-bin/hgTracks?db=HG38&position=chr14%3A67793759-67790572	ENSG00000072121.15:s:67793608-67793759
RICTOR	0.3455	0.9943	38949427-38949712	ENSG00000164327.12	-0.3455, 0.3455	9.943e-01, 9.943e-01	1.163e-04;1.163e-04	0.4124, 0.5876	0.0694, 0.9306	s|1e1.1o1|1e2.1o1	2	3	0;0	chr5	-	38949427-38949712, 38947441-38949712	38947264-38947441, 38949356-38949427, 38949712-38950720		http://genome.ucsc.edu/cgi-bin/hgTracks?db=HG38&position=chr5%3A38950720-38947264	ENSG00000164327.12:s:38949712-38950720
GRB10	0.4812	0.9942	50669863-50674436	ENSG00000106070.17	-0.4812, 0.4812	9.942e-01, 9.942e-01	7.775e-05;7.775e-05	0.9519, 0.0481	0.4746, 0.5254	s|1e1.1o1|1e2.1o1	2	3	0;1	chr7	-	50669863-50674436, 50626978-50674436	50626822-50626978, 50669722-50669863, 50674436-50674658		http://genome.ucsc.edu/cgi-bin/hgTracks?db=HG38&position=chr7%3A50674658-50626822	ENSG00000106070.17:s:50674436-50674658
RNF185	0.3188	0.994	31192702-31195469	ENSG00000138942.15	-0.3188, 0.1055, 0.1902	9.940e-01, 5.142e-01, 8.859e-01	1.091e-04;6.989e-02;6.312e-03	0.896, 0.0713, 0.0449	0.5555, 0.2014, 0.2451	s|1e1.1o1|1e2.1o1|1e3.1o1	3	4	0;0;0	chr22	+	31192702-31195469, 31192702-31196936, 31192702-31201498	31192684-31192702, 31195469-31195581, 31196936-31197158, 31201498-31201615		http://genome.ucsc.edu/cgi-bin/hgTracks?db=HG38&position=chr22%3A31201615-31192684	ENSG00000138942.15:s:31192684-31192702
GNPDA1	0.3062	0.994	142012041-142012288	ENSG00000113552.15	0.0659, -0.0001, 0.2212, -0.3062	3.306e-01, 1.111e-06, 9.139e-01, 9.940e-01	1.346e-01;9.972e-01;4.192e-03;1.175e-04	0.5166, 0.0079, 0.1033, 0.3774	0.6014, 0.0017, 0.326, 0.0679	t|1e1.1o1|1e2.1o1|1e3.1o1|1e4.1o1	4	5	0;0;1;0	chr5	-	142012041-142012995, 142012041-142012915, 142012041-142012669, 142012041-142012288	142011849-142012041, 142012288-142012377, 142012669-142012794, 142012915-142012973, 142012995-142013041		http://genome.ucsc.edu/cgi-bin/hgTracks?db=HG38&position=chr5%3A142013041-142011849	ENSG00000113552.15:t:142011849-142012041
TPD52L1	0.3034	0.994	125248383-125257098	ENSG00000111907.20	0.3034, -0.2841, -0.0081	9.940e-01, 9.850e-01, 6.084e-03	1.160e-04;3.981e-04;6.797e-01	0.3667, 0.5813, 0.052	0.6666, 0.2944, 0.0318	t|1e1.1o1|1e2.1o1|i	3	3	0;0;1	chr6	+	125248383-125257098, 125253755-125257098, 125253800-125257097	125248282-125248475, 125253717-125253799, 125257098-125257180	125253800-125257097	http://genome.ucsc.edu/cgi-bin/hgTracks?db=HG38&position=chr6%3A125257180-125248282	ENSG00000111907.20:t:125257098-125257180
IQCK	0.3684	0.9935	19764112-19788838	ENSG00000174628.16	0.0991, 0.2325, -0.3684	4.535e-01, 8.863e-01, 9.935e-01	7.551e-02;5.690e-03;1.166e-04	0.2565, 0.0849, 0.6437	0.4092, 0.3412, 0.2647	t|1e1.1o1|1e2.1o1|1e3.1o1	3	4	1;0;0	chr16	+	19733827-19788838, 19735450-19788838, 19764112-19788838	19733698-19734033, 19735353-19735450, 19764035-19764337, 19788838-19789238		http://genome.ucsc.edu/cgi-bin/hgTracks?db=HG38&position=chr16%3A19789238-19733698	ENSG00000174628.16:t:19788838-19789238
POGZ	0.3566	0.9935	151430841-151442081	ENSG00000143442.21	0.3566, -0.3566	9.935e-01, 9.935e-01	1.146e-04;1.146e-04	0.2311, 0.7689	0.6021, 0.3979	t|1e1.1o1|1e2.1o1	2	3	0;0	chr1	-	151430841-151442081, 151430841-151440928	151430666-151430841, 151440843-151441086, 151442081-151442205		http://genome.ucsc.edu/cgi-bin/hgTracks?db=HG38&position=chr1%3A151442205-151430666	ENSG00000143442.21:t:151430666-151430841
MBD1	0.3561	0.9933	50275981-50276378	ENSG00000141644.17	-0.3561, 0.0034, -0.0016, 0.3414	9.933e-01, 1.883e-03, 9.392e-04, 9.917e-01	1.357e-04;8.531e-01;8.953e-01;1.857e-04	0.7619, 0.0033, 0.0246, 0.2166	0.3849, 0.0273, 0.0118, 0.5665	s|1e1.1o2|1e1.2o2|1e2.1o1|i	4	3	0;1;0;1	chr18	-	50275981-50276378, 50275906-50276378, 50275728-50276378, 50276150-50276377	50275600-50275728, 50275835-50276149, 50276378-50276418	50276150-50276377	http://genome.ucsc.edu/cgi-bin/hgTracks?db=HG38&position=chr18%3A50276418-50275600	ENSG00000141644.17:s:50276378-50276418
AP1G1	0.4138	0.9932	71789482-71808763	ENSG00000166747.12	-0.4138, -0.0044, 0.0, 0.3451, 0.0193, 0.001, 0.0044	9.932e-01, 3.259e-03, 3.006e-06, 9.772e-01, 3.247e-02, 7.079e-03, 4.048e-03	1.239e-04;8.530e-01;9.987e-01;5.599e-04;5.519e-01;7.490e-01;8.490e-01	0.7409, 0.0232, 0.0019, 0.1917, 0.0019, 0.0288, 0.0019	0.3262, 0.002, 0.002, 0.5565, 0.0569, 0.0295, 0.0188	t|1e1.1o1|1e2.1o1|1e3.1o1|1e4.1o1|1e5.1o1|1e6.1o1|2e4.1o1	7	7	0;0;0;0;0;0;0	chr16	-	71789482-71808763, 71789482-71808505, 71789482-71808357, 71789482-71808015, 71789482-71807801, 71789482-71806686, 71789480-71808015	71789279-71789482, 71806686-71806728, 71807801-71807838, 71807907-71808294, 71808357-71808493, 71808505-71808677, 71808763-71808834		http://genome.ucsc.edu/cgi-bin/hgTracks?db=HG38&position=chr16%3A71808834-71789279	ENSG00000166747.12:t:71789279-71789482
ZNF227	0.3258	0.9932	44213244-44228446	ENSG00000131115.15	-0.0, 0.3258, -0.2463, -0.0336	5.260e-06, 9.932e-01, 8.802e-01, 1.533e-01	9.976e-01;1.257e-04;5.362e-03;2.864e-01	0.0035, 0.0439, 0.7734, 0.1767	0.003, 0.3745, 0.4974, 0.1235	t|1e3.1o1|2e1.1o1|2e2.1o1|3e2.1o1	4	4	0;0;0;0	chr19	+	44227340-44228201, 44213244-44228446, 44217852-44228446, 44217852-44228487	44213069-44213754, 44217791-44217852, 44227125-44227340, 44228201-44229118		http://genome.ucsc.edu/cgi-bin/hgTracks?db=HG38&position=chr19%3A44229118-44213069	ENSG00000131115.15:t:44228201-44229118
SYNRG	0.3531	0.993	37520214-37520538	ENSG00000275066.4	-0.3531, 0.3531	9.930e-01, 9.930e-01	1.287e-04;1.287e-04	0.8849, 0.1151	0.52, 0.48	s|1e1.1o1|1e2.1o1	2	3	0;0	chr17	-	37520214-37520538, 37519071-37520538	37517830-37519071, 37520179-37520214, 37520538-37520648		http://genome.ucsc.edu/cgi-bin/hgTracks?db=HG38&position=chr17%3A37520648-37517830	ENSG00000275066.4:s:37520538-37520648
POLG	0.3242	0.9929	89317536-89318541	ENSG00000140521.11	-0.3242, 0.3242	9.929e-01, 9.929e-01	1.370e-04;1.370e-04	0.62, 0.38	0.2953, 0.7047	t|1e1.1o1|1e2.1o1	2	3	0;0	chr15	-	89317536-89318541, 89317536-89317939	89317376-89317828, 89317939-89318037, 89318541-89318749		http://genome.ucsc.edu/cgi-bin/hgTracks?db=HG38&position=chr15%3A89318749-89317376	ENSG00000140521.11:t:89317376-89317828
[truncated: 134 more rows]

## Sheet: MV3
gene_name	absolute_max_dpsi	max_probabilty	max_junction_coords	gene_id	mean_dpsi_per_lsv_junction	probability_changing	probability_non_changing	Ctrl_mean_psi	PHF_mean_psi	lsv_type	num_junctions	num_exons	de_novo_junctions	seqid	strand	junctions_coords	exons_coords	ir_coords	ucsc_lsv_link	lsv_id
[truncated: 3,623 more rows]
