# Supplementary material for: Splicing control by PHF5A is crucial for melanoma cell survival
Source: Cell Prolif. 2024 Aug 30;58(2):e13741. doi: 10.1111/cpr.13741 (PMC11839196; doi:10.1111/cpr.13741)
Supplement: Supplementary file 3 — Data S2. [file CPR-58-e13741-s003.xlsx]

## Sheet: S3
Supplementary File S3
425 differentially spliced genes in both cell lines MelHo und MV3
AAED1	BCOR	CEP70	DIP2B	FLOT1	KCTD3	MRPL2	PARD3	RAPGEF2	SLMAP	TM2D1	WBP5
ABI1	BLOC1S6	CEP95	DMTF1	FNDC3B	KDELC1	MRPL48	PARL	RARS2	SLX4IP	TMEM126B	WDFY1
ACADM	BRCA1	CGRRF1	DNAH14	FRA10AC1	KIAA1109	MRPS12	PARP6	RBL2	SMAD4	TMEM128	WDR11
ACSL1	BRCA2	CHD2	DNAJB6	FTSJ1	KIAA1191	MRPS26	PAXIP1	RBM5	SMYD3	TMEM14B	WHSC1L1
ADARB1	BRCC3	CHD3	DNAJC19	GALE	KIAA1468	MSL3	PCBP4	RCE1	SNAPC5	TMEM14C	WSB1
AFMID	BRD8	CHIC1	DNAJC24	GAS2L3	KIAA1524	MTMR10	PCGF5	RECQL5	SNHG1	TMEM206	XRCC3
AGAP1	BTN2A1	CHKB	DONSON	GBA2	KIAA1551	MYO19	PCID2	RERE	SNHG16	TMEM87A	YIPF1
AHCTF1	C11orf49	CIAO1	DPH5	GDI2	KIF3A	MYO5A	PCNX	RGL2	SNHG5	TNFRSF21	ZBTB8OS
AHNAK	C11orf73	CLINT1	DPH7	GIGYF2	KIFAP3	MYSM1	PDCD11	RHBDD2	SNX14	TNIP2	ZC3H14
ALKBH2	C1orf43	CLPB	DPM2	GK5	LAMTOR3	N4BP2L2	PDHB	RICTOR	SPG11	TNRC6A	ZC3H7A
ALKBH3	C5orf34	CNIH4	DSN1	GLS	LARP1	NAV2	PDZD8	RNF121	SPIDR	TOP2B	ZCCHC10
ALMS1	C8orf59	CNOT2	DYM	GMPR2	LETMD1	NBN	PHF10	RNF185	SPIRE1	TRABD2A	ZCCHC8
ANAPC1	CAMKMT	COPS7A	DYRK4	GNB1	LONP1	NBPF15	PIAS2	RNH1	SPOPL	TRAPPC10	ZDHHC16
ANAPC4	CARKD	COX20	E2F4	GOSR1	LPCAT3	NBPF9	PIGB	RP9P	SRRM1	TRAPPC2	ZDHHC17
ANKRD10	CARS2	CPEB4	E2F6	GPATCH2	LRR1	NBR1	PINX1	RPAIN	SRSF10	TRAPPC2L	ZFAND1
ANKRD27	CASK	CPNE1	EDRF1	GPN2	LUZP1	NCBP2	PIP4K2C	RPL24	SSH1	TRIO	ZFAND3
ANKRD36	CBWD2	CPPED1	EED	GTF2H2	MACF1	NDUFAF6	PITPNA	RPL41	ST3GAL6	TRIT1	ZFYVE26
AP1G1	CBWD5	CPSF3L	EIF1AD	GTF2H3	MAP4K5	NDUFV1	PKP4	RPP30	STARD4	TRMT5	ZNF146
AP2A2	CBY1	CREBBP	EIF2AK4	GZF1	MARK3	NGFRAP1	PLSCR1	RPS6KB2	STX2	TRMU	ZNF226
AP2M1	CCDC18	CRNKL1	EIF3B	HARS2	MBD1	NGLY1	PNISR	RTN4	STX8	TRPC4AP	ZNF227
AP3M1	CCDC25	CRTC3	ERMARD	HAUS4	MBNL1	NIPA2	POGZ	RWDD4	SUN1	TTC19	ZNF266
AP4E1	CCDC28A	CSE1L	ERRFI1	HEATR3	MCPH1	NISCH	POLDIP3	SASH1	SUPT20H	TTC4	ZNF283
APBB2	CCDC28B	CSNK1A1	ETAA1	HECTD1	MED13L	NIT1	POM121C	SDCCAG3	SUSD5	UBA6	ZNF346
APTX	CCDC43	DAB2	EVC	HERPUD1	MED23	NME6	PPIL3	SENP5	TAF2	UBE2F	ZNF384
ARHGAP18	CCDC66	DCAF17	EXOSC9	HNRNPC	MED31	NQO2	PQBP1	SENP6	TAPT1	UBE2W	ZNF561
ARID5B	CCNT2	DCAF8	FAM126B	HNRNPH1	METTL3	NSMAF	PRKAR2A	SENP7	TARBP1	UBN1	ZNF721
ARMC10	CCPG1	DCTN3	FAM13B	HNRNPLL	MFF	NSMCE2	PRPF40A	SEPT2	TBL1XR1	UBR3	ZNF800
ASAP1	CD164	DDHD1	FAM188A	HSPA14	MFSD12	NSMF	PSMG1	SETD5	TCTN1	UBXN4	ZNHIT3
ATF6B	CD46	DENND1A	FAM208B	HSPA9	MICALL1	NUFIP2	PSPH	SGOL1	TEX30	UNC50	ZZZ3
ATG9A	CD47	DENND6A	FAM219B	IFT80	MITD1	NUP54	PTBP2	SKP2	TFDP1	UPF3A
ATPAF1	CD58	DERL2	FAM92A1	IMPA1	MLEC	NVL	PTPRS	SLC25A26	TGS1	UPP1
ATXN1	CDK11B	DFFA	FAM96A	INSIG2	MON2	ODF2L	PTS	SLC30A6	THOC2	UQCRQ
AURKB	CDK13	DGCR2	FASTKD1	INTS10	MORC3	OPHN1	PUM2	SLC35B3	THUMPD2	URGCP
AVL9	CENPK	DHX35	FBXL4	ITSN1	MOSPD1	OSBPL3	PVT1	SLC35B4	TIA1	USP10
BABAM1	CENPM	DHX57	FBXO10	JMJD1C	MPZL1	PAIP1	RAF1	SLC43A3	TIMMDC1	VPRBP
BCL2L13	CEP192	DIAPH1	FLAD1	KAT2B	MRAS	PAPOLA	RAN	SLC7A1	TLK2	VPS29
