# Supplementary material for: Splicing control by PHF5A is crucial for melanoma cell survival
Source: Cell Prolif. 2024 Aug 30;58(2):e13741. doi: 10.1111/cpr.13741 (PMC11839196; doi:10.1111/cpr.13741)
Supplement: Supplementary file 4 — Data S3. [file CPR-58-e13741-s001.xlsx]

## Sheet: Suppl. Table A - STRING enricht
#category	term ID	term description	observed gene count	background gene count	strength	false discovery rate	matching proteins in your network (IDs)	matching proteins in your network (labels)
GO Process	GO:0043170	Macromolecule metabolic process	180	5781	0.16	6.64e-05	9606.ENSP00000006777,9606.ENSP00000013125,9606.ENSP00000040877,9606.ENSP00000158771,9606.ENSP00000164305,9606.ENSP00000181839,9606.ENSP00000216277,9606.ENSP00000225728,9606.ENSP00000228506,9606.ENSP00000229195,9606.ENSP00000244769,9606.ENSP00000245838,9606.ENSP00000251119,9606.ENSP00000252011,9606.ENSP00000252015,9606.ENSP00000254900,9606.ENSP00000257347,9606.ENSP00000260129,9606.ENSP00000261249,…	RHBDD2,MAP4K5,TARBP1,DERL2,PIGB,CDK13,PAPOLA,MED31,MLEC,CNOT2,ATXN1,THOC2,ZFYVE26,DHX35,TRPC4AP,BRD8,CARS2,TGS1,TRMT5,CSNK1A1,CREBBP,WSB1,KAT2B,EIF2AK4,CCNT2,TOP2B,CPEB4,NBN,POGZ,ETAA1,UBXN4,SKP2,GTF2H2,DPH7,MINDY3,SPOPL,NGLY1,NVL,MBNL1,PPIL3,NSMCE2,RICTOR,SPIDR,LRR1,METTL3,CIAO2A,ALKBH3,PAIP1,DONSON,RPS6KB2,MRPL48,RCE1,MSL3,UBA6,AURKB,NSD3,SSH1,TLK2,CPNE1,RECQL5,PINX1,SNAPC5,RNF185,TRIT1,DPM2,PA…
GO Process	GO:0006807	Nitrogen compound metabolic process	198	6643	0.15	0.00010	9606.ENSP00000006777,9606.ENSP00000013125,9606.ENSP00000040877,9606.ENSP00000158771,9606.ENSP00000164305,9606.ENSP00000181839,9606.ENSP00000216277,9606.ENSP00000225728,9606.ENSP00000228506,9606.ENSP00000229195,9606.ENSP00000244769,9606.ENSP00000245838,9606.ENSP00000251119,9606.ENSP00000252011,9606.ENSP00000252015,9606.ENSP00000254900,9606.ENSP00000257347,9606.ENSP00000260129,9606.ENSP00000261249,…	RHBDD2,MAP4K5,TARBP1,DERL2,PIGB,CDK13,PAPOLA,MED31,MLEC,CNOT2,ATXN1,THOC2,ZFYVE26,DHX35,TRPC4AP,BRD8,CARS2,TGS1,TRMT5,LPCAT3,CSNK1A1,CREBBP,WSB1,KAT2B,EIF2AK4,CCNT2,TOP2B,CPEB4,NBN,POGZ,ETAA1,UBXN4,SKP2,GTF2H2,DPH7,MINDY3,ARID5B,SPOPL,PTS,NGLY1,NVL,MBNL1,PPIL3,NSMCE2,FLAD1,RICTOR,SPIDR,LRR1,METTL3,CIAO2A,ALKBH3,PAIP1,DONSON,PDHB,RPS6KB2,MRPL48,RCE1,NAXD,MSL3,UBA6,AURKB,NSD3,SSH1,TLK2,CPNE1,GLS,RE…
GO Process	GO:0044238	Primary metabolic process	207	7156	0.13	0.00028	9606.ENSP00000006777,9606.ENSP00000013125,9606.ENSP00000040877,9606.ENSP00000158771,9606.ENSP00000164305,9606.ENSP00000181839,9606.ENSP00000216277,9606.ENSP00000225728,9606.ENSP00000228506,9606.ENSP00000229195,9606.ENSP00000244769,9606.ENSP00000245787,9606.ENSP00000245838,9606.ENSP00000251119,9606.ENSP00000252011,9606.ENSP00000252015,9606.ENSP00000254900,9606.ENSP00000257347,9606.ENSP00000260129,…	RHBDD2,MAP4K5,TARBP1,DERL2,PIGB,CDK13,PAPOLA,MED31,MLEC,CNOT2,ATXN1,INSIG2,THOC2,ZFYVE26,DHX35,TRPC4AP,BRD8,CARS2,TGS1,TRMT5,LPCAT3,CSNK1A1,CREBBP,WSB1,KAT2B,EIF2AK4,CCNT2,TOP2B,CPEB4,NBN,CRTC3,POGZ,ETAA1,UBXN4,SKP2,GTF2H2,DPH7,MINDY3,SPOPL,PTS,NGLY1,NVL,MBNL1,PPIL3,NSMCE2,FLAD1,RICTOR,SPIDR,LRR1,METTL3,CIAO2A,ALKBH3,PAIP1,DONSON,PDHB,RPS6KB2,MRPL48,RCE1,NAXD,BTN2A1,MSL3,UBA6,AURKB,NSD3,OSBPL3,SS…
GO Process	GO:0090304	Nucleic acid metabolic process	85	2203	0.26	0.00030	9606.ENSP00000040877,9606.ENSP00000181839,9606.ENSP00000216277,9606.ENSP00000225728,9606.ENSP00000229195,9606.ENSP00000244769,9606.ENSP00000245838,9606.ENSP00000251119,9606.ENSP00000252011,9606.ENSP00000257347,9606.ENSP00000260129,9606.ENSP00000261249,9606.ENSP00000264157,9606.ENSP00000264331,9606.ENSP00000265433,9606.ENSP00000271715,9606.ENSP00000272342,9606.ENSP00000274400,9606.ENSP00000281701,…	TARBP1,CDK13,PAPOLA,MED31,CNOT2,ATXN1,THOC2,ZFYVE26,DHX35,CARS2,TGS1,TRMT5,CCNT2,TOP2B,NBN,POGZ,ETAA1,GTF2H2,NVL,MBNL1,PPIL3,NSMCE2,SPIDR,METTL3,ALKBH3,DONSON,RECQL5,PINX1,SNAPC5,TRIT1,SRRM1,NCBP2,FTSJ1,PUM2,SMAD4,RBM5,PLSCR1,HNRNPH1,BABAM1,LONP1,ADARB1,MED23,BRCC3,RARS2,PDCD11,PTBP2,UPF3A,TFDP1,DFFA,CRNKL1,TAF2,EXOSC9,APTX,BRCA2,ZC3H7A,INTS10,PAXIP1,RPAIN,PRPF40A,RPP30,HNRNPLL,DCAF1,ALKBH2,FASTK…
GO Process	GO:0008152	Metabolic process	223	7988	0.12	0.00060	9606.ENSP00000006777,9606.ENSP00000013125,9606.ENSP00000040877,9606.ENSP00000158771,9606.ENSP00000164305,9606.ENSP00000181839,9606.ENSP00000216277,9606.ENSP00000225728,9606.ENSP00000228506,9606.ENSP00000229195,9606.ENSP00000244769,9606.ENSP00000245787,9606.ENSP00000245838,9606.ENSP00000251119,9606.ENSP00000252011,9606.ENSP00000252015,9606.ENSP00000254900,9606.ENSP00000257347,9606.ENSP00000260129,…	RHBDD2,MAP4K5,TARBP1,DERL2,PIGB,CDK13,PAPOLA,MED31,MLEC,CNOT2,ATXN1,INSIG2,THOC2,ZFYVE26,DHX35,TRPC4AP,BRD8,CARS2,TGS1,TRMT5,LPCAT3,CSNK1A1,SPG11,CREBBP,WSB1,KAT2B,EIF2AK4,CCNT2,TOP2B,CPEB4,NBN,PRKAR2A,CRTC3,POGZ,ETAA1,UBXN4,SKP2,GTF2H2,DPH7,MINDY3,ARID5B,SPOPL,PTS,NGLY1,NVL,MBNL1,PPIL3,NSMCE2,FLAD1,RICTOR,HSPA9,SPIDR,LRR1,METTL3,CIAO2A,ALKBH3,PAIP1,DONSON,PDHB,RPS6KB2,MRPL48,RCE1,NAXD,BTN2A1,MSL…
GO Process	GO:0071704	Organic substance metabolic process	212	7522	0.12	0.00072	9606.ENSP00000006777,9606.ENSP00000013125,9606.ENSP00000040877,9606.ENSP00000158771,9606.ENSP00000164305,9606.ENSP00000181839,9606.ENSP00000216277,9606.ENSP00000225728,9606.ENSP00000228506,9606.ENSP00000229195,9606.ENSP00000244769,9606.ENSP00000245787,9606.ENSP00000245838,9606.ENSP00000251119,9606.ENSP00000252011,9606.ENSP00000252015,9606.ENSP00000254900,9606.ENSP00000257347,9606.ENSP00000260129,…	RHBDD2,MAP4K5,TARBP1,DERL2,PIGB,CDK13,PAPOLA,MED31,MLEC,CNOT2,ATXN1,INSIG2,THOC2,ZFYVE26,DHX35,TRPC4AP,BRD8,CARS2,TGS1,TRMT5,LPCAT3,CSNK1A1,CREBBP,WSB1,KAT2B,EIF2AK4,CCNT2,TOP2B,CPEB4,NBN,CRTC3,POGZ,ETAA1,UBXN4,SKP2,GTF2H2,DPH7,MINDY3,SPOPL,PTS,NGLY1,NVL,MBNL1,PPIL3,NSMCE2,FLAD1,RICTOR,SPIDR,LRR1,METTL3,CIAO2A,ALKBH3,PAIP1,DONSON,PDHB,RPS6KB2,MRPL48,RCE1,NAXD,BTN2A1,MSL3,UBA6,AURKB,NSD3,OSBPL3,SS…
GO Process	GO:0034641	Cellular nitrogen compound metabolic process	116	3463	0.2	0.00073	9606.ENSP00000040877,9606.ENSP00000181839,9606.ENSP00000216277,9606.ENSP00000225728,9606.ENSP00000229195,9606.ENSP00000244769,9606.ENSP00000245838,9606.ENSP00000251119,9606.ENSP00000252011,9606.ENSP00000257347,9606.ENSP00000260129,9606.ENSP00000261249,9606.ENSP00000264157,9606.ENSP00000264331,9606.ENSP00000265085,9606.ENSP00000265433,9606.ENSP00000271715,9606.ENSP00000272342,9606.ENSP00000274400,…	TARBP1,CDK13,PAPOLA,MED31,CNOT2,ATXN1,THOC2,ZFYVE26,DHX35,CARS2,TGS1,TRMT5,CCNT2,TOP2B,CPEB4,NBN,POGZ,ETAA1,GTF2H2,PTS,NVL,MBNL1,PPIL3,NSMCE2,FLAD1,SPIDR,METTL3,ALKBH3,PAIP1,DONSON,PDHB,RPS6KB2,MRPL48,NAXD,RECQL5,PINX1,SNAPC5,TRIT1,PARL,SRRM1,NCBP2,FTSJ1,AFMID,UPP1,LARP1,PUM2,SMAD4,RBM5,PLSCR1,HNRNPH1,BABAM1,LONP1,ADARB1,EIF3B,NIT1,MED23,BRCC3,RARS2,PDCD11,PTBP2,ACADM,UPF3A,TFDP1,DFFA,CRNKL1,GBA2…
GO Process	GO:0044237	Cellular metabolic process	190	6568	0.13	0.00073	9606.ENSP00000006777,9606.ENSP00000013125,9606.ENSP00000040877,9606.ENSP00000158771,9606.ENSP00000164305,9606.ENSP00000181839,9606.ENSP00000216277,9606.ENSP00000225728,9606.ENSP00000228506,9606.ENSP00000229195,9606.ENSP00000244769,9606.ENSP00000245787,9606.ENSP00000245838,9606.ENSP00000251119,9606.ENSP00000252011,9606.ENSP00000252015,9606.ENSP00000257347,9606.ENSP00000260129,9606.ENSP00000261249,…	RHBDD2,MAP4K5,TARBP1,DERL2,PIGB,CDK13,PAPOLA,MED31,MLEC,CNOT2,ATXN1,INSIG2,THOC2,ZFYVE26,DHX35,TRPC4AP,CARS2,TGS1,TRMT5,LPCAT3,CSNK1A1,SPG11,CREBBP,EIF2AK4,CCNT2,TOP2B,CPEB4,NBN,PRKAR2A,POGZ,ETAA1,UBXN4,SKP2,GTF2H2,DPH7,SPOPL,PTS,NGLY1,NVL,MBNL1,PPIL3,NSMCE2,FLAD1,RICTOR,HSPA9,SPIDR,METTL3,CIAO2A,ALKBH3,PAIP1,DONSON,PDHB,RPS6KB2,MRPL48,RCE1,NAXD,SNX14,UBA6,AURKB,NSD3,OSBPL3,SSH1,TLK2,GLS,RECQL5,P…
GO Process	GO:0006139	Nucleobase-containing compound metabolic process	96	2722	0.22	0.00095	9606.ENSP00000040877,9606.ENSP00000181839,9606.ENSP00000216277,9606.ENSP00000225728,9606.ENSP00000229195,9606.ENSP00000244769,9606.ENSP00000245838,9606.ENSP00000251119,9606.ENSP00000252011,9606.ENSP00000257347,9606.ENSP00000260129,9606.ENSP00000261249,9606.ENSP00000264157,9606.ENSP00000264331,9606.ENSP00000265433,9606.ENSP00000271715,9606.ENSP00000272342,9606.ENSP00000274400,9606.ENSP00000281701,…	TARBP1,CDK13,PAPOLA,MED31,CNOT2,ATXN1,THOC2,ZFYVE26,DHX35,CARS2,TGS1,TRMT5,CCNT2,TOP2B,NBN,POGZ,ETAA1,GTF2H2,NVL,MBNL1,PPIL3,NSMCE2,FLAD1,SPIDR,METTL3,ALKBH3,DONSON,PDHB,NAXD,RECQL5,PINX1,SNAPC5,TRIT1,SRRM1,NCBP2,FTSJ1,AFMID,UPP1,PUM2,SMAD4,RBM5,PLSCR1,HNRNPH1,BABAM1,LONP1,ADARB1,MED23,BRCC3,RARS2,PDCD11,PTBP2,UPF3A,TFDP1,DFFA,CRNKL1,TAF2,SLC35B3,EXOSC9,APTX,BRCA2,ZC3H7A,INTS10,PAXIP1,RPAIN,PRPF4…
GO Process	GO:0033036	Macromolecule localization	85	2356	0.23	0.0019	9606.ENSP00000158771,9606.ENSP00000215957,9606.ENSP00000225724,9606.ENSP00000245787,9606.ENSP00000245838,9606.ENSP00000256858,9606.ENSP00000261842,9606.ENSP00000261866,9606.ENSP00000262177,9606.ENSP00000262982,9606.ENSP00000263461,9606.ENSP00000264431,9606.ENSP00000264883,9606.ENSP00000278483,9606.ENSP00000296632,9606.ENSP00000297185,9606.ENSP00000299192,9606.ENSP00000302037,9606.ENSP00000304292,…	DERL2,MICALL1,GOSR1,INSIG2,THOC2,RELCH,AP4E1,SPG11,DNAJB6,CSE1L,WDR11,RAPGEF2,NUP54,HIKESHI,STARD4,HSPA9,HEATR3,MFF,ANKRD27,STX8,AGAP1,IFT80,SNX14,DAB2,AURKB,OSBPL3,PITPNA,PINX1,NCBP2,AP2A2,PDZD8,RTN4,SEPTIN6,MCPH1,PLSCR1,AP3M1,ENTR1,KIFAP3,MACF1,AHCTF1,DENND1A,PARD3,UPF3A,FLOT1,BRCA2,GDI2,ITSN1,DNAJC19,DIAPH1,STX2,AP1G1,MON2,TCTN1,MYO5A,HECTD1,MORC3,SUN1,TAPT1,KIF3A,RPAIN,ATG9A,UNC50,SPIRE1,FAM1…
GO Process	GO:0071840	Cellular component organization or biogenesis	166	5639	0.14	0.0019	9606.ENSP00000206474,9606.ENSP00000215957,9606.ENSP00000220669,9606.ENSP00000225724,9606.ENSP00000225728,9606.ENSP00000251119,9606.ENSP00000254900,9606.ENSP00000259154,9606.ENSP00000260129,9606.ENSP00000261407,9606.ENSP00000261647,9606.ENSP00000261798,9606.ENSP00000261866,9606.ENSP00000262133,9606.ENSP00000262177,9606.ENSP00000262367,9606.ENSP00000262376,9606.ENSP00000262394,9606.ENSP00000263461,…	HAUS4,MICALL1,ZFAND1,GOSR1,MED31,ZFYVE26,BRD8,KCTD3,TGS1,LPCAT3,TTC19,CSNK1A1,SPG11,RBL2,DNAJB6,CREBBP,UBN1,WSB1,WDR11,SGO1,KAT2B,EIF2AK4,TOP2B,RAPGEF2,NUP54,CEP70,NBN,CRTC3,DYM,POGZ,HIKESHI,NVL,NSMCE2,MRAS,MITD1,TRAPPC10,STARD4,RICTOR,TNFRSF21,HSPA9,METTL3,HEATR3,CIAO2A,DIP2B,MFF,ANKRD27,STX8,MSL3,IFT80,SNX14,DAB2,UBA6,AURKB,NSD3,SSH1,TLK2,PITPNA,CPNE1,GLS,RECQL5,PINX1,PARL,PSMG1,PDZD8,PCGF5,RTN…
GO Process	GO:0006725	Cellular aromatic compound metabolic process	99	2936	0.2	0.0029	9606.ENSP00000040877,9606.ENSP00000181839,9606.ENSP00000216277,9606.ENSP00000225728,9606.ENSP00000229195,9606.ENSP00000244769,9606.ENSP00000245838,9606.ENSP00000251119,9606.ENSP00000252011,9606.ENSP00000257347,9606.ENSP00000260129,9606.ENSP00000261249,9606.ENSP00000264157,9606.ENSP00000264331,9606.ENSP00000265433,9606.ENSP00000271715,9606.ENSP00000272342,9606.ENSP00000274400,9606.ENSP00000280362,…	TARBP1,CDK13,PAPOLA,MED31,CNOT2,ATXN1,THOC2,ZFYVE26,DHX35,CARS2,TGS1,TRMT5,CCNT2,TOP2B,NBN,POGZ,ETAA1,GTF2H2,PTS,NVL,MBNL1,PPIL3,NSMCE2,FLAD1,SPIDR,METTL3,ALKBH3,DONSON,PDHB,NAXD,RECQL5,PINX1,SNAPC5,TRIT1,SRRM1,NCBP2,FTSJ1,AFMID,UPP1,PUM2,SMAD4,RBM5,PLSCR1,MFSD12,HNRNPH1,BABAM1,LONP1,ADARB1,MED23,BRCC3,RARS2,PDCD11,PTBP2,UPF3A,TFDP1,DFFA,CRNKL1,TAF2,SLC35B3,EXOSC9,APTX,BRCA2,ZC3H7A,INTS10,PAXIP1,…
GO Process	GO:0006996	Organelle organization	112	3470	0.18	0.0029	9606.ENSP00000206474,9606.ENSP00000220669,9606.ENSP00000225724,9606.ENSP00000251119,9606.ENSP00000254900,9606.ENSP00000261407,9606.ENSP00000261647,9606.ENSP00000261798,9606.ENSP00000261866,9606.ENSP00000262133,9606.ENSP00000262177,9606.ENSP00000262376,9606.ENSP00000263461,9606.ENSP00000263753,9606.ENSP00000263754,9606.ENSP00000264331,9606.ENSP00000264883,9606.ENSP00000264982,9606.ENSP00000265433,…	HAUS4,ZFAND1,GOSR1,ZFYVE26,BRD8,LPCAT3,TTC19,CSNK1A1,SPG11,RBL2,DNAJB6,UBN1,WDR11,SGO1,KAT2B,TOP2B,NUP54,CEP70,NBN,DYM,POGZ,HIKESHI,NSMCE2,MRAS,TRAPPC10,RICTOR,HSPA9,METTL3,MFF,STX8,MSL3,IFT80,AURKB,NSD3,SSH1,TLK2,RECQL5,PINX1,PARL,PDZD8,PCGF5,RTN4,PUM2,EED,RERE,SEPTIN6,PHF10,MCPH1,AP3M1,OPHN1,TMEM126B,BABAM1,LONP1,KIFAP3,MACF1,AHCTF1,COX20,FBXL4,BRCC3,PARD3,ABI1,BCOR,CAMKMT,E2F4,BRCA2,CHD3,DNAJC…
GO Process	GO:0007049	Cell cycle	53	1246	0.3	0.0029	9606.ENSP00000206474,9606.ENSP00000216420,9606.ENSP00000251119,9606.ENSP00000259632,9606.ENSP00000261647,9606.ENSP00000261798,9606.ENSP00000262133,9606.ENSP00000263753,9606.ENSP00000263754,9606.ENSP00000263791,9606.ENSP00000264157,9606.ENSP00000264331,9606.ENSP00000265433,9606.ENSP00000271715,9606.ENSP00000274255,9606.ENSP00000287437,9606.ENSP00000289359,9606.ENSP00000307143,9606.ENSP00000313950,…	HAUS4,CGRRF1,ZFYVE26,DCTN3,TTC19,CSNK1A1,RBL2,SGO1,KAT2B,EIF2AK4,CCNT2,TOP2B,NBN,POGZ,SKP2,NSMCE2,MITD1,DONSON,AURKB,TLK2,RECQL5,PINX1,SENP5,ANAPC1,SEPTIN6,MCPH1,ENTR1,BABAM1,AHCTF1,BRCC3,PARD3,TFDP1,TAF2,E2F4,BRCA2,CHD3,E2F6,RPL24,DMTF1,CENPK,SUN1,KIF3A,PRPF40A,GIGYF2,SPIRE1,DSN1,URGCP,CCPG1,BRCA1,ANAPC4,CEP192,RAN,CDK11B
GO Process	GO:0010467	Gene expression	77	2101	0.24	0.0029	9606.ENSP00000040877,9606.ENSP00000181839,9606.ENSP00000216277,9606.ENSP00000225728,9606.ENSP00000244769,9606.ENSP00000245838,9606.ENSP00000252011,9606.ENSP00000257347,9606.ENSP00000260129,9606.ENSP00000261249,9606.ENSP00000262367,9606.ENSP00000263754,9606.ENSP00000264157,9606.ENSP00000265085,9606.ENSP00000265433,9606.ENSP00000274400,9606.ENSP00000281701,9606.ENSP00000282486,9606.ENSP00000286175,…	TARBP1,CDK13,PAPOLA,MED31,ATXN1,THOC2,DHX35,CARS2,TGS1,TRMT5,CREBBP,KAT2B,CCNT2,CPEB4,NBN,GTF2H2,NVL,MBNL1,PPIL3,METTL3,CIAO2A,PAIP1,RPS6KB2,MRPL48,RCE1,SNAPC5,TRIT1,PARL,SRRM1,NCBP2,FTSJ1,LARP1,PUM2,SMAD4,RBM5,HNRNPH1,ADARB1,EIF3B,MED23,RARS2,PDCD11,PTBP2,TFDP1,CRNKL1,TAF2,SLC30A6,EXOSC9,MRPS26,MRPL2,RPL24,CHD2,ZC3H7A,INTS10,MRPS12,PRPF40A,RPP30,HNRNPLL,POLDIP3,FASTKD1,TIA1,ZBTB8OS,CIAO1,SRSF10,…
GO Process	GO:0016043	Cellular component organization	160	5436	0.14	0.0029	9606.ENSP00000206474,9606.ENSP00000215957,9606.ENSP00000220669,9606.ENSP00000225724,9606.ENSP00000225728,9606.ENSP00000251119,9606.ENSP00000254900,9606.ENSP00000259154,9606.ENSP00000260129,9606.ENSP00000261407,9606.ENSP00000261647,9606.ENSP00000261798,9606.ENSP00000261866,9606.ENSP00000262133,9606.ENSP00000262177,9606.ENSP00000262367,9606.ENSP00000262376,9606.ENSP00000262394,9606.ENSP00000263461,…	HAUS4,MICALL1,ZFAND1,GOSR1,MED31,ZFYVE26,BRD8,KCTD3,TGS1,LPCAT3,TTC19,CSNK1A1,SPG11,RBL2,DNAJB6,CREBBP,UBN1,WSB1,WDR11,SGO1,KAT2B,EIF2AK4,TOP2B,RAPGEF2,NUP54,CEP70,NBN,CRTC3,DYM,POGZ,HIKESHI,NSMCE2,MRAS,MITD1,TRAPPC10,STARD4,RICTOR,TNFRSF21,HSPA9,METTL3,CIAO2A,DIP2B,MFF,ANKRD27,STX8,MSL3,IFT80,SNX14,DAB2,UBA6,AURKB,NSD3,SSH1,TLK2,PITPNA,CPNE1,GLS,RECQL5,PINX1,PARL,PSMG1,PDZD8,PCGF5,RTN4,PUM2,EED,…
GO Process	GO:0044260	Cellular macromolecule metabolic process	88	2512	0.22	0.0029	9606.ENSP00000006777,9606.ENSP00000040877,9606.ENSP00000158771,9606.ENSP00000164305,9606.ENSP00000228506,9606.ENSP00000229195,9606.ENSP00000251119,9606.ENSP00000252015,9606.ENSP00000257347,9606.ENSP00000260129,9606.ENSP00000261249,9606.ENSP00000261798,9606.ENSP00000262367,9606.ENSP00000264331,9606.ENSP00000265085,9606.ENSP00000265433,9606.ENSP00000271715,9606.ENSP00000272342,9606.ENSP00000272638,…	RHBDD2,TARBP1,DERL2,PIGB,MLEC,CNOT2,ZFYVE26,TRPC4AP,CARS2,TGS1,TRMT5,CSNK1A1,CREBBP,TOP2B,CPEB4,NBN,POGZ,ETAA1,UBXN4,SKP2,GTF2H2,SPOPL,NGLY1,NSMCE2,SPIDR,METTL3,ALKBH3,PAIP1,DONSON,RPS6KB2,MRPL48,UBA6,NSD3,RECQL5,PINX1,RNF185,DPM2,NCBP2,FTSJ1,LARP1,EED,ANAPC1,BABAM1,LONP1,EIF3B,RNF121,FBXL4,BRCC3,RARS2,ACADM,UPF3A,POGLUT2,DFFA,CAMKMT,EXOSC9,APTX,BRCA2,MRPS26,MRPL2,ZDHHC16,RPL24,HECTD1,PAXIP1,MRPS…
GO Process	GO:0046483	Heterocycle metabolic process	98	2891	0.2	0.0029	9606.ENSP00000040877,9606.ENSP00000181839,9606.ENSP00000216277,9606.ENSP00000225728,9606.ENSP00000229195,9606.ENSP00000244769,9606.ENSP00000245838,9606.ENSP00000251119,9606.ENSP00000252011,9606.ENSP00000257347,9606.ENSP00000260129,9606.ENSP00000261249,9606.ENSP00000264157,9606.ENSP00000264331,9606.ENSP00000265433,9606.ENSP00000271715,9606.ENSP00000272342,9606.ENSP00000274400,9606.ENSP00000280362,…	TARBP1,CDK13,PAPOLA,MED31,CNOT2,ATXN1,THOC2,ZFYVE26,DHX35,CARS2,TGS1,TRMT5,CCNT2,TOP2B,NBN,POGZ,ETAA1,GTF2H2,PTS,NVL,MBNL1,PPIL3,NSMCE2,FLAD1,SPIDR,METTL3,ALKBH3,DONSON,PDHB,NAXD,RECQL5,PINX1,SNAPC5,TRIT1,SRRM1,NCBP2,FTSJ1,AFMID,UPP1,PUM2,SMAD4,RBM5,PLSCR1,HNRNPH1,BABAM1,LONP1,ADARB1,MED23,BRCC3,RARS2,PDCD11,PTBP2,UPF3A,TFDP1,DFFA,CRNKL1,TAF2,SLC35B3,EXOSC9,APTX,BRCA2,ZC3H7A,INTS10,PAXIP1,RPAIN,P…
GO Process	GO:0046907	Intracellular transport	56	1365	0.28	0.0029	9606.ENSP00000158771,9606.ENSP00000215957,9606.ENSP00000225724,9606.ENSP00000244769,9606.ENSP00000245838,9606.ENSP00000256858,9606.ENSP00000261842,9606.ENSP00000261866,9606.ENSP00000262982,9606.ENSP00000263461,9606.ENSP00000264501,9606.ENSP00000264883,9606.ENSP00000278483,9606.ENSP00000291574,9606.ENSP00000296632,9606.ENSP00000297185,9606.ENSP00000299192,9606.ENSP00000302037,9606.ENSP00000304292,…	DERL2,MICALL1,GOSR1,ATXN1,THOC2,RELCH,AP4E1,SPG11,CSE1L,WDR11,KIAA1109,NUP54,HIKESHI,TRAPPC10,STARD4,HSPA9,HEATR3,MFF,ANKRD27,STX8,IFT80,NCBP2,AP2A2,AP3M1,ENTR1,KIFAP3,AHCTF1,DENND1A,PARD3,UPF3A,ITSN1,DNAJC19,TMEM87A,STX2,AP1G1,MON2,MYO5A,SUN1,KIF3A,RPAIN,SPIRE1,TRAPPC2,POLDIP3,AP2M1,HERPUD1,SRSF10,CNIH4,TMEM14C,RAN,BLOC1S6,TRAPPC2L,PCID2,MYO19,VPS29,POM121C,ALMS1
GO Process	GO:0008104	Protein localization	72	1943	0.24	0.0030	9606.ENSP00000158771,9606.ENSP00000215957,9606.ENSP00000225724,9606.ENSP00000245787,9606.ENSP00000261842,9606.ENSP00000261866,9606.ENSP00000262177,9606.ENSP00000262982,9606.ENSP00000263461,9606.ENSP00000264431,9606.ENSP00000264883,9606.ENSP00000278483,9606.ENSP00000297185,9606.ENSP00000299192,9606.ENSP00000302037,9606.ENSP00000304292,9606.ENSP00000305255,9606.ENSP00000307634,9606.ENSP00000312778,…	DERL2,MICALL1,GOSR1,INSIG2,AP4E1,SPG11,DNAJB6,CSE1L,WDR11,RAPGEF2,NUP54,HIKESHI,HSPA9,HEATR3,MFF,ANKRD27,STX8,AGAP1,IFT80,SNX14,DAB2,AURKB,PINX1,AP2A2,RTN4,SEPTIN6,MCPH1,AP3M1,ENTR1,KIFAP3,MACF1,AHCTF1,DENND1A,PARD3,FLOT1,BRCA2,GDI2,ITSN1,DNAJC19,DIAPH1,STX2,AP1G1,MON2,TCTN1,MYO5A,HECTD1,MORC3,SUN1,TAPT1,KIF3A,RPAIN,ATG9A,UNC50,SPIRE1,FAM126B,TIA1,RAF1,AP2M1,ZDHHC17,HERPUD1,SMYD3,CNIH4,LAMTOR3,CE…
GO Process	GO:1903311	Regulation of mRNA metabolic process	21	302	0.51	0.0034	9606.ENSP00000216277,9606.ENSP00000229195,9606.ENSP00000251038,9606.ENSP00000282486,9606.ENSP00000298717,9606.ENSP00000302768,9606.ENSP00000326261,9606.ENSP00000326806,9606.ENSP00000336721,9606.ENSP00000338173,9606.ENSP00000343054,9606.ENSP00000368984,9606.ENSP00000379144,9606.ENSP00000387170,9606.ENSP00000400513,9606.ENSP00000401371,9606.ENSP00000417196,9606.ENSP00000420195,9606.ENSP00000451291,…	PAPOLA,CNOT2,ZC3H14,MBNL1,METTL3,PAIP1,SRRM1,NCBP2,LARP1,PUM2,RBM5,EXOSC9,TNRC6A,GIGYF2,FASTKD1,TIA1,PCBP4,SRSF10,HNRNPC,CDK11B,PCID2
GO Process	GO:0006396	RNA processing	40	868	0.33	0.0051	9606.ENSP00000040877,9606.ENSP00000181839,9606.ENSP00000216277,9606.ENSP00000244769,9606.ENSP00000245838,9606.ENSP00000252011,9606.ENSP00000260129,9606.ENSP00000261249,9606.ENSP00000281701,9606.ENSP00000282486,9606.ENSP00000286175,9606.ENSP00000298717,9606.ENSP00000321810,9606.ENSP00000326261,9606.ENSP00000326806,9606.ENSP00000326948,9606.ENSP00000338173,9606.ENSP00000343054,9606.ENSP00000349168,…	TARBP1,CDK13,PAPOLA,ATXN1,THOC2,DHX35,TGS1,TRMT5,NVL,MBNL1,PPIL3,METTL3,TRIT1,SRRM1,NCBP2,FTSJ1,PUM2,RBM5,HNRNPH1,ADARB1,PDCD11,PTBP2,CRNKL1,EXOSC9,ZC3H7A,INTS10,PRPF40A,RPP30,HNRNPLL,FASTKD1,TIA1,ZBTB8OS,SRSF10,THUMPD2,ZCCHC8,INTS11,HNRNPC,ZNHIT3,TRMU,PQBP1
GO Process	GO:0043412	Macromolecule modification	96	2898	0.19	0.0051	9606.ENSP00000013125,9606.ENSP00000040877,9606.ENSP00000164305,9606.ENSP00000181839,9606.ENSP00000225728,9606.ENSP00000228506,9606.ENSP00000252015,9606.ENSP00000254900,9606.ENSP00000260129,9606.ENSP00000261249,9606.ENSP00000261798,9606.ENSP00000262367,9606.ENSP00000262394,9606.ENSP00000263754,9606.ENSP00000263791,9606.ENSP00000264157,9606.ENSP00000274255,9606.ENSP00000277540,9606.ENSP00000277632,…	MAP4K5,TARBP1,PIGB,CDK13,MED31,MLEC,TRPC4AP,BRD8,TGS1,TRMT5,CSNK1A1,CREBBP,WSB1,KAT2B,EIF2AK4,CCNT2,SKP2,DPH7,MINDY3,SPOPL,NGLY1,PPIL3,NSMCE2,RICTOR,LRR1,METTL3,ALKBH3,RPS6KB2,RCE1,MSL3,UBA6,AURKB,NSD3,SSH1,TLK2,RNF185,TRIT1,DPM2,FTSJ1,SENP5,PCGF5,EED,ANAPC1,TRIO,BABAM1,ADARB1,RNF121,SASH1,DCAF8,BRCC3,DPH5,ZZZ3,DCAF17,POGLUT2,ABI1,TAF2,BCOR,CAMKMT,BRCA2,CHD3,ZDHHC16,SENP7,JMJD1C,HECTD1,MORC3,PAXI…
GO Process	GO:0010564	Regulation of cell cycle process	35	716	0.36	0.0055	9606.ENSP00000251119,9606.ENSP00000262133,9606.ENSP00000263754,9606.ENSP00000263791,9606.ENSP00000265433,9606.ENSP00000272342,9606.ENSP00000287437,9606.ENSP00000307143,9606.ENSP00000313950,9606.ENSP00000318966,9606.ENSP00000339109,9606.ENSP00000341805,9606.ENSP00000342924,9606.ENSP00000345494,9606.ENSP00000349929,9606.ENSP00000352408,9606.ENSP00000355465,9606.ENSP00000358474,9606.ENSP00000364519,…	ZFYVE26,RBL2,KAT2B,EIF2AK4,NBN,ETAA1,NSMCE2,DONSON,AURKB,PINX1,ANAPC1,PHF10,MCPH1,PLSCR1,ENTR1,BABAM1,AHCTF1,BRCC3,TFDP1,BRCA2,PKP4,PAXIP1,PRPF40A,GIGYF2,SENP6,NME6,BRCA1,TMEM14B,ANAPC4,APBB2,XRCC3,CDK11B,PCID2,MYO19,ALMS1
GO Process	GO:0016570	Histone modification	24	396	0.45	0.0056	9606.ENSP00000254900,9606.ENSP00000262367,9606.ENSP00000263754,9606.ENSP00000312244,9606.ENSP00000313950,9606.ENSP00000313983,9606.ENSP00000337500,9606.ENSP00000338186,9606.ENSP00000352408,9606.ENSP00000358474,9606.ENSP00000359837,9606.ENSP00000367406,9606.ENSP00000367705,9606.ENSP00000369497,9606.ENSP00000369716,9606.ENSP00000382204,9606.ENSP00000384048,9606.ENSP00000385852,9606.ENSP00000393183,…	BRD8,CREBBP,KAT2B,MSL3,AURKB,NSD3,PCGF5,EED,BABAM1,BRCC3,ZZZ3,TAF2,BCOR,BRCA2,CHD3,JMJD1C,PAXIP1,SETD5,DCAF1,TBL1XR1,SUPT20H,MYSM1,BRCA1,SMYD3
GO Process	GO:1901360	Organic cyclic compound metabolic process	102	3181	0.18	0.0084	9606.ENSP00000040877,9606.ENSP00000181839,9606.ENSP00000216277,9606.ENSP00000225728,9606.ENSP00000229195,9606.ENSP00000244769,9606.ENSP00000245787,9606.ENSP00000245838,9606.ENSP00000251119,9606.ENSP00000252011,9606.ENSP00000257347,9606.ENSP00000260129,9606.ENSP00000261249,9606.ENSP00000264157,9606.ENSP00000264331,9606.ENSP00000265433,9606.ENSP00000271715,9606.ENSP00000272342,9606.ENSP00000274400,…	TARBP1,CDK13,PAPOLA,MED31,CNOT2,ATXN1,INSIG2,THOC2,ZFYVE26,DHX35,CARS2,TGS1,TRMT5,CCNT2,TOP2B,NBN,POGZ,ETAA1,GTF2H2,PTS,NVL,MBNL1,PPIL3,NSMCE2,FLAD1,SPIDR,METTL3,ALKBH3,DONSON,PDHB,NAXD,OSBPL3,RECQL5,PINX1,SNAPC5,TRIT1,SRRM1,NCBP2,FTSJ1,AFMID,UPP1,PUM2,SMAD4,RBM5,PLSCR1,MFSD12,HNRNPH1,BABAM1,LONP1,ADARB1,MED23,BRCC3,RARS2,PDCD11,PTBP2,UPF3A,TFDP1,DFFA,CRNKL1,GBA2,TAF2,SLC35B3,EXOSC9,APTX,BRCA2,ZC…
GO Process	GO:0016070	RNA metabolic process	59	1550	0.25	0.0087	9606.ENSP00000040877,9606.ENSP00000181839,9606.ENSP00000216277,9606.ENSP00000225728,9606.ENSP00000229195,9606.ENSP00000244769,9606.ENSP00000245838,9606.ENSP00000252011,9606.ENSP00000257347,9606.ENSP00000260129,9606.ENSP00000261249,9606.ENSP00000264157,9606.ENSP00000274400,9606.ENSP00000281701,9606.ENSP00000282486,9606.ENSP00000286175,9606.ENSP00000298717,9606.ENSP00000302232,9606.ENSP00000319597,…	TARBP1,CDK13,PAPOLA,MED31,CNOT2,ATXN1,THOC2,DHX35,CARS2,TGS1,TRMT5,CCNT2,GTF2H2,NVL,MBNL1,PPIL3,METTL3,ALKBH3,SNAPC5,TRIT1,SRRM1,NCBP2,FTSJ1,PUM2,SMAD4,RBM5,HNRNPH1,ADARB1,MED23,RARS2,PDCD11,PTBP2,UPF3A,TFDP1,CRNKL1,TAF2,EXOSC9,ZC3H7A,INTS10,PRPF40A,RPP30,HNRNPLL,FASTKD1,TIA1,ZBTB8OS,SRSF10,THUMPD2,RNH1,ZCCHC8,INTS11,GTF2H3,HNRNPC,PIAS2,MBD1,PCID2,ZNHIT3,HARS2,TRMU,PQBP1
GO Process	GO:0051641	Cellular localization	89	2677	0.19	0.0087	9606.ENSP00000158771,9606.ENSP00000215957,9606.ENSP00000225724,9606.ENSP00000244769,9606.ENSP00000245787,9606.ENSP00000245838,9606.ENSP00000256858,9606.ENSP00000261842,9606.ENSP00000261866,9606.ENSP00000262177,9606.ENSP00000262982,9606.ENSP00000263461,9606.ENSP00000264431,9606.ENSP00000264501,9606.ENSP00000264883,9606.ENSP00000278483,9606.ENSP00000291574,9606.ENSP00000296632,9606.ENSP00000297185,…	DERL2,MICALL1,GOSR1,ATXN1,INSIG2,THOC2,RELCH,AP4E1,SPG11,DNAJB6,CSE1L,WDR11,RAPGEF2,KIAA1109,NUP54,HIKESHI,TRAPPC10,STARD4,HSPA9,HEATR3,MFF,ANKRD27,STX8,AGAP1,IFT80,SNX14,DAB2,AURKB,PINX1,NCBP2,AP2A2,RTN4,SEPTIN6,MCPH1,AP3M1,OPHN1,ENTR1,KIFAP3,MACF1,AHCTF1,DENND1A,PARD3,UPF3A,FLOT1,BRCA2,GDI2,ITSN1,DNAJC19,DIAPH1,TMEM87A,STX2,AP1G1,MON2,TCTN1,MYO5A,HECTD1,MORC3,SUN1,TAPT1,KIF3A,RPAIN,ATG9A,UNC50,…
GO Process	GO:0051276	Chromosome organization	42	968	0.31	0.0092	9606.ENSP00000254900,9606.ENSP00000262133,9606.ENSP00000262376,9606.ENSP00000263753,9606.ENSP00000263754,9606.ENSP00000264331,9606.ENSP00000265433,9606.ENSP00000271715,9606.ENSP00000287437,9606.ENSP00000298717,9606.ENSP00000312244,9606.ENSP00000313950,9606.ENSP00000313983,9606.ENSP00000316512,9606.ENSP00000317636,9606.ENSP00000318966,9606.ENSP00000337500,9606.ENSP00000338173,9606.ENSP00000338186,…	BRD8,RBL2,UBN1,SGO1,KAT2B,TOP2B,NBN,POGZ,NSMCE2,METTL3,MSL3,AURKB,NSD3,TLK2,RECQL5,PINX1,PCGF5,PUM2,EED,RERE,PHF10,BABAM1,BRCC3,BCOR,BRCA2,CHD3,CHD2,NAV2,CENPK,JMJD1C,SUN1,SETD5,DSN1,DCAF1,TBL1XR1,MYSM1,BRCA1,SMYD3,RAN,HNRNPC,XRCC3,PCID2
GO Process	GO:0051301	Cell division	27	527	0.38	0.0225	9606.ENSP00000181839,9606.ENSP00000206474,9606.ENSP00000245838,9606.ENSP00000251119,9606.ENSP00000259632,9606.ENSP00000261647,9606.ENSP00000261798,9606.ENSP00000263753,9606.ENSP00000264157,9606.ENSP00000271715,9606.ENSP00000287437,9606.ENSP00000289359,9606.ENSP00000313950,9606.ENSP00000317636,9606.ENSP00000327197,9606.ENSP00000339109,9606.ENSP00000341524,9606.ENSP00000349929,9606.ENSP00000352408,…	CDK13,HAUS4,THOC2,ZFYVE26,DCTN3,TTC19,CSNK1A1,SGO1,CCNT2,POGZ,NSMCE2,MITD1,AURKB,RECQL5,SENP5,ANAPC1,SEPTIN6,ENTR1,BABAM1,AHCTF1,BRCC3,PARD3,PRPF40A,SPIRE1,DSN1,ANAPC4,RAN
GO Process	GO:1903047	Mitotic cell cycle process	27	537	0.37	0.0296	9606.ENSP00000251119,9606.ENSP00000261647,9606.ENSP00000263753,9606.ENSP00000265433,9606.ENSP00000271715,9606.ENSP00000274255,9606.ENSP00000289359,9606.ENSP00000307143,9606.ENSP00000313950,9606.ENSP00000318966,9606.ENSP00000339109,9606.ENSP00000341524,9606.ENSP00000342924,9606.ENSP00000352408,9606.ENSP00000358474,9606.ENSP00000364519,9606.ENSP00000367406,9606.ENSP00000368686,9606.ENSP00000369497,…	ZFYVE26,TTC19,SGO1,NBN,POGZ,SKP2,MITD1,DONSON,AURKB,PINX1,ANAPC1,SEPTIN6,MCPH1,BABAM1,BRCC3,TFDP1,TAF2,E2F4,BRCA2,E2F6,RPL24,CENPK,GIGYF2,DSN1,BRCA1,CEP192,RAN
GO Process	GO:0000278	Mitotic cell cycle	30	631	0.35	0.0298	9606.ENSP00000251119,9606.ENSP00000259632,9606.ENSP00000261647,9606.ENSP00000263753,9606.ENSP00000265433,9606.ENSP00000271715,9606.ENSP00000274255,9606.ENSP00000289359,9606.ENSP00000307143,9606.ENSP00000313950,9606.ENSP00000317636,9606.ENSP00000318966,9606.ENSP00000339109,9606.ENSP00000341524,9606.ENSP00000342924,9606.ENSP00000352408,9606.ENSP00000358474,9606.ENSP00000364519,9606.ENSP00000367406,…	ZFYVE26,DCTN3,TTC19,SGO1,NBN,POGZ,SKP2,MITD1,DONSON,AURKB,RECQL5,PINX1,ANAPC1,SEPTIN6,MCPH1,BABAM1,BRCC3,TFDP1,TAF2,E2F4,BRCA2,E2F6,RPL24,CENPK,GIGYF2,DSN1,BRCA1,CEP192,RAN,CDK11B
GO Process	GO:0010608	Post-transcriptional regulation of gene expression	27	546	0.37	0.0363	9606.ENSP00000229195,9606.ENSP00000251038,9606.ENSP00000263791,9606.ENSP00000265085,9606.ENSP00000277540,9606.ENSP00000298717,9606.ENSP00000302768,9606.ENSP00000308413,9606.ENSP00000326806,9606.ENSP00000336721,9606.ENSP00000338173,9606.ENSP00000354125,9606.ENSP00000359127,9606.ENSP00000364448,9606.ENSP00000368984,9606.ENSP00000379144,9606.ENSP00000379773,9606.ENSP00000387170,9606.ENSP00000397927,…	CNOT2,ZC3H14,EIF2AK4,CPEB4,DPH7,METTL3,PAIP1,RPS6KB2,NCBP2,LARP1,PUM2,EIF3B,DPH5,UPF3A,EXOSC9,TNRC6A,ZC3H7A,GIGYF2,POLDIP3,FASTKD1,TIA1,PCBP4,DNAJC24,EIF1AD,RAN,HNRNPC,PCID2
GO Process	GO:0070647	Protein modification by small protein conjugation or removal	38	902	0.3	0.0365	9606.ENSP00000225728,9606.ENSP00000252015,9606.ENSP00000262394,9606.ENSP00000263791,9606.ENSP00000274255,9606.ENSP00000277632,9606.ENSP00000280098,9606.ENSP00000287437,9606.ENSP00000298288,9606.ENSP00000313454,9606.ENSP00000320508,9606.ENSP00000327197,9606.ENSP00000337500,9606.ENSP00000339109,9606.ENSP00000352408,9606.ENSP00000354571,9606.ENSP00000356437,9606.ENSP00000357052,9606.ENSP00000358474,…	MED31,TRPC4AP,WSB1,EIF2AK4,SKP2,MINDY3,SPOPL,NSMCE2,LRR1,UBA6,RNF185,SENP5,PCGF5,ANAPC1,BABAM1,RNF121,SASH1,DCAF8,BRCC3,DCAF17,TAF2,BCOR,BRCA2,SENP7,HECTD1,DCAF1,UBR3,SENP6,FBXO10,SUPT20H,MYSM1,BRCA1,ANAPC4,COPS7A,USP10,PIAS2,UBE2F,UBE2W
GO Function	GO:0003723	RNA binding	74	1672	0.32	1.50e-05	9606.ENSP00000040877,9606.ENSP00000181839,9606.ENSP00000216277,9606.ENSP00000225388,9606.ENSP00000244769,9606.ENSP00000245838,9606.ENSP00000251038,9606.ENSP00000252011,9606.ENSP00000263791,9606.ENSP00000264157,9606.ENSP00000265085,9606.ENSP00000281701,9606.ENSP00000282486,9606.ENSP00000297185,9606.ENSP00000298717,9606.ENSP00000302768,9606.ENSP00000318966,9606.ENSP00000326261,9606.ENSP00000326806,…	TARBP1,CDK13,PAPOLA,NUFIP2,ATXN1,THOC2,ZC3H14,DHX35,EIF2AK4,CCNT2,CPEB4,NVL,MBNL1,HSPA9,METTL3,PAIP1,PINX1,SRRM1,NCBP2,LARP1,RTN4,PUM2,RBM5,HNRNPH1,LONP1,ADARB1,EIF3B,MACF1,RARS2,PDCD11,PTBP2,UPF3A,CRNKL1,AHNAK,EXOSC9,APTX,GDI2,MRPS26,CHD3,MRPL2,DIAPH1,RPL24,CHD2,TNRC6A,ZC3H7A,MYO5A,MORC3,MRPS12,PRPF40A,UNC50,GIGYF2,RPP30,HNRNPLL,POLDIP3,FASTKD1,TIA1,DHX57,FNDC3B,PCBP4,BRCA1,SRSF10,THUMPD2,ZNF346…
GO Function	GO:0003676	Nucleic acid binding	122	4003	0.16	0.0405	9606.ENSP00000040877,9606.ENSP00000181839,9606.ENSP00000216277,9606.ENSP00000225388,9606.ENSP00000244769,9606.ENSP00000245838,9606.ENSP00000251038,9606.ENSP00000252011,9606.ENSP00000262133,9606.ENSP00000262177,9606.ENSP00000262367,9606.ENSP00000262376,9606.ENSP00000263754,9606.ENSP00000263791,9606.ENSP00000264157,9606.ENSP00000264331,9606.ENSP00000265085,9606.ENSP00000265433,9606.ENSP00000265827,…	TARBP1,CDK13,PAPOLA,NUFIP2,ATXN1,THOC2,ZC3H14,DHX35,RBL2,DNAJB6,CREBBP,UBN1,KAT2B,EIF2AK4,CCNT2,TOP2B,CPEB4,NBN,ZNF800,POGZ,ARID5B,NVL,MBNL1,ZFAND3,HSPA9,METTL3,PAIP1,ZNF561,MSL3,RECQL5,PINX1,TRIT1,SRRM1,NCBP2,LARP1,RTN4,PUM2,GZF1,RERE,SMAD4,RBM5,PLSCR1,CCDC25,HNRNPH1,LONP1,ADARB1,EIF3B,MACF1,AHCTF1,GPATCH2,RARS2,PDCD11,PTBP2,ZZZ3,ATF6B,UPF3A,TFDP1,CRNKL1,AHNAK,TAF2,BCOR,E2F4,EXOSC9,APTX,BRCA2,GD…
GO Component	GO:0005622	Intracellular anatomical structure	388	14891	0.09	9.54e-16	9606.ENSP00000006777,9606.ENSP00000013125,9606.ENSP00000033079,9606.ENSP00000040877,9606.ENSP00000072644,9606.ENSP00000158771,9606.ENSP00000164305,9606.ENSP00000181839,9606.ENSP00000206474,9606.ENSP00000215957,9606.ENSP00000215980,9606.ENSP00000216277,9606.ENSP00000216420,9606.ENSP00000220669,9606.ENSP00000225388,9606.ENSP00000225724,9606.ENSP00000225728,9606.ENSP00000228506,9606.ENSP00000229195,…	RHBDD2,MAP4K5,FAM13B,TARBP1,YIPF1,DERL2,PIGB,CDK13,HAUS4,MICALL1,CENPM,PAPOLA,CGRRF1,ZFAND1,NUFIP2,GOSR1,MED31,MLEC,CNOT2,WDFY1,ATXN1,INSIG2,THOC2,ZC3H14,ZFYVE26,DHX35,TRPC4AP,BRD8,RELCH,CARS2,CBWD2,DCTN3,TGS1,TRMT5,LPCAT3,TTC19,CSNK1A1,AP4E1,SPG11,RBL2,DNAJB6,CREBBP,UBN1,WSB1,CSE1L,WDR11,SGO1,KAT2B,EIF2AK4,CCNT2,TOP2B,RAPGEF2,KIAA1109,NUP54,EVC,CEP70,CPEB4,NBN,PRKAR2A,ZNF800,ANKRD10,CRTC3,DYM,PO…
GO Component	GO:0043229	Intracellular organelle	353	13231	0.1	6.69e-12	9606.ENSP00000006777,9606.ENSP00000040877,9606.ENSP00000072644,9606.ENSP00000158771,9606.ENSP00000164305,9606.ENSP00000181839,9606.ENSP00000206474,9606.ENSP00000215957,9606.ENSP00000215980,9606.ENSP00000216277,9606.ENSP00000216420,9606.ENSP00000220669,9606.ENSP00000225388,9606.ENSP00000225724,9606.ENSP00000225728,9606.ENSP00000228506,9606.ENSP00000229195,9606.ENSP00000233055,9606.ENSP00000244769,…	RHBDD2,TARBP1,YIPF1,DERL2,PIGB,CDK13,HAUS4,MICALL1,CENPM,PAPOLA,CGRRF1,ZFAND1,NUFIP2,GOSR1,MED31,MLEC,CNOT2,WDFY1,ATXN1,INSIG2,THOC2,ZC3H14,ZFYVE26,DHX35,BRD8,RELCH,CARS2,DCTN3,TGS1,TRMT5,LPCAT3,TTC19,CSNK1A1,AP4E1,SPG11,RBL2,DNAJB6,CREBBP,UBN1,CSE1L,WDR11,SGO1,KAT2B,EIF2AK4,CCNT2,TOP2B,RAPGEF2,KIAA1109,NUP54,EVC,CEP70,CPEB4,NBN,PRKAR2A,ZNF800,ANKRD10,CRTC3,DYM,POGZ,ETAA1,UBXN4,SKP2,GTF2H2,MINDY3…
GO Component	GO:0005654	Nucleoplasm	155	4169	0.24	1.55e-10	9606.ENSP00000006777,9606.ENSP00000072644,9606.ENSP00000181839,9606.ENSP00000215980,9606.ENSP00000216277,9606.ENSP00000216420,9606.ENSP00000225388,9606.ENSP00000225728,9606.ENSP00000229195,9606.ENSP00000244769,9606.ENSP00000245838,9606.ENSP00000251038,9606.ENSP00000254900,9606.ENSP00000260129,9606.ENSP00000261798,9606.ENSP00000262133,9606.ENSP00000262177,9606.ENSP00000262367,9606.ENSP00000262376,…	RHBDD2,YIPF1,CDK13,CENPM,PAPOLA,CGRRF1,NUFIP2,MED31,CNOT2,ATXN1,THOC2,ZC3H14,BRD8,TGS1,CSNK1A1,RBL2,DNAJB6,CREBBP,UBN1,CSE1L,SGO1,KAT2B,CCNT2,TOP2B,NBN,ANKRD10,CRTC3,POGZ,ETAA1,SKP2,GTF2H2,MINDY3,HIKESHI,ARID5B,NVL,MBNL1,NSMCE2,SPIDR,METTL3,CIAO2A,ALKBH3,PDHB,RPS6KB2,MSL3,AURKB,NSD3,CPNE1,RECQL5,PINX1,SNAPC5,TNIP2,SRRM1,NCBP2,SENP5,TASOR2,PSMG1,UPP1,PCGF5,EED,GZF1,RERE,ANAPC1,SMAD4,PHF10,MCPH1,RB…
GO Component	GO:0031981	Nuclear lumen	163	4526	0.23	2.70e-10	9606.ENSP00000006777,9606.ENSP00000072644,9606.ENSP00000181839,9606.ENSP00000215980,9606.ENSP00000216277,9606.ENSP00000216420,9606.ENSP00000225388,9606.ENSP00000225728,9606.ENSP00000229195,9606.ENSP00000233055,9606.ENSP00000244769,9606.ENSP00000245838,9606.ENSP00000251038,9606.ENSP00000254900,9606.ENSP00000259632,9606.ENSP00000260129,9606.ENSP00000261798,9606.ENSP00000261866,9606.ENSP00000262133,…	RHBDD2,YIPF1,CDK13,CENPM,PAPOLA,CGRRF1,NUFIP2,MED31,CNOT2,WDFY1,ATXN1,THOC2,ZC3H14,BRD8,DCTN3,TGS1,CSNK1A1,SPG11,RBL2,DNAJB6,CREBBP,UBN1,CSE1L,SGO1,KAT2B,CCNT2,TOP2B,NBN,ANKRD10,CRTC3,POGZ,ETAA1,SKP2,GTF2H2,MINDY3,HIKESHI,ARID5B,NVL,MBNL1,NSMCE2,HSPA9,SPIDR,METTL3,CIAO2A,ALKBH3,PDHB,RPS6KB2,MSL3,DAB2,AURKB,NSD3,CPNE1,RECQL5,PINX1,SNAPC5,TNIP2,SRRM1,NCBP2,SENP5,TASOR2,PSMG1,UPP1,PCGF5,EED,GZF1,RER…
GO Component	GO:0043231	Intracellular membrane-bounded organelle	328	12149	0.1	3.05e-10	9606.ENSP00000006777,9606.ENSP00000040877,9606.ENSP00000072644,9606.ENSP00000158771,9606.ENSP00000164305,9606.ENSP00000181839,9606.ENSP00000215957,9606.ENSP00000215980,9606.ENSP00000216277,9606.ENSP00000216420,9606.ENSP00000225388,9606.ENSP00000225724,9606.ENSP00000225728,9606.ENSP00000228506,9606.ENSP00000229195,9606.ENSP00000233055,9606.ENSP00000244769,9606.ENSP00000245787,9606.ENSP00000245838,…	RHBDD2,TARBP1,YIPF1,DERL2,PIGB,CDK13,MICALL1,CENPM,PAPOLA,CGRRF1,NUFIP2,GOSR1,MED31,MLEC,CNOT2,WDFY1,ATXN1,INSIG2,THOC2,ZC3H14,ZFYVE26,DHX35,BRD8,RELCH,CARS2,DCTN3,TGS1,TRMT5,LPCAT3,TTC19,CSNK1A1,AP4E1,SPG11,RBL2,DNAJB6,CREBBP,UBN1,CSE1L,WDR11,SGO1,KAT2B,CCNT2,TOP2B,RAPGEF2,KIAA1109,NUP54,CPEB4,NBN,ZNF800,ANKRD10,CRTC3,DYM,POGZ,ETAA1,UBXN4,SKP2,GTF2H2,MINDY3,HIKESHI,ARID5B,SPOPL,PTS,NGLY1,NVL,MED…
GO Component	GO:0005737	Cytoplasm	322	12056	0.1	6.39e-09	9606.ENSP00000006777,9606.ENSP00000013125,9606.ENSP00000033079,9606.ENSP00000072644,9606.ENSP00000158771,9606.ENSP00000164305,9606.ENSP00000181839,9606.ENSP00000206474,9606.ENSP00000215957,9606.ENSP00000215980,9606.ENSP00000216277,9606.ENSP00000216420,9606.ENSP00000220669,9606.ENSP00000225388,9606.ENSP00000225724,9606.ENSP00000228506,9606.ENSP00000229195,9606.ENSP00000233055,9606.ENSP00000244769,…	RHBDD2,MAP4K5,FAM13B,YIPF1,DERL2,PIGB,CDK13,HAUS4,MICALL1,CENPM,PAPOLA,CGRRF1,ZFAND1,NUFIP2,GOSR1,MLEC,CNOT2,WDFY1,ATXN1,INSIG2,ZC3H14,ZFYVE26,TRPC4AP,BRD8,RELCH,CARS2,CBWD2,DCTN3,TGS1,TRMT5,LPCAT3,TTC19,CSNK1A1,AP4E1,SPG11,RBL2,DNAJB6,CREBBP,WSB1,CSE1L,WDR11,SGO1,KAT2B,EIF2AK4,CCNT2,TOP2B,RAPGEF2,EVC,CEP70,CPEB4,NBN,PRKAR2A,CRTC3,DYM,POGZ,ETAA1,UBXN4,SKP2,DPH7,HIKESHI,SPOPL,PTS,NGLY1,MBNL1,MITD1…
GO Component	GO:0005634	Nucleus	231	7672	0.15	9.99e-09	9606.ENSP00000006777,9606.ENSP00000040877,9606.ENSP00000072644,9606.ENSP00000181839,9606.ENSP00000215980,9606.ENSP00000216277,9606.ENSP00000216420,9606.ENSP00000225388,9606.ENSP00000225728,9606.ENSP00000229195,9606.ENSP00000233055,9606.ENSP00000244769,9606.ENSP00000245838,9606.ENSP00000251038,9606.ENSP00000252011,9606.ENSP00000254900,9606.ENSP00000259632,9606.ENSP00000260129,9606.ENSP00000261249,…	RHBDD2,TARBP1,YIPF1,CDK13,CENPM,PAPOLA,CGRRF1,NUFIP2,MED31,CNOT2,WDFY1,ATXN1,THOC2,ZC3H14,DHX35,BRD8,DCTN3,TGS1,TRMT5,CSNK1A1,SPG11,RBL2,DNAJB6,CREBBP,UBN1,CSE1L,WDR11,SGO1,KAT2B,CCNT2,TOP2B,KIAA1109,NUP54,CPEB4,NBN,ZNF800,ANKRD10,CRTC3,POGZ,ETAA1,UBXN4,SKP2,GTF2H2,MINDY3,HIKESHI,ARID5B,SPOPL,NGLY1,NVL,MED13L,MBNL1,PPIL3,NSMCE2,HSPA9,SPIDR,METTL3,CIAO2A,DIP2B,ALKBH3,LUZP1,ZNF561,DONSON,PDHB,RPS6K…
GO Component	GO:0005829	Cytosol	179	5438	0.19	1.24e-08	9606.ENSP00000033079,9606.ENSP00000181839,9606.ENSP00000206474,9606.ENSP00000215980,9606.ENSP00000225388,9606.ENSP00000225724,9606.ENSP00000229195,9606.ENSP00000233055,9606.ENSP00000244769,9606.ENSP00000259632,9606.ENSP00000260129,9606.ENSP00000261798,9606.ENSP00000261866,9606.ENSP00000262133,9606.ENSP00000262177,9606.ENSP00000262394,9606.ENSP00000262982,9606.ENSP00000263461,9606.ENSP00000263753,…	FAM13B,CDK13,HAUS4,CENPM,NUFIP2,GOSR1,CNOT2,WDFY1,ATXN1,DCTN3,TGS1,CSNK1A1,SPG11,RBL2,DNAJB6,WSB1,CSE1L,WDR11,SGO1,KAT2B,EIF2AK4,CCNT2,TOP2B,RAPGEF2,CEP70,NBN,PRKAR2A,CRTC3,POGZ,ETAA1,UBXN4,SKP2,HIKESHI,PTS,NGLY1,MBNL1,TRAPPC10,FLAD1,CIP2A,STARD4,RICTOR,LRR1,CIAO2A,ALKBH3,PAIP1,ANKRD27,STX8,RCE1,DENND6A,SNX14,DAB2,UBA6,AURKB,OSBPL3,PITPNA,CPNE1,GLS,RECQL5,TNIP2,CCDC43,SRRM1,NCBP2,FTSJ1,AP2A2,TASO…
GO Component	GO:0043226	Organelle	356	14017	0.08	1.58e-08	9606.ENSP00000006777,9606.ENSP00000040877,9606.ENSP00000072644,9606.ENSP00000158771,9606.ENSP00000164305,9606.ENSP00000181839,9606.ENSP00000206474,9606.ENSP00000215957,9606.ENSP00000215980,9606.ENSP00000216277,9606.ENSP00000216420,9606.ENSP00000220669,9606.ENSP00000225388,9606.ENSP00000225724,9606.ENSP00000225728,9606.ENSP00000228506,9606.ENSP00000229195,9606.ENSP00000233055,9606.ENSP00000244769,…	RHBDD2,TARBP1,YIPF1,DERL2,PIGB,CDK13,HAUS4,MICALL1,CENPM,PAPOLA,CGRRF1,ZFAND1,NUFIP2,GOSR1,MED31,MLEC,CNOT2,WDFY1,ATXN1,INSIG2,THOC2,ZC3H14,ZFYVE26,DHX35,BRD8,RELCH,CARS2,DCTN3,TGS1,TRMT5,LPCAT3,TTC19,CSNK1A1,AP4E1,SPG11,RBL2,DNAJB6,CREBBP,UBN1,CSE1L,WDR11,SGO1,KAT2B,EIF2AK4,CCNT2,TOP2B,RAPGEF2,KIAA1109,NUP54,EVC,CEP70,CPEB4,NBN,PRKAR2A,ZNF800,ANKRD10,CRTC3,DYM,POGZ,ETAA1,UBXN4,SKP2,GTF2H2,MINDY3…
GO Component	GO:0043227	Membrane-bounded organelle	340	13188	0.08	3.58e-08	9606.ENSP00000006777,9606.ENSP00000040877,9606.ENSP00000072644,9606.ENSP00000158771,9606.ENSP00000164305,9606.ENSP00000181839,9606.ENSP00000215957,9606.ENSP00000215980,9606.ENSP00000216277,9606.ENSP00000216420,9606.ENSP00000225388,9606.ENSP00000225724,9606.ENSP00000225728,9606.ENSP00000228506,9606.ENSP00000229195,9606.ENSP00000233055,9606.ENSP00000244769,9606.ENSP00000245787,9606.ENSP00000245838,…	RHBDD2,TARBP1,YIPF1,DERL2,PIGB,CDK13,MICALL1,CENPM,PAPOLA,CGRRF1,NUFIP2,GOSR1,MED31,MLEC,CNOT2,WDFY1,ATXN1,INSIG2,THOC2,ZC3H14,ZFYVE26,DHX35,BRD8,RELCH,CARS2,DCTN3,TGS1,TRMT5,LPCAT3,TTC19,CSNK1A1,AP4E1,SPG11,RBL2,DNAJB6,CREBBP,UBN1,CSE1L,WDR11,SGO1,KAT2B,CCNT2,TOP2B,RAPGEF2,KIAA1109,NUP54,EVC,CPEB4,NBN,PRKAR2A,ZNF800,ANKRD10,CRTC3,DYM,POGZ,ETAA1,UBXN4,SKP2,GTF2H2,MINDY3,HIKESHI,ARID5B,SPOPL,PTS,N…
GO Component	GO:0140513	Nuclear protein-containing complex	64	1290	0.37	1.17e-07	9606.ENSP00000181839,9606.ENSP00000225728,9606.ENSP00000245838,9606.ENSP00000252011,9606.ENSP00000254900,9606.ENSP00000260129,9606.ENSP00000262367,9606.ENSP00000263754,9606.ENSP00000264157,9606.ENSP00000264883,9606.ENSP00000265433,9606.ENSP00000274400,9606.ENSP00000281701,9606.ENSP00000281928,9606.ENSP00000286175,9606.ENSP00000312244,9606.ENSP00000317636,9606.ENSP00000326261,9606.ENSP00000337500,…	CDK13,MED31,THOC2,DHX35,BRD8,TGS1,CREBBP,KAT2B,CCNT2,NUP54,NBN,GTF2H2,NVL,MED13L,PPIL3,MSL3,RECQL5,SRRM1,PCGF5,EED,RERE,ANAPC1,SMAD4,PHF10,RBM5,HNRNPH1,BABAM1,AHCTF1,MED23,BRCC3,PTBP2,ZZZ3,ATF6B,UPF3A,TFDP1,CRNKL1,TAF2,BCOR,E2F4,EXOSC9,BRCA2,CHD3,E2F6,INTS10,JMJD1C,SUN1,PAXIP1,SETD5,PRPF40A,RPP30,DSN1,TBL1XR1,SUPT20H,BRCA1,ANAPC4,ZCCHC8,INTS11,GTF2H3,COPS7A,RAN,HNRNPC,XRCC3,PCID2,POM121C
GO Component	GO:0070013	Intracellular organelle lumen	180	5660	0.17	1.29e-07	9606.ENSP00000006777,9606.ENSP00000072644,9606.ENSP00000181839,9606.ENSP00000215980,9606.ENSP00000216277,9606.ENSP00000216420,9606.ENSP00000225388,9606.ENSP00000225728,9606.ENSP00000229195,9606.ENSP00000233055,9606.ENSP00000244769,9606.ENSP00000245838,9606.ENSP00000251038,9606.ENSP00000254900,9606.ENSP00000257347,9606.ENSP00000259632,9606.ENSP00000260129,9606.ENSP00000261249,9606.ENSP00000261798,…	RHBDD2,YIPF1,CDK13,CENPM,PAPOLA,CGRRF1,NUFIP2,MED31,CNOT2,WDFY1,ATXN1,THOC2,ZC3H14,BRD8,CARS2,DCTN3,TGS1,TRMT5,CSNK1A1,AP4E1,SPG11,RBL2,DNAJB6,CREBBP,UBN1,CSE1L,SGO1,KAT2B,CCNT2,TOP2B,NBN,ANKRD10,CRTC3,POGZ,ETAA1,SKP2,GTF2H2,MINDY3,HIKESHI,ARID5B,NVL,MBNL1,NSMCE2,FLAD1,CLPB,HSPA9,SPIDR,METTL3,CIAO2A,ALKBH3,PDHB,RPS6KB2,MRPL48,NAXD,MSL3,DAB2,AURKB,NSD3,CPNE1,GLS,RECQL5,PINX1,SNAPC5,TNIP2,TRIT1,SRR…
GO Component	GO:0140535	Intracellular protein-containing complex	40	784	0.38	9.58e-05	9606.ENSP00000006777,9606.ENSP00000158771,9606.ENSP00000225728,9606.ENSP00000229195,9606.ENSP00000252015,9606.ENSP00000254900,9606.ENSP00000262367,9606.ENSP00000263754,9606.ENSP00000265563,9606.ENSP00000274255,9606.ENSP00000274400,9606.ENSP00000280098,9606.ENSP00000291574,9606.ENSP00000296782,9606.ENSP00000312244,9606.ENSP00000317636,9606.ENSP00000322181,9606.ENSP00000326806,9606.ENSP00000337500,…	RHBDD2,DERL2,MED31,CNOT2,TRPC4AP,BRD8,CREBBP,KAT2B,PRKAR2A,SKP2,GTF2H2,SPOPL,TRAPPC10,RICTOR,MSL3,RECQL5,DPM2,NCBP2,PCGF5,ANAPC1,DCAF8,FBXL4,BRCC3,ZZZ3,DCAF17,TAF2,BCOR,BRCA2,SETD5,TRAPPC2,DCAF1,UBR3,FBXO10,SUPT20H,ZBTB8OS,BRCA1,LAMTOR3,ANAPC4,GTF2H3,TRAPPC2L
GO Component	GO:1990234	Transferase complex	41	847	0.36	0.00023	9606.ENSP00000006777,9606.ENSP00000158771,9606.ENSP00000181839,9606.ENSP00000225728,9606.ENSP00000228506,9606.ENSP00000252015,9606.ENSP00000254900,9606.ENSP00000262367,9606.ENSP00000263754,9606.ENSP00000264157,9606.ENSP00000265563,9606.ENSP00000274255,9606.ENSP00000274400,9606.ENSP00000280098,9606.ENSP00000287437,9606.ENSP00000298717,9606.ENSP00000312244,9606.ENSP00000317636,9606.ENSP00000322181,…	RHBDD2,DERL2,CDK13,MED31,MLEC,TRPC4AP,BRD8,CREBBP,KAT2B,CCNT2,PRKAR2A,SKP2,GTF2H2,SPOPL,NSMCE2,METTL3,MSL3,RECQL5,DPM2,PCGF5,EED,ANAPC1,DCAF8,FBXL4,BRCC3,ZZZ3,PARD3,DCAF17,TAF2,BCOR,BRCA2,E2F6,PAXIP1,SETD5,DCAF1,UBR3,FBXO10,SUPT20H,BRCA1,ANAPC4,GTF2H3
GO Component	GO:1902494	Catalytic complex	61	1539	0.27	0.00039	9606.ENSP00000006777,9606.ENSP00000158771,9606.ENSP00000181839,9606.ENSP00000225728,9606.ENSP00000228506,9606.ENSP00000252011,9606.ENSP00000252015,9606.ENSP00000254900,9606.ENSP00000262367,9606.ENSP00000263754,9606.ENSP00000264157,9606.ENSP00000265563,9606.ENSP00000274255,9606.ENSP00000274400,9606.ENSP00000280098,9606.ENSP00000286175,9606.ENSP00000287437,9606.ENSP00000298717,9606.ENSP00000307241,…	RHBDD2,DERL2,CDK13,MED31,MLEC,DHX35,TRPC4AP,BRD8,CREBBP,KAT2B,CCNT2,PRKAR2A,SKP2,GTF2H2,SPOPL,PPIL3,NSMCE2,METTL3,PDHB,MSL3,RECQL5,DPM2,SRRM1,PCGF5,EED,RERE,ANAPC1,PHF10,HNRNPH1,DCAF8,FBXL4,BRCC3,ZZZ3,PARD3,DCAF17,CRNKL1,TAF2,BCOR,GNB1,UQCRQ,EXOSC9,BRCA2,CHD3,E2F6,JMJD1C,DNAH14,PAXIP1,SETD5,RPP30,DCAF1,UBR3,FBXO10,TBL1XR1,SUPT20H,BRCA1,ANAPC4,ZCCHC8,GTF2H3,HNRNPC,GMPR2,NDUFV1
GO Component	GO:0032991	Protein-containing complex	159	5506	0.13	0.00099	9606.ENSP00000006777,9606.ENSP00000158771,9606.ENSP00000181839,9606.ENSP00000206474,9606.ENSP00000225388,9606.ENSP00000225724,9606.ENSP00000225728,9606.ENSP00000228506,9606.ENSP00000229195,9606.ENSP00000245787,9606.ENSP00000245838,9606.ENSP00000251038,9606.ENSP00000252011,9606.ENSP00000252015,9606.ENSP00000254900,9606.ENSP00000259632,9606.ENSP00000260129,9606.ENSP00000261798,9606.ENSP00000261842,…	RHBDD2,DERL2,CDK13,HAUS4,NUFIP2,GOSR1,MED31,MLEC,CNOT2,INSIG2,THOC2,ZC3H14,DHX35,TRPC4AP,BRD8,DCTN3,TGS1,CSNK1A1,AP4E1,RBL2,CREBBP,KAT2B,EIF2AK4,CCNT2,TOP2B,RAPGEF2,NUP54,EVC,CPEB4,NBN,PRKAR2A,SKP2,GTF2H2,SPOPL,NVL,MED13L,PPIL3,NSMCE2,TRAPPC10,RICTOR,HSPA9,METTL3,CIAO2A,MFF,PAIP1,STX8,DONSON,PDHB,MRPL48,MSL3,IFT80,AURKB,RECQL5,DPM2,SRRM1,NCBP2,AP2A2,PSMG1,PCGF5,EED,RERE,ANAPC1,SEPTIN6,SMAD4,PHF10…
GO Component	GO:0005815	Microtubule organizing center	37	825	0.32	0.0031	9606.ENSP00000206474,9606.ENSP00000251119,9606.ENSP00000259632,9606.ENSP00000261647,9606.ENSP00000261798,9606.ENSP00000262376,9606.ENSP00000263461,9606.ENSP00000263753,9606.ENSP00000263754,9606.ENSP00000264956,9606.ENSP00000264982,9606.ENSP00000265563,9606.ENSP00000312778,9606.ENSP00000313950,9606.ENSP00000337500,9606.ENSP00000341551,9606.ENSP00000342924,9606.ENSP00000349929,9606.ENSP00000354560,…	HAUS4,ZFYVE26,DCTN3,TTC19,CSNK1A1,UBN1,WDR11,SGO1,KAT2B,EVC,CEP70,PRKAR2A,IFT80,AURKB,PCGF5,SMAD4,MCPH1,ENTR1,KIFAP3,ODF2L,FLOT1,C11orf49,BRCA2,CHD3,DIAPH1,CCDC66,TAPT1,KIF3A,CCDC28B,BRCA1,CEP192,FAM92A,RAN,CEP95,CBY1,ALMS1,SLMAP
GO Component	GO:0000151	Ubiquitin ligase complex	19	308	0.46	0.0065	9606.ENSP00000006777,9606.ENSP00000158771,9606.ENSP00000225728,9606.ENSP00000252015,9606.ENSP00000274255,9606.ENSP00000280098,9606.ENSP00000337500,9606.ENSP00000339109,9606.ENSP00000357052,9606.ENSP00000358247,9606.ENSP00000358474,9606.ENSP00000364404,9606.ENSP00000367705,9606.ENSP00000369497,9606.ENSP00000393183,9606.ENSP00000396068,9606.ENSP00000403802,9606.ENSP00000418960,9606.ENSP00000426654	RHBDD2,DERL2,MED31,TRPC4AP,SKP2,SPOPL,PCGF5,ANAPC1,DCAF8,FBXL4,BRCC3,DCAF17,BCOR,BRCA2,DCAF1,UBR3,FBXO10,BRCA1,ANAPC4
GO Component	GO:0043232	Intracellular non-membrane-bounded organelle	147	5191	0.12	0.0066	9606.ENSP00000206474,9606.ENSP00000215980,9606.ENSP00000220669,9606.ENSP00000225388,9606.ENSP00000229195,9606.ENSP00000233055,9606.ENSP00000244769,9606.ENSP00000251038,9606.ENSP00000251119,9606.ENSP00000254900,9606.ENSP00000259632,9606.ENSP00000260129,9606.ENSP00000261647,9606.ENSP00000261798,9606.ENSP00000261866,9606.ENSP00000262133,9606.ENSP00000262177,9606.ENSP00000262367,9606.ENSP00000262376,…	HAUS4,CENPM,ZFAND1,NUFIP2,CNOT2,WDFY1,ATXN1,ZC3H14,ZFYVE26,BRD8,DCTN3,TGS1,TTC19,CSNK1A1,SPG11,RBL2,DNAJB6,CREBBP,UBN1,WDR11,SGO1,KAT2B,EIF2AK4,TOP2B,EVC,CEP70,NBN,PRKAR2A,POGZ,ETAA1,SKP2,NVL,MBNL1,NSMCE2,HSPA9,SPIDR,DONSON,MRPL48,IFT80,DAB2,AURKB,NSD3,SSH1,TLK2,RECQL5,PINX1,SNAPC5,SENP5,LARP1,PCGF5,PUM2,EED,GZF1,SEPTIN6,SMAD4,PHF10,MCPH1,NBR1,PLSCR1,OPHN1,ENTR1,LONP1,ADARB1,KIFAP3,MACF1,AHCTF1,G…
GO Component	GO:0016604	Nuclear body	36	833	0.31	0.0069	9606.ENSP00000181839,9606.ENSP00000225388,9606.ENSP00000245838,9606.ENSP00000251038,9606.ENSP00000260129,9606.ENSP00000261798,9606.ENSP00000262367,9606.ENSP00000262376,9606.ENSP00000265433,9606.ENSP00000274400,9606.ENSP00000278483,9606.ENSP00000287437,9606.ENSP00000298717,9606.ENSP00000319597,9606.ENSP00000326261,9606.ENSP00000343479,9606.ENSP00000352408,9606.ENSP00000355902,9606.ENSP00000357131,…	CDK13,NUFIP2,THOC2,ZC3H14,TGS1,CSNK1A1,CREBBP,UBN1,NBN,GTF2H2,HIKESHI,NSMCE2,METTL3,SNAPC5,SRRM1,NBR1,BABAM1,GPATCH2,ARHGAP18,FBXL4,CRNKL1,CHD3,HECTD1,MORC3,RPAIN,PRPF40A,DSN1,POLDIP3,BRCA1,SRSF10,ZCCHC8,PIAS2,MBD1,CBY1,PNISR,PQBP1
GO Component	GO:0000152	Nuclear ubiquitin ligase complex	7	46	0.85	0.0094	9606.ENSP00000337500,9606.ENSP00000339109,9606.ENSP00000358474,9606.ENSP00000367705,9606.ENSP00000369497,9606.ENSP00000418960,9606.ENSP00000426654	PCGF5,ANAPC1,BRCC3,BCOR,BRCA2,BRCA1,ANAPC4
GO Component	GO:0031967	Organelle envelope	47	1262	0.24	0.0164	9606.ENSP00000261647,9606.ENSP00000262982,9606.ENSP00000264883,9606.ENSP00000272638,9606.ENSP00000277632,9606.ENSP00000294053,9606.ENSP00000297185,9606.ENSP00000302037,9606.ENSP00000308717,9606.ENSP00000315410,9606.ENSP00000317257,9606.ENSP00000320508,9606.ENSP00000325421,9606.ENSP00000337838,9606.ENSP00000338173,9606.ENSP00000343479,9606.ENSP00000346955,9606.ENSP00000351737,9606.ENSP00000355465,…	TTC19,CSE1L,NUP54,UBXN4,MINDY3,CLPB,HSPA9,MFF,MRPL48,OSBPL3,CPNE1,RNF185,PARL,RTN4,PUM2,NBR1,SLC25A26,TMEM126B,AHCTF1,COX20,FBXL4,ACADM,NSMF,UQCRQ,MRPS26,ITSN1,DNAJC19,MRPL2,NDUFAF6,SUN1,MRPS12,ATG9A,UNC50,SPIRE1,LETMD1,RAF1,TIMMDC1,TMEM14B,ACSL1,FAM92A,TMEM14C,RAN,PCID2,MYO19,BCL2L13,POM121C,NDUFV1
GO Component	GO:0005730	Nucleolus	39	996	0.26	0.0211	9606.ENSP00000233055,9606.ENSP00000244769,9606.ENSP00000251038,9606.ENSP00000259632,9606.ENSP00000260129,9606.ENSP00000261866,9606.ENSP00000262133,9606.ENSP00000264331,9606.ENSP00000265433,9606.ENSP00000274255,9606.ENSP00000281701,9606.ENSP00000297185,9606.ENSP00000313391,9606.ENSP00000318966,9606.ENSP00000319597,9606.ENSP00000327197,9606.ENSP00000338290,9606.ENSP00000345494,9606.ENSP00000353920,…	WDFY1,ATXN1,ZC3H14,DCTN3,TGS1,SPG11,RBL2,TOP2B,NBN,SKP2,NVL,HSPA9,DAB2,PINX1,SNAPC5,SENP5,GZF1,PLSCR1,ADARB1,GPATCH2,PDCD11,ZZZ3,DCAF17,UPF3A,EXOSC9,APTX,CHD3,RPAIN,RPP30,DSN1,LETMD1,DCAF1,ALKBH2,ZNF146,MYSM1,ZNF346,RAN,RBIS,CASK
GO Component	GO:0015630	Microtubule cytoskeleton	49	1355	0.23	0.0211	9606.ENSP00000206474,9606.ENSP00000251119,9606.ENSP00000259632,9606.ENSP00000261647,9606.ENSP00000261798,9606.ENSP00000262376,9606.ENSP00000263461,9606.ENSP00000263753,9606.ENSP00000263754,9606.ENSP00000264956,9606.ENSP00000264982,9606.ENSP00000265563,9606.ENSP00000312778,9606.ENSP00000313950,9606.ENSP00000318966,9606.ENSP00000337500,9606.ENSP00000341524,9606.ENSP00000341551,9606.ENSP00000342924,…	HAUS4,ZFYVE26,DCTN3,TTC19,CSNK1A1,UBN1,WDR11,SGO1,KAT2B,EVC,CEP70,PRKAR2A,IFT80,AURKB,PINX1,PCGF5,SEPTIN6,SMAD4,MCPH1,ENTR1,KIFAP3,MACF1,ARHGAP18,BRCC3,ODF2L,ZZZ3,FLOT1,C11orf49,BRCA2,CHD3,DIAPH1,PKP4,CCDC66,DNAH14,TAPT1,KIF3A,TBL1XR1,CCDC28B,NISCH,CIAO1,BRCA1,CEP192,FAM92A,RAN,GAS2L3,CEP95,CBY1,ALMS1,SLMAP
GO Component	GO:0000776	Kinetochore	12	165	0.53	0.0252	9606.ENSP00000215980,9606.ENSP00000259632,9606.ENSP00000261798,9606.ENSP00000263753,9606.ENSP00000263754,9606.ENSP00000313950,9606.ENSP00000318966,9606.ENSP00000341524,9606.ENSP00000341805,9606.ENSP00000355465,9606.ENSP00000379911,9606.ENSP00000389810	CENPM,DCTN3,CSNK1A1,SGO1,KAT2B,AURKB,PINX1,SEPTIN6,PHF10,AHCTF1,CENPK,DSN1
GO Component	GO:0000793	Condensed chromosome	16	275	0.44	0.0286	9606.ENSP00000215980,9606.ENSP00000259632,9606.ENSP00000261798,9606.ENSP00000263753,9606.ENSP00000263754,9606.ENSP00000287437,9606.ENSP00000313950,9606.ENSP00000318966,9606.ENSP00000341524,9606.ENSP00000341805,9606.ENSP00000354560,9606.ENSP00000355465,9606.ENSP00000369497,9606.ENSP00000379911,9606.ENSP00000389810,9606.ENSP00000418960	CENPM,DCTN3,CSNK1A1,SGO1,KAT2B,NSMCE2,AURKB,PINX1,SEPTIN6,PHF10,KIFAP3,AHCTF1,BRCA2,CENPK,DSN1,BRCA1
GO Component	GO:0005813	Centrosome	27	609	0.32	0.0286	9606.ENSP00000206474,9606.ENSP00000251119,9606.ENSP00000259632,9606.ENSP00000261647,9606.ENSP00000261798,9606.ENSP00000262376,9606.ENSP00000263753,9606.ENSP00000263754,9606.ENSP00000264982,9606.ENSP00000265563,9606.ENSP00000312778,9606.ENSP00000313950,9606.ENSP00000337500,9606.ENSP00000341551,9606.ENSP00000349929,9606.ENSP00000354560,9606.ENSP00000359600,9606.ENSP00000365569,9606.ENSP00000369497,…	HAUS4,ZFYVE26,DCTN3,TTC19,CSNK1A1,UBN1,SGO1,KAT2B,CEP70,PRKAR2A,IFT80,AURKB,PCGF5,SMAD4,ENTR1,KIFAP3,ODF2L,FLOT1,BRCA2,CHD3,CCDC66,TAPT1,KIF3A,CCDC28B,CEP192,CEP95,ALMS1
GO Component	GO:0016607	Nuclear speck	21	420	0.37	0.0286	9606.ENSP00000181839,9606.ENSP00000245838,9606.ENSP00000251038,9606.ENSP00000261798,9606.ENSP00000274400,9606.ENSP00000278483,9606.ENSP00000298717,9606.ENSP00000326261,9606.ENSP00000355902,9606.ENSP00000357131,9606.ENSP00000358247,9606.ENSP00000366557,9606.ENSP00000382269,9606.ENSP00000386458,9606.ENSP00000397927,9606.ENSP00000420195,9606.ENSP00000465676,9606.ENSP00000468785,9606.ENSP00000478962,…	CDK13,THOC2,ZC3H14,CSNK1A1,GTF2H2,HIKESHI,METTL3,SRRM1,GPATCH2,ARHGAP18,FBXL4,CRNKL1,HECTD1,PRPF40A,POLDIP3,SRSF10,PIAS2,MBD1,CBY1,PNISR,PQBP1
GO Component	GO:0005768	Endosome	39	1030	0.25	0.0325	9606.ENSP00000072644,9606.ENSP00000158771,9606.ENSP00000215957,9606.ENSP00000233055,9606.ENSP00000251119,9606.ENSP00000256858,9606.ENSP00000261842,9606.ENSP00000264431,9606.ENSP00000289359,9606.ENSP00000291574,9606.ENSP00000304292,9606.ENSP00000305255,9606.ENSP00000309376,9606.ENSP00000311401,9606.ENSP00000313121,9606.ENSP00000315568,9606.ENSP00000327694,9606.ENSP00000337618,9606.ENSP00000343479,…	YIPF1,DERL2,MICALL1,WDFY1,ZFYVE26,RELCH,AP4E1,RAPGEF2,MITD1,TRAPPC10,ANKRD27,STX8,CD164,DENND6A,SNX14,AVL9,AP2A2,NIPA2,NBR1,AP3M1,MFSD12,ENTR1,FLOT1,ITSN1,AP1G1,MON2,ATG9A,GIGYF2,TRAPPC2,AP2M1,NISCH,LAMTOR3,APBB2,CLINT1,RAN,BLOC1S6,USP10,TRAPPC2L,VPS29
GO Component	GO:1990904	Ribonucleoprotein complex	29	687	0.3	0.0333	9606.ENSP00000225388,9606.ENSP00000251038,9606.ENSP00000252011,9606.ENSP00000260129,9606.ENSP00000263791,9606.ENSP00000264331,9606.ENSP00000265085,9606.ENSP00000281701,9606.ENSP00000286175,9606.ENSP00000308717,9606.ENSP00000326261,9606.ENSP00000343054,9606.ENSP00000349168,9606.ENSP00000354125,9606.ENSP00000358812,9606.ENSP00000359216,9606.ENSP00000366557,9606.ENSP00000369682,9606.ENSP00000373404,…	NUFIP2,ZC3H14,DHX35,TGS1,EIF2AK4,TOP2B,CPEB4,NVL,PPIL3,MRPL48,SRRM1,RBM5,HNRNPH1,EIF3B,PDCD11,PTBP2,CRNKL1,MRPS26,MRPL2,RPL24,TNRC6A,MRPS12,PRPF40A,RPP30,BRCA1,ZCCHC8,RPL41,HNRNPC,ZNHIT3
GO Component	GO:0034399	Nuclear periphery	11	150	0.54	0.0341	9606.ENSP00000244769,9606.ENSP00000326261,9606.ENSP00000341805,9606.ENSP00000355465,9606.ENSP00000360530,9606.ENSP00000383333,9606.ENSP00000384048,9606.ENSP00000386458,9606.ENSP00000426654,9606.ENSP00000468785,9606.ENSP00000494788	ATXN1,SRRM1,PHF10,AHCTF1,NSMF,MORC3,PAXIP1,PRPF40A,ANAPC4,MBD1,CASK
GO Component	GO:0016363	Nuclear matrix	10	128	0.56	0.0360	9606.ENSP00000244769,9606.ENSP00000326261,9606.ENSP00000341805,9606.ENSP00000355465,9606.ENSP00000360530,9606.ENSP00000383333,9606.ENSP00000384048,9606.ENSP00000386458,9606.ENSP00000468785,9606.ENSP00000494788	ATXN1,SRRM1,PHF10,AHCTF1,NSMF,MORC3,PAXIP1,PRPF40A,MBD1,CASK
GO Component	GO:0010494	Cytoplasmic stress granule	8	84	0.65	0.0367	9606.ENSP00000220669,9606.ENSP00000225388,9606.ENSP00000282486,9606.ENSP00000336721,9606.ENSP00000338173,9606.ENSP00000387170,9606.ENSP00000401371,9606.ENSP00000498362	ZFAND1,NUFIP2,MBNL1,LARP1,PUM2,GIGYF2,TIA1,PQBP1
GO Component	GO:0005739	Mitochondrion	56	1681	0.19	0.0385	9606.ENSP00000254900,9606.ENSP00000257347,9606.ENSP00000261249,9606.ENSP00000261647,9606.ENSP00000280362,9606.ENSP00000292180,9606.ENSP00000294053,9606.ENSP00000297185,9606.ENSP00000302037,9606.ENSP00000302232,9606.ENSP00000307241,9606.ENSP00000308717,9606.ENSP00000311984,9606.ENSP00000317379,9606.ENSP00000318966,9606.ENSP00000319412,9606.ENSP00000320508,9606.ENSP00000321810,9606.ENSP00000325421,…	BRD8,CARS2,TRMT5,TTC19,PTS,FLAD1,CLPB,HSPA9,MFF,ALKBH3,PDHB,MRPL48,NAXD,GLS,PINX1,ARMC10,RNF185,TRIT1,PARL,PDZD8,NBR1,SLC25A26,TMEM126B,LONP1,COX20,NIT1,DCAF8,C1orf43,FBXL4,RARS2,ACADM,UQCRQ,MRPS26,DNAJC19,MRPL2,NDUFAF6,MRPS12,ATG9A,SPIRE1,LETMD1,FASTKD1,RAF1,NME6,GK5,TIMMDC1,TMEM14B,ACSL1,FAM92A,TMEM14C,XRCC3,ATPAF1,MYO19,BCL2L13,HARS2,TRMU,NDUFV1
Reactome	HSA-8953854	Metabolism of RNA	34	705	0.35	0.0351	9606.ENSP00000216277,9606.ENSP00000229195,9606.ENSP00000245838,9606.ENSP00000252011,9606.ENSP00000260129,9606.ENSP00000261249,9606.ENSP00000264883,9606.ENSP00000274400,9606.ENSP00000286175,9606.ENSP00000298717,9606.ENSP00000302768,9606.ENSP00000321810,9606.ENSP00000326261,9606.ENSP00000326806,9606.ENSP00000326948,9606.ENSP00000343054,9606.ENSP00000349168,9606.ENSP00000353920,9606.ENSP00000358812,…	PAPOLA,CNOT2,THOC2,DHX35,TGS1,TRMT5,NUP54,GTF2H2,PPIL3,METTL3,PAIP1,TRIT1,SRRM1,NCBP2,FTSJ1,RBM5,HNRNPH1,ADARB1,PDCD11,UPF3A,CRNKL1,EXOSC9,RPL24,PRPF40A,RPP30,POLDIP3,ZBTB8OS,SRSF10,GTF2H3,RAN,HNRNPC,POM121C,TRMU,PQBP1
Monarch	HP:0001263	Global developmental delay	73	1559	0.34	4.63e-06	9606.ENSP00000164305,9606.ENSP00000181839,9606.ENSP00000251038,9606.ENSP00000257347,9606.ENSP00000261249,9606.ENSP00000261647,9606.ENSP00000261842,9606.ENSP00000261866,9606.ENSP00000264501,9606.ENSP00000269445,9606.ENSP00000271715,9606.ENSP00000278483,9606.ENSP00000280362,9606.ENSP00000280700,9606.ENSP00000281928,9606.ENSP00000289104,9606.ENSP00000289359,9606.ENSP00000294053,9606.ENSP00000297185,…	PIGB,CDK13,ZC3H14,CARS2,TRMT5,TTC19,AP4E1,SPG11,KIAA1109,DYM,POGZ,HIKESHI,PTS,NGLY1,MED13L,MRAS,MITD1,CLPB,HSPA9,MFF,DONSON,PDHB,MSL3,SNX14,TLK2,GLS,TRIT1,DPM2,FTSJ1,EED,RERE,ANAPC1,TRIO,SMAD4,MCPH1,SLC25A26,OPHN1,TMEM126B,LONP1,ADARB1,MACF1,COX20,MED23,FBXL4,RARS2,ACADM,TAF2,BCOR,GNB1,UQCRQ,EXOSC9,BRCA2,CHD3,CHD2,PSPH,NDUFAF6,TCTN1,MYO5A,JMJD1C,SETD5,RAF1,AP2M1,TBL1XR1,MYSM1,TIMMDC1,BRCA1,CBY1,A…
Monarch	HP:0002167	Neurological speech impairment	65	1354	0.35	9.75e-06	9606.ENSP00000181839,9606.ENSP00000229195,9606.ENSP00000244769,9606.ENSP00000245838,9606.ENSP00000251038,9606.ENSP00000251119,9606.ENSP00000257347,9606.ENSP00000261249,9606.ENSP00000261647,9606.ENSP00000261842,9606.ENSP00000261866,9606.ENSP00000262177,9606.ENSP00000262367,9606.ENSP00000263461,9606.ENSP00000264501,9606.ENSP00000269445,9606.ENSP00000271715,9606.ENSP00000278483,9606.ENSP00000280362,…	CDK13,CNOT2,ATXN1,THOC2,ZC3H14,ZFYVE26,CARS2,TRMT5,TTC19,AP4E1,SPG11,DNAJB6,CREBBP,WDR11,KIAA1109,DYM,POGZ,HIKESHI,PTS,NGLY1,MED13L,MRAS,MFF,NAXD,MSL3,SNX14,TLK2,GLS,TRIT1,DPM2,FTSJ1,EED,RERE,TRIO,OPHN1,ADARB1,MACF1,COX20,MED23,RARS2,ACADM,DCAF17,GBA2,TAF2,BCOR,GNB1,UQCRQ,APTX,CHD3,DIAPH1,CHD2,NDUFAF6,JMJD1C,CHKB,SETD5,TIA1,RAF1,AP2M1,TBL1XR1,BRCA1,TRAPPC2L,ALMS1,GALE,CASK,NDUFV1
Monarch	HP:0100547	Abnormal forebrain morphology	79	1814	0.31	9.75e-06	9606.ENSP00000164305,9606.ENSP00000181839,9606.ENSP00000245838,9606.ENSP00000251038,9606.ENSP00000251119,9606.ENSP00000257347,9606.ENSP00000261647,9606.ENSP00000261842,9606.ENSP00000261866,9606.ENSP00000262367,9606.ENSP00000263461,9606.ENSP00000263754,9606.ENSP00000264501,9606.ENSP00000265433,9606.ENSP00000269445,9606.ENSP00000271715,9606.ENSP00000278483,9606.ENSP00000280362,9606.ENSP00000280700,…	PIGB,CDK13,THOC2,ZC3H14,ZFYVE26,CARS2,TTC19,AP4E1,SPG11,CREBBP,WDR11,KAT2B,KIAA1109,NBN,DYM,POGZ,HIKESHI,PTS,NGLY1,NSMCE2,MITD1,CLPB,HSPA9,SPIDR,MFF,DONSON,PDHB,NAXD,IFT80,SNX14,TLK2,TRIT1,DPM2,EED,RERE,TRIO,SMAD4,MCPH1,OPHN1,TMEM126B,LONP1,ADARB1,MACF1,COX20,MED23,FBXL4,RARS2,ACADM,GBA2,TAF2,BCOR,GNB1,EXOSC9,BRCA2,GDI2,CHD3,DNAJC19,DIAPH1,CHD2,PSPH,NDUFAF6,TCTN1,MYO5A,JMJD1C,CHKB,TAPT1,SETD5,TIA…
Monarch	HP:0002060	Abnormal cerebral morphology	77	1786	0.31	1.26e-05	9606.ENSP00000164305,9606.ENSP00000181839,9606.ENSP00000245838,9606.ENSP00000251038,9606.ENSP00000251119,9606.ENSP00000257347,9606.ENSP00000261647,9606.ENSP00000261842,9606.ENSP00000261866,9606.ENSP00000262367,9606.ENSP00000263754,9606.ENSP00000264501,9606.ENSP00000265433,9606.ENSP00000269445,9606.ENSP00000271715,9606.ENSP00000278483,9606.ENSP00000280362,9606.ENSP00000280700,9606.ENSP00000287437,…	PIGB,CDK13,THOC2,ZC3H14,ZFYVE26,CARS2,TTC19,AP4E1,SPG11,CREBBP,KAT2B,KIAA1109,NBN,DYM,POGZ,HIKESHI,PTS,NGLY1,NSMCE2,MITD1,CLPB,HSPA9,SPIDR,MFF,DONSON,PDHB,NAXD,IFT80,SNX14,TLK2,TRIT1,DPM2,EED,RERE,TRIO,SMAD4,MCPH1,OPHN1,TMEM126B,LONP1,ADARB1,MACF1,COX20,MED23,FBXL4,RARS2,ACADM,GBA2,TAF2,BCOR,GNB1,EXOSC9,BRCA2,GDI2,CHD3,DNAJC19,DIAPH1,CHD2,PSPH,NDUFAF6,TCTN1,MYO5A,JMJD1C,CHKB,TAPT1,TIA1,AP2M1,TBL1…
Monarch	HP:0000750	Delayed speech and language development	45	790	0.43	1.52e-05	9606.ENSP00000181839,9606.ENSP00000229195,9606.ENSP00000245838,9606.ENSP00000251038,9606.ENSP00000257347,9606.ENSP00000262367,9606.ENSP00000264501,9606.ENSP00000269445,9606.ENSP00000271715,9606.ENSP00000278483,9606.ENSP00000280362,9606.ENSP00000280700,9606.ENSP00000281928,9606.ENSP00000289104,9606.ENSP00000302037,9606.ENSP00000312244,9606.ENSP00000313121,9606.ENSP00000316512,9606.ENSP00000317379,…	CDK13,CNOT2,THOC2,ZC3H14,CARS2,CREBBP,KIAA1109,DYM,POGZ,HIKESHI,PTS,NGLY1,MED13L,MRAS,MFF,MSL3,SNX14,TLK2,GLS,TRIT1,DPM2,FTSJ1,EED,TRIO,OPHN1,ADARB1,MACF1,COX20,MED23,RARS2,ACADM,TAF2,GNB1,UQCRQ,CHD3,CHD2,CHKB,SETD5,AP2M1,TBL1XR1,BRCA1,TRAPPC2L,ALMS1,GALE,CASK
Monarch	HP:0012758	Neurodevelopmental delay	80	1926	0.29	1.97e-05	9606.ENSP00000164305,9606.ENSP00000181839,9606.ENSP00000229195,9606.ENSP00000245838,9606.ENSP00000251038,9606.ENSP00000257347,9606.ENSP00000261249,9606.ENSP00000261647,9606.ENSP00000261842,9606.ENSP00000261866,9606.ENSP00000262367,9606.ENSP00000264501,9606.ENSP00000269445,9606.ENSP00000271715,9606.ENSP00000278483,9606.ENSP00000280362,9606.ENSP00000280700,9606.ENSP00000281928,9606.ENSP00000289104,…	PIGB,CDK13,CNOT2,THOC2,ZC3H14,CARS2,TRMT5,TTC19,AP4E1,SPG11,CREBBP,KIAA1109,DYM,POGZ,HIKESHI,PTS,NGLY1,MED13L,MRAS,MITD1,CLPB,HSPA9,MFF,DONSON,PDHB,MSL3,SNX14,TLK2,GLS,TRIT1,DPM2,FTSJ1,EED,RERE,ANAPC1,TRIO,SMAD4,MCPH1,SLC25A26,OPHN1,TMEM126B,LONP1,ADARB1,MACF1,COX20,MED23,FBXL4,RARS2,ACADM,TAF2,BCOR,GNB1,UQCRQ,EXOSC9,BRCA2,CHD3,DNAJC19,CHD2,PSPH,NDUFAF6,TCTN1,MYO5A,JMJD1C,CHKB,SETD5,RAF1,AP2M1,TB…
Monarch	HP:0000240	Abnormality of skull size	62	1333	0.34	2.14e-05	9606.ENSP00000181839,9606.ENSP00000245838,9606.ENSP00000251038,9606.ENSP00000257347,9606.ENSP00000261842,9606.ENSP00000261866,9606.ENSP00000262367,9606.ENSP00000264501,9606.ENSP00000265433,9606.ENSP00000269445,9606.ENSP00000271715,9606.ENSP00000280362,9606.ENSP00000280700,9606.ENSP00000287437,9606.ENSP00000289104,9606.ENSP00000294053,9606.ENSP00000297423,9606.ENSP00000302037,9606.ENSP00000307143,…	CDK13,THOC2,ZC3H14,CARS2,AP4E1,SPG11,CREBBP,KIAA1109,NBN,DYM,POGZ,PTS,NGLY1,NSMCE2,MRAS,CLPB,SPIDR,MFF,DONSON,IFT80,SNX14,TLK2,TRIT1,DPM2,FTSJ1,EED,RERE,TRIO,SMAD4,MCPH1,OPHN1,TMEM126B,LONP1,ADARB1,MACF1,MED23,FBXL4,RARS2,ACADM,TAF2,BCOR,EXOSC9,BRCA2,CHD3,DIAPH1,CHD2,PSPH,TCTN1,JMJD1C,CHKB,TAPT1,RAF1,AP2M1,TBL1XR1,MYSM1,TIMMDC1,BRCA1,TRAPPC2L,ZNHIT3,CASK,NDUFV1,PQBP1
Monarch	HP:0002463	Language impairment	45	809	0.42	2.14e-05	9606.ENSP00000181839,9606.ENSP00000229195,9606.ENSP00000245838,9606.ENSP00000251038,9606.ENSP00000257347,9606.ENSP00000262367,9606.ENSP00000264501,9606.ENSP00000269445,9606.ENSP00000271715,9606.ENSP00000278483,9606.ENSP00000280362,9606.ENSP00000280700,9606.ENSP00000281928,9606.ENSP00000289104,9606.ENSP00000302037,9606.ENSP00000312244,9606.ENSP00000313121,9606.ENSP00000316512,9606.ENSP00000317379,…	CDK13,CNOT2,THOC2,ZC3H14,CARS2,CREBBP,KIAA1109,DYM,POGZ,HIKESHI,PTS,NGLY1,MED13L,MRAS,MFF,MSL3,SNX14,TLK2,GLS,TRIT1,DPM2,FTSJ1,EED,TRIO,OPHN1,ADARB1,MACF1,COX20,MED23,RARS2,ACADM,TAF2,GNB1,UQCRQ,CHD3,CHD2,CHKB,SETD5,AP2M1,TBL1XR1,BRCA1,TRAPPC2L,ALMS1,GALE,CASK
Monarch	HP:0003808	Abnormal muscle tone	75	1773	0.3	2.14e-05	9606.ENSP00000164305,9606.ENSP00000181839,9606.ENSP00000229195,9606.ENSP00000244769,9606.ENSP00000245838,9606.ENSP00000251038,9606.ENSP00000251119,9606.ENSP00000257347,9606.ENSP00000261249,9606.ENSP00000261647,9606.ENSP00000261842,9606.ENSP00000261866,9606.ENSP00000262367,9606.ENSP00000263461,9606.ENSP00000264501,9606.ENSP00000269445,9606.ENSP00000271715,9606.ENSP00000278483,9606.ENSP00000280362,…	PIGB,CDK13,CNOT2,ATXN1,THOC2,ZC3H14,ZFYVE26,CARS2,TRMT5,TTC19,AP4E1,SPG11,CREBBP,WDR11,KIAA1109,DYM,POGZ,HIKESHI,PTS,NGLY1,MED13L,MRAS,MITD1,FLAD1,CLPB,MFF,PDHB,MSL3,SNX14,TLK2,GLS,TRIT1,DPM2,EED,RERE,SLC25A26,OPHN1,TMEM126B,LONP1,ADARB1,MACF1,COX20,MED23,FBXL4,RARS2,ACADM,GBA2,TAF2,BCOR,GNB1,UQCRQ,EXOSC9,CHD3,DNAJC19,DIAPH1,CHD2,PSPH,NDUFAF6,TCTN1,MYO5A,JMJD1C,CHKB,SETD5,RAF1,AP2M1,TBL1XR1,TIMMD…
Monarch	HP:0007364	Aplasia/Hypoplasia of the cerebrum	60	1300	0.34	3.59e-05	9606.ENSP00000164305,9606.ENSP00000181839,9606.ENSP00000245838,9606.ENSP00000251038,9606.ENSP00000251119,9606.ENSP00000257347,9606.ENSP00000261842,9606.ENSP00000261866,9606.ENSP00000262367,9606.ENSP00000264501,9606.ENSP00000265433,9606.ENSP00000269445,9606.ENSP00000271715,9606.ENSP00000280362,9606.ENSP00000280700,9606.ENSP00000287437,9606.ENSP00000294053,9606.ENSP00000297185,9606.ENSP00000297423,…	PIGB,CDK13,THOC2,ZC3H14,ZFYVE26,CARS2,AP4E1,SPG11,CREBBP,KIAA1109,NBN,DYM,POGZ,PTS,NGLY1,NSMCE2,CLPB,HSPA9,SPIDR,MFF,DONSON,PDHB,IFT80,TLK2,TRIT1,DPM2,RERE,TRIO,SMAD4,MCPH1,TMEM126B,LONP1,ADARB1,MACF1,MED23,FBXL4,RARS2,GBA2,TAF2,BCOR,EXOSC9,BRCA2,DIAPH1,CHD2,PSPH,TCTN1,JMJD1C,CHKB,TAPT1,AP2M1,TBL1XR1,MYSM1,TIMMDC1,BRCA1,TRAPPC2L,CBY1,ZNHIT3,CASK,NDUFV1,PQBP1
Monarch	HP:0000252	Microcephaly	52	1080	0.35	7.38e-05	9606.ENSP00000181839,9606.ENSP00000245838,9606.ENSP00000251038,9606.ENSP00000257347,9606.ENSP00000261842,9606.ENSP00000261866,9606.ENSP00000262367,9606.ENSP00000265433,9606.ENSP00000269445,9606.ENSP00000271715,9606.ENSP00000280362,9606.ENSP00000280700,9606.ENSP00000287437,9606.ENSP00000294053,9606.ENSP00000297423,9606.ENSP00000302037,9606.ENSP00000307143,9606.ENSP00000316512,9606.ENSP00000321810,…	CDK13,THOC2,ZC3H14,CARS2,AP4E1,SPG11,CREBBP,NBN,DYM,POGZ,PTS,NGLY1,NSMCE2,CLPB,SPIDR,MFF,DONSON,TLK2,TRIT1,DPM2,RERE,TRIO,SMAD4,MCPH1,TMEM126B,LONP1,ADARB1,MACF1,MED23,FBXL4,RARS2,TAF2,BCOR,EXOSC9,BRCA2,DIAPH1,CHD2,PSPH,TCTN1,JMJD1C,CHKB,TAPT1,AP2M1,TBL1XR1,MYSM1,TIMMDC1,BRCA1,TRAPPC2L,ZNHIT3,CASK,NDUFV1,PQBP1
Monarch	HP:0001252	Hypotonia	65	1505	0.31	7.38e-05	9606.ENSP00000164305,9606.ENSP00000181839,9606.ENSP00000229195,9606.ENSP00000244769,9606.ENSP00000245838,9606.ENSP00000251038,9606.ENSP00000257347,9606.ENSP00000261249,9606.ENSP00000261842,9606.ENSP00000262367,9606.ENSP00000263461,9606.ENSP00000264501,9606.ENSP00000271715,9606.ENSP00000278483,9606.ENSP00000280362,9606.ENSP00000280700,9606.ENSP00000281928,9606.ENSP00000289104,9606.ENSP00000289359,…	PIGB,CDK13,CNOT2,ATXN1,THOC2,ZC3H14,CARS2,TRMT5,AP4E1,CREBBP,WDR11,KIAA1109,POGZ,HIKESHI,PTS,NGLY1,MED13L,MRAS,MITD1,FLAD1,CLPB,MFF,PDHB,MSL3,SNX14,TLK2,GLS,TRIT1,DPM2,EED,RERE,SLC25A26,OPHN1,TMEM126B,LONP1,ADARB1,MACF1,COX20,MED23,FBXL4,RARS2,ACADM,GNB1,UQCRQ,EXOSC9,CHD3,DNAJC19,DIAPH1,CHD2,NDUFAF6,TCTN1,MYO5A,JMJD1C,CHKB,SETD5,RAF1,AP2M1,TBL1XR1,TIMMDC1,CBY1,GALE,ZNHIT3,CASK,TRMU,NDUFV1
Monarch	HP:0002977	Aplasia/Hypoplasia involving the central nervous system	66	1534	0.3	7.38e-05	9606.ENSP00000164305,9606.ENSP00000181839,9606.ENSP00000245838,9606.ENSP00000251038,9606.ENSP00000251119,9606.ENSP00000257347,9606.ENSP00000261647,9606.ENSP00000261842,9606.ENSP00000261866,9606.ENSP00000262367,9606.ENSP00000264501,9606.ENSP00000264956,9606.ENSP00000265433,9606.ENSP00000269445,9606.ENSP00000271715,9606.ENSP00000280362,9606.ENSP00000280700,9606.ENSP00000287437,9606.ENSP00000294053,…	PIGB,CDK13,THOC2,ZC3H14,ZFYVE26,CARS2,TTC19,AP4E1,SPG11,CREBBP,KIAA1109,EVC,NBN,DYM,POGZ,PTS,NGLY1,NSMCE2,CLPB,HSPA9,SPIDR,MFF,DONSON,PDHB,NAXD,IFT80,SNX14,TLK2,TRIT1,DPM2,RERE,TRIO,SMAD4,MCPH1,OPHN1,TMEM126B,LONP1,ADARB1,MACF1,MED23,FBXL4,RARS2,GBA2,TAF2,BCOR,EXOSC9,BRCA2,DIAPH1,CHD2,PSPH,TCTN1,MYO5A,JMJD1C,CHKB,TAPT1,AP2M1,TBL1XR1,MYSM1,TIMMDC1,BRCA1,TRAPPC2L,CBY1,ZNHIT3,CASK,NDUFV1,PQBP1
Monarch	HP:0011804	Abnormal muscle physiology	82	2088	0.27	7.38e-05	9606.ENSP00000164305,9606.ENSP00000181839,9606.ENSP00000229195,9606.ENSP00000244769,9606.ENSP00000245838,9606.ENSP00000251038,9606.ENSP00000251119,9606.ENSP00000257347,9606.ENSP00000261249,9606.ENSP00000261647,9606.ENSP00000261842,9606.ENSP00000261866,9606.ENSP00000262177,9606.ENSP00000262367,9606.ENSP00000263461,9606.ENSP00000264501,9606.ENSP00000265433,9606.ENSP00000269445,9606.ENSP00000271715,…	PIGB,CDK13,CNOT2,ATXN1,THOC2,ZC3H14,ZFYVE26,CARS2,TRMT5,TTC19,AP4E1,SPG11,DNAJB6,CREBBP,WDR11,KIAA1109,NBN,DYM,POGZ,HIKESHI,PTS,NGLY1,MED13L,MRAS,MITD1,FLAD1,CLPB,MFF,PDHB,MSL3,SNX14,TLK2,GLS,TRIT1,DPM2,FTSJ1,EED,RERE,SMAD4,SLC25A26,OPHN1,TMEM126B,LONP1,ADARB1,MACF1,COX20,MED23,DCAF8,FBXL4,RARS2,ACADM,GBA2,TAF2,BCOR,GNB1,UQCRQ,EXOSC9,APTX,CHD3,DNAJC19,DIAPH1,CHD2,PSPH,NDUFAF6,TCTN1,MYO5A,JMJD1C,C…
Monarch	HP:0011442	Abnormal central motor function	70	1689	0.29	7.69e-05	9606.ENSP00000244769,9606.ENSP00000245838,9606.ENSP00000251038,9606.ENSP00000251119,9606.ENSP00000257347,9606.ENSP00000261249,9606.ENSP00000261647,9606.ENSP00000261842,9606.ENSP00000261866,9606.ENSP00000262367,9606.ENSP00000263461,9606.ENSP00000264501,9606.ENSP00000269445,9606.ENSP00000271715,9606.ENSP00000278483,9606.ENSP00000280362,9606.ENSP00000280700,9606.ENSP00000281928,9606.ENSP00000289359,…	ATXN1,THOC2,ZC3H14,ZFYVE26,CARS2,TRMT5,TTC19,AP4E1,SPG11,CREBBP,WDR11,KIAA1109,DYM,POGZ,HIKESHI,PTS,NGLY1,MED13L,MITD1,CLPB,SPIDR,MFF,PDHB,NAXD,MSL3,SNX14,GLS,TRIT1,DPM2,FTSJ1,EED,RERE,TRIO,SMAD4,OPHN1,TMEM126B,LONP1,ADARB1,MACF1,COX20,MED23,FBXL4,RARS2,ACADM,DCAF17,GBA2,TAF2,BCOR,UQCRQ,EXOSC9,APTX,CHD3,DNAJC19,CHD2,PSPH,NDUFAF6,TCTN1,MYO5A,TIA1,AP2M1,TBL1XR1,TIMMDC1,TRAPPC2L,CBY1,ALMS1,ZNHIT3,CA…
Monarch	HP:0012443	Abnormality of brain morphology	86	2254	0.25	7.69e-05	9606.ENSP00000164305,9606.ENSP00000181839,9606.ENSP00000244769,9606.ENSP00000245838,9606.ENSP00000251038,9606.ENSP00000251119,9606.ENSP00000257347,9606.ENSP00000261249,9606.ENSP00000261647,9606.ENSP00000261842,9606.ENSP00000261866,9606.ENSP00000262367,9606.ENSP00000263461,9606.ENSP00000263754,9606.ENSP00000264501,9606.ENSP00000264956,9606.ENSP00000265433,9606.ENSP00000269445,9606.ENSP00000271715,…	PIGB,CDK13,ATXN1,THOC2,ZC3H14,ZFYVE26,CARS2,TRMT5,TTC19,AP4E1,SPG11,CREBBP,WDR11,KAT2B,KIAA1109,EVC,NBN,DYM,POGZ,HIKESHI,PTS,NGLY1,NSMCE2,MITD1,CLPB,HSPA9,SPIDR,MFF,DONSON,PDHB,NAXD,MSL3,IFT80,SNX14,TLK2,TRIT1,DPM2,EED,RERE,TRIO,SMAD4,MCPH1,OPHN1,TMEM126B,LONP1,ADARB1,MACF1,COX20,MED23,FBXL4,RARS2,ACADM,DCAF17,GBA2,TAF2,BCOR,GNB1,EXOSC9,APTX,BRCA2,GDI2,CHD3,DNAJC19,DIAPH1,CHD2,PSPH,NDUFAF6,TCTN1,…
Monarch	HP:0012759	Neurodevelopmental abnormality	88	2323	0.25	7.69e-05	9606.ENSP00000164305,9606.ENSP00000181839,9606.ENSP00000229195,9606.ENSP00000245838,9606.ENSP00000251038,9606.ENSP00000251119,9606.ENSP00000257347,9606.ENSP00000261249,9606.ENSP00000261647,9606.ENSP00000261842,9606.ENSP00000261866,9606.ENSP00000262367,9606.ENSP00000264501,9606.ENSP00000264956,9606.ENSP00000265433,9606.ENSP00000269445,9606.ENSP00000271715,9606.ENSP00000278483,9606.ENSP00000280362,…	PIGB,CDK13,CNOT2,THOC2,ZC3H14,ZFYVE26,CARS2,TRMT5,TTC19,AP4E1,SPG11,CREBBP,KIAA1109,EVC,NBN,DYM,POGZ,HIKESHI,PTS,NGLY1,MED13L,MRAS,MITD1,CLPB,HSPA9,DIP2B,MFF,DONSON,PDHB,NAXD,MSL3,SNX14,TLK2,GLS,TRIT1,DPM2,FTSJ1,EED,RERE,ANAPC1,TRIO,SMAD4,MCPH1,SLC25A26,OPHN1,TMEM126B,LONP1,ADARB1,MACF1,COX20,MED23,FBXL4,RARS2,ACADM,DCAF17,GBA2,TAF2,BCOR,GNB1,UQCRQ,EXOSC9,BRCA2,CHD3,DNAJC19,CHD2,PSPH,NDUFAF6,TCTN…
Monarch	HP:0040195	Decreased head circumference	52	1088	0.35	7.69e-05	9606.ENSP00000181839,9606.ENSP00000245838,9606.ENSP00000251038,9606.ENSP00000257347,9606.ENSP00000261842,9606.ENSP00000261866,9606.ENSP00000262367,9606.ENSP00000265433,9606.ENSP00000269445,9606.ENSP00000271715,9606.ENSP00000280362,9606.ENSP00000280700,9606.ENSP00000287437,9606.ENSP00000294053,9606.ENSP00000297423,9606.ENSP00000302037,9606.ENSP00000307143,9606.ENSP00000316512,9606.ENSP00000321810,…	CDK13,THOC2,ZC3H14,CARS2,AP4E1,SPG11,CREBBP,NBN,DYM,POGZ,PTS,NGLY1,NSMCE2,CLPB,SPIDR,MFF,DONSON,TLK2,TRIT1,DPM2,RERE,TRIO,SMAD4,MCPH1,TMEM126B,LONP1,ADARB1,MACF1,MED23,FBXL4,RARS2,TAF2,BCOR,EXOSC9,BRCA2,DIAPH1,CHD2,PSPH,TCTN1,JMJD1C,CHKB,TAPT1,AP2M1,TBL1XR1,MYSM1,TIMMDC1,BRCA1,TRAPPC2L,ZNHIT3,CASK,NDUFV1,PQBP1
Monarch	HP:0011446	Abnormality of higher mental function	87	2301	0.25	7.96e-05	9606.ENSP00000181839,9606.ENSP00000229195,9606.ENSP00000244769,9606.ENSP00000245838,9606.ENSP00000251038,9606.ENSP00000251119,9606.ENSP00000257347,9606.ENSP00000261249,9606.ENSP00000261647,9606.ENSP00000261842,9606.ENSP00000261866,9606.ENSP00000262177,9606.ENSP00000262367,9606.ENSP00000263461,9606.ENSP00000264501,9606.ENSP00000264956,9606.ENSP00000265433,9606.ENSP00000269445,9606.ENSP00000271715,…	CDK13,CNOT2,ATXN1,THOC2,ZC3H14,ZFYVE26,CARS2,TRMT5,TTC19,AP4E1,SPG11,DNAJB6,CREBBP,WDR11,KIAA1109,EVC,NBN,DYM,POGZ,HIKESHI,PTS,NGLY1,MED13L,MRAS,CLPB,DIP2B,MFF,DONSON,NAXD,MSL3,SNX14,TLK2,GLS,TRIT1,DPM2,FTSJ1,EED,RERE,ANAPC1,TRIO,SMAD4,MCPH1,OPHN1,TMEM126B,LONP1,ADARB1,MACF1,COX20,MED23,RARS2,ACADM,DCAF17,GBA2,TAF2,BCOR,GNB1,UQCRQ,APTX,BRCA2,CHD3,DNAJC19,DIAPH1,CHD2,PSPH,NDUFAF6,TCTN1,MYO5A,JMJD1…
Monarch	HP:0012639	Abnormal nervous system morphology	93	2546	0.23	0.00012	9606.ENSP00000164305,9606.ENSP00000181839,9606.ENSP00000244769,9606.ENSP00000245838,9606.ENSP00000251038,9606.ENSP00000251119,9606.ENSP00000257347,9606.ENSP00000261249,9606.ENSP00000261647,9606.ENSP00000261842,9606.ENSP00000261866,9606.ENSP00000262177,9606.ENSP00000262367,9606.ENSP00000263461,9606.ENSP00000263754,9606.ENSP00000264501,9606.ENSP00000264956,9606.ENSP00000265433,9606.ENSP00000269445,…	PIGB,CDK13,ATXN1,THOC2,ZC3H14,ZFYVE26,CARS2,TRMT5,TTC19,AP4E1,SPG11,DNAJB6,CREBBP,WDR11,KAT2B,KIAA1109,EVC,NBN,DYM,POGZ,HIKESHI,PTS,NGLY1,NSMCE2,MITD1,CLPB,HSPA9,SPIDR,MFF,DONSON,PDHB,NAXD,MSL3,IFT80,SNX14,TLK2,TRIT1,DPM2,FTSJ1,EED,RERE,TRIO,SMAD4,MCPH1,OPHN1,TMEM126B,LONP1,ADARB1,MACF1,COX20,ERMARD,MED23,DCAF8,FBXL4,RARS2,ACADM,DCAF17,GBA2,TAF2,BCOR,GNB1,EXOSC9,APTX,BRCA2,GDI2,CHD3,DNAJC19,DIAPH…
Monarch	HP:0002011	Morphological central nervous system abnormality	89	2416	0.24	0.00015	9606.ENSP00000164305,9606.ENSP00000181839,9606.ENSP00000244769,9606.ENSP00000245838,9606.ENSP00000251038,9606.ENSP00000251119,9606.ENSP00000257347,9606.ENSP00000261249,9606.ENSP00000261647,9606.ENSP00000261842,9606.ENSP00000261866,9606.ENSP00000262367,9606.ENSP00000263461,9606.ENSP00000263754,9606.ENSP00000264501,9606.ENSP00000264956,9606.ENSP00000265433,9606.ENSP00000269445,9606.ENSP00000271715,…	PIGB,CDK13,ATXN1,THOC2,ZC3H14,ZFYVE26,CARS2,TRMT5,TTC19,AP4E1,SPG11,CREBBP,WDR11,KAT2B,KIAA1109,EVC,NBN,DYM,POGZ,HIKESHI,PTS,NGLY1,NSMCE2,MITD1,CLPB,HSPA9,SPIDR,MFF,DONSON,PDHB,NAXD,MSL3,IFT80,SNX14,TLK2,TRIT1,DPM2,FTSJ1,EED,RERE,TRIO,SMAD4,MCPH1,OPHN1,TMEM126B,LONP1,ADARB1,MACF1,COX20,ERMARD,MED23,FBXL4,RARS2,ACADM,DCAF17,GBA2,TAF2,BCOR,GNB1,EXOSC9,APTX,BRCA2,GDI2,CHD3,DNAJC19,DIAPH1,CHD2,PSPH,N…
Monarch	HP:0012638	Abnormal nervous system physiology	108	3154	0.21	0.00019	9606.ENSP00000164305,9606.ENSP00000181839,9606.ENSP00000225388,9606.ENSP00000229195,9606.ENSP00000244769,9606.ENSP00000245838,9606.ENSP00000251038,9606.ENSP00000251119,9606.ENSP00000257347,9606.ENSP00000261249,9606.ENSP00000261647,9606.ENSP00000261842,9606.ENSP00000261866,9606.ENSP00000262177,9606.ENSP00000262367,9606.ENSP00000263461,9606.ENSP00000264501,9606.ENSP00000264883,9606.ENSP00000264956,…	PIGB,CDK13,NUFIP2,CNOT2,ATXN1,THOC2,ZC3H14,ZFYVE26,CARS2,TRMT5,TTC19,AP4E1,SPG11,DNAJB6,CREBBP,WDR11,KIAA1109,NUP54,EVC,NBN,DYM,POGZ,HIKESHI,PTS,NGLY1,MED13L,MRAS,MITD1,FLAD1,CLPB,HSPA9,SPIDR,DIP2B,MFF,STX8,DONSON,PDHB,NAXD,MSL3,SNX14,CD46,TLK2,GLS,TRIT1,DPM2,FTSJ1,EED,RERE,ANAPC1,TRIO,SMAD4,MCPH1,SLC25A26,OPHN1,TMEM126B,LONP1,ADARB1,MACF1,COX20,ERMARD,MED23,DCAF8,FBXL4,RARS2,ACADM,NSMF,DENND1A,D…
Monarch	HP:0001250	Seizure	65	1607	0.28	0.00040	9606.ENSP00000164305,9606.ENSP00000181839,9606.ENSP00000245838,9606.ENSP00000251038,9606.ENSP00000251119,9606.ENSP00000257347,9606.ENSP00000261842,9606.ENSP00000261866,9606.ENSP00000262367,9606.ENSP00000263461,9606.ENSP00000264501,9606.ENSP00000271715,9606.ENSP00000280362,9606.ENSP00000280700,9606.ENSP00000294053,9606.ENSP00000301180,9606.ENSP00000302037,9606.ENSP00000307241,9606.ENSP00000311984,…	PIGB,CDK13,THOC2,ZC3H14,ZFYVE26,CARS2,AP4E1,SPG11,CREBBP,WDR11,KIAA1109,POGZ,PTS,NGLY1,CLPB,DIP2B,MFF,PDHB,NAXD,MSL3,SNX14,CD46,TLK2,GLS,TRIT1,DPM2,FTSJ1,EED,RERE,TRIO,SMAD4,MCPH1,OPHN1,LONP1,ADARB1,MACF1,COX20,ERMARD,MED23,FBXL4,RARS2,ACADM,BCOR,GNB1,EXOSC9,DNAJC19,DIAPH1,CHD2,PSPH,NDUFAF6,TCTN1,MYO5A,JMJD1C,CHKB,SETD5,AP2M1,TBL1XR1,TIMMDC1,TRAPPC2L,CBY1,ALMS1,ZNHIT3,CASK,NDUFV1,PQBP1
Monarch	HP:0011968	Feeding difficulties	45	947	0.35	0.00045	9606.ENSP00000164305,9606.ENSP00000181839,9606.ENSP00000229195,9606.ENSP00000245838,9606.ENSP00000251038,9606.ENSP00000257347,9606.ENSP00000261866,9606.ENSP00000262367,9606.ENSP00000271715,9606.ENSP00000278483,9606.ENSP00000280362,9606.ENSP00000289104,9606.ENSP00000292180,9606.ENSP00000294053,9606.ENSP00000302037,9606.ENSP00000312244,9606.ENSP00000312778,9606.ENSP00000316512,9606.ENSP00000322181,…	PIGB,CDK13,CNOT2,THOC2,ZC3H14,CARS2,SPG11,CREBBP,POGZ,HIKESHI,PTS,MRAS,FLAD1,CLPB,MFF,MSL3,IFT80,TLK2,DPM2,EED,RERE,ANAPC1,TRIO,TMEM126B,LONP1,ADARB1,MED23,RARS2,BCOR,GNB1,EXOSC9,PSPH,TCTN1,JMJD1C,SETD5,RAF1,TBL1XR1,TIMMDC1,CBY1,GALE,ZNHIT3,CASK,TRMU,NDUFV1,PQBP1
Monarch	HP:0003011	Abnormality of the musculature	86	2384	0.23	0.00051	9606.ENSP00000164305,9606.ENSP00000181839,9606.ENSP00000229195,9606.ENSP00000244769,9606.ENSP00000245838,9606.ENSP00000251038,9606.ENSP00000251119,9606.ENSP00000257347,9606.ENSP00000261249,9606.ENSP00000261647,9606.ENSP00000261842,9606.ENSP00000261866,9606.ENSP00000262177,9606.ENSP00000262367,9606.ENSP00000263461,9606.ENSP00000264501,9606.ENSP00000265433,9606.ENSP00000269445,9606.ENSP00000271715,…	PIGB,CDK13,CNOT2,ATXN1,THOC2,ZC3H14,ZFYVE26,CARS2,TRMT5,TTC19,AP4E1,SPG11,DNAJB6,CREBBP,WDR11,KIAA1109,NBN,DYM,POGZ,HIKESHI,PTS,NGLY1,MED13L,MRAS,MITD1,FLAD1,CLPB,MFF,PDHB,MSL3,SNX14,TLK2,GLS,TRIT1,DPM2,FTSJ1,EED,RERE,ANAPC1,SMAD4,SLC25A26,OPHN1,TMEM126B,LONP1,ADARB1,MACF1,COX20,MED23,DCAF8,FBXL4,RARS2,ACADM,NSMF,GBA2,TAF2,BCOR,GNB1,UQCRQ,EXOSC9,APTX,CHD3,DNAJC19,DIAPH1,CHD2,PSPH,NDUFAF6,TCTN1,MY…
Monarch	HP:0000707	Abnormality of the nervous system	114	3471	0.19	0.00053	9606.ENSP00000164305,9606.ENSP00000181839,9606.ENSP00000225388,9606.ENSP00000229195,9606.ENSP00000244769,9606.ENSP00000245838,9606.ENSP00000251038,9606.ENSP00000251119,9606.ENSP00000257347,9606.ENSP00000261249,9606.ENSP00000261647,9606.ENSP00000261842,9606.ENSP00000261866,9606.ENSP00000262177,9606.ENSP00000262367,9606.ENSP00000263461,9606.ENSP00000263754,9606.ENSP00000264501,9606.ENSP00000264883,…	PIGB,CDK13,NUFIP2,CNOT2,ATXN1,THOC2,ZC3H14,ZFYVE26,CARS2,TRMT5,TTC19,AP4E1,SPG11,DNAJB6,CREBBP,WDR11,KAT2B,KIAA1109,NUP54,EVC,NBN,DYM,POGZ,HIKESHI,PTS,NGLY1,MED13L,NSMCE2,MRAS,MITD1,FLAD1,CLPB,HSPA9,SPIDR,DIP2B,MFF,STX8,DONSON,PDHB,NAXD,MSL3,IFT80,SNX14,CD46,TLK2,GLS,TRIT1,DPM2,FTSJ1,EED,RERE,ANAPC1,TRIO,SMAD4,MCPH1,SLC25A26,OPHN1,TMEM126B,LONP1,ADARB1,MACF1,COX20,ERMARD,MED23,DCAF8,FBXL4,RARS2,A…
Monarch	HP:0009121	Abnormal axial skeleton morphology	81	2206	0.24	0.00054	9606.ENSP00000164305,9606.ENSP00000181839,9606.ENSP00000229195,9606.ENSP00000245838,9606.ENSP00000251038,9606.ENSP00000257347,9606.ENSP00000261842,9606.ENSP00000261866,9606.ENSP00000262367,9606.ENSP00000264501,9606.ENSP00000264956,9606.ENSP00000265433,9606.ENSP00000269445,9606.ENSP00000271715,9606.ENSP00000280362,9606.ENSP00000280700,9606.ENSP00000281928,9606.ENSP00000287437,9606.ENSP00000289104,…	PIGB,CDK13,CNOT2,THOC2,ZC3H14,CARS2,AP4E1,SPG11,CREBBP,KIAA1109,EVC,NBN,DYM,POGZ,PTS,NGLY1,MED13L,NSMCE2,MRAS,FLAD1,CLPB,HSPA9,SPIDR,MFF,DONSON,PDHB,MSL3,IFT80,SNX14,TLK2,TRIT1,DPM2,FTSJ1,EED,GZF1,RERE,TRIO,SMAD4,MCPH1,OPHN1,TMEM126B,LONP1,ADARB1,MACF1,ERMARD,MED23,FBXL4,RARS2,ACADM,GBA2,TAF2,BCOR,GNB1,EXOSC9,APTX,BRCA2,CHD3,DIAPH1,CHD2,PSPH,NDUFAF6,TCTN1,JMJD1C,CHKB,TAPT1,SETD5,TRAPPC2,RAF1,AP2M…
Monarch	HP:0011842	Abnormal skeletal morphology	90	2573	0.21	0.00084	9606.ENSP00000164305,9606.ENSP00000181839,9606.ENSP00000229195,9606.ENSP00000245838,9606.ENSP00000251038,9606.ENSP00000257347,9606.ENSP00000261842,9606.ENSP00000261866,9606.ENSP00000262177,9606.ENSP00000262367,9606.ENSP00000263461,9606.ENSP00000263791,9606.ENSP00000264501,9606.ENSP00000264956,9606.ENSP00000265433,9606.ENSP00000269445,9606.ENSP00000271715,9606.ENSP00000278483,9606.ENSP00000280362,…	PIGB,CDK13,CNOT2,THOC2,ZC3H14,CARS2,AP4E1,SPG11,DNAJB6,CREBBP,WDR11,EIF2AK4,KIAA1109,EVC,NBN,DYM,POGZ,HIKESHI,PTS,NGLY1,MED13L,NSMCE2,MRAS,FLAD1,CLPB,HSPA9,SPIDR,MFF,DONSON,PDHB,MSL3,IFT80,SNX14,TLK2,TRIT1,DPM2,FTSJ1,EED,GZF1,RERE,ANAPC1,TRIO,SMAD4,MCPH1,OPHN1,TMEM126B,LONP1,ADARB1,MACF1,ERMARD,MED23,DCAF8,FBXL4,RARS2,ACADM,NSMF,DCAF17,GBA2,TAF2,BCOR,GNB1,EXOSC9,APTX,BRCA2,CHD3,DIAPH1,CHD2,PSPH,N…
Monarch	HP:0001999	Abnormal facial shape	45	978	0.33	0.00085	9606.ENSP00000164305,9606.ENSP00000251038,9606.ENSP00000261249,9606.ENSP00000261842,9606.ENSP00000262367,9606.ENSP00000269445,9606.ENSP00000271715,9606.ENSP00000280700,9606.ENSP00000281928,9606.ENSP00000289104,9606.ENSP00000294053,9606.ENSP00000307241,9606.ENSP00000312778,9606.ENSP00000313121,9606.ENSP00000316512,9606.ENSP00000322181,9606.ENSP00000338186,9606.ENSP00000338629,9606.ENSP00000339299,…	PIGB,ZC3H14,TRMT5,AP4E1,CREBBP,DYM,POGZ,NGLY1,MED13L,MRAS,CLPB,PDHB,IFT80,SNX14,TLK2,DPM2,EED,RERE,TRIO,SMAD4,OPHN1,LONP1,ADARB1,MACF1,MED23,FBXL4,DCAF17,BCOR,EXOSC9,BRCA2,DNAJC19,CHD2,PSPH,TCTN1,JMJD1C,TAPT1,RAF1,AP2M1,TBL1XR1,MYSM1,BRCA1,CBY1,ALMS1,CASK,PQBP1
Monarch	HP:0002151	Increased serum lactate	16	172	0.64	0.00091	9606.ENSP00000257347,9606.ENSP00000261249,9606.ENSP00000280700,9606.ENSP00000289359,9606.ENSP00000294053,9606.ENSP00000346955,9606.ENSP00000351737,9606.ENSP00000353826,9606.ENSP00000355486,9606.ENSP00000358247,9606.ENSP00000358549,9606.ENSP00000367939,9606.ENSP00000372005,9606.ENSP00000379430,9606.ENSP00000496496,9606.ENSP00000497587	CARS2,TRMT5,NGLY1,MITD1,CLPB,SLC25A26,TMEM126B,LONP1,COX20,FBXL4,RARS2,UQCRQ,DNAJC19,NDUFAF6,TRMU,NDUFV1
Monarch	HP:0000496	Abnormality of eye movement	60	1491	0.28	0.00098	9606.ENSP00000164305,9606.ENSP00000181839,9606.ENSP00000244769,9606.ENSP00000245838,9606.ENSP00000251119,9606.ENSP00000261647,9606.ENSP00000261842,9606.ENSP00000261866,9606.ENSP00000262367,9606.ENSP00000263461,9606.ENSP00000264501,9606.ENSP00000264956,9606.ENSP00000271715,9606.ENSP00000278483,9606.ENSP00000280700,9606.ENSP00000281928,9606.ENSP00000289104,9606.ENSP00000294053,9606.ENSP00000302037,…	PIGB,CDK13,ATXN1,THOC2,ZFYVE26,TTC19,AP4E1,SPG11,CREBBP,WDR11,KIAA1109,EVC,POGZ,HIKESHI,NGLY1,MED13L,MRAS,CLPB,MFF,PDHB,NAXD,SNX14,TLK2,TRIT1,DPM2,EED,RERE,TRIO,SMAD4,OPHN1,TMEM126B,LONP1,ADARB1,MACF1,FBXL4,GBA2,TAF2,BCOR,GNB1,EXOSC9,APTX,BRCA2,CHD3,NDUFAF6,TCTN1,MYO5A,JMJD1C,SETD5,RAF1,TBL1XR1,TIMMDC1,BRCA1,SMYD3,BLOC1S6,CBY1,ALMS1,ZNHIT3,CASK,NDUFV1,PQBP1
Monarch	HP:0001290	Generalized hypotonia	44	956	0.33	0.0010	9606.ENSP00000164305,9606.ENSP00000181839,9606.ENSP00000229195,9606.ENSP00000244769,9606.ENSP00000251038,9606.ENSP00000261249,9606.ENSP00000262367,9606.ENSP00000264501,9606.ENSP00000271715,9606.ENSP00000278483,9606.ENSP00000280700,9606.ENSP00000281928,9606.ENSP00000292180,9606.ENSP00000307241,9606.ENSP00000312244,9606.ENSP00000313121,9606.ENSP00000316512,9606.ENSP00000321810,9606.ENSP00000322181,…	PIGB,CDK13,CNOT2,ATXN1,ZC3H14,TRMT5,CREBBP,KIAA1109,POGZ,HIKESHI,NGLY1,MED13L,FLAD1,PDHB,MSL3,SNX14,TLK2,TRIT1,DPM2,EED,RERE,SLC25A26,OPHN1,LONP1,ADARB1,MACF1,COX20,MED23,FBXL4,RARS2,ACADM,GNB1,UQCRQ,EXOSC9,CHD3,DIAPH1,NDUFAF6,MYO5A,AP2M1,GALE,ZNHIT3,CASK,TRMU,NDUFV1
Monarch	HP:0000486	Strabismus	42	903	0.34	0.0013	9606.ENSP00000181839,9606.ENSP00000245838,9606.ENSP00000261842,9606.ENSP00000261866,9606.ENSP00000262367,9606.ENSP00000264501,9606.ENSP00000264956,9606.ENSP00000271715,9606.ENSP00000280700,9606.ENSP00000281928,9606.ENSP00000289104,9606.ENSP00000316512,9606.ENSP00000321810,9606.ENSP00000322181,9606.ENSP00000338186,9606.ENSP00000338629,9606.ENSP00000339299,9606.ENSP00000341551,9606.ENSP00000347710,…	CDK13,THOC2,AP4E1,SPG11,CREBBP,KIAA1109,EVC,POGZ,NGLY1,MED13L,MRAS,TLK2,TRIT1,DPM2,EED,RERE,TRIO,SMAD4,OPHN1,TMEM126B,LONP1,ADARB1,MACF1,TAF2,BCOR,GNB1,BRCA2,CHD3,NDUFAF6,TCTN1,MYO5A,JMJD1C,SETD5,RAF1,TBL1XR1,TIMMDC1,BRCA1,SMYD3,CBY1,CASK,NDUFV1,PQBP1
Monarch	HP:0000549	Abnormal conjugate eye movement	43	934	0.33	0.0013	9606.ENSP00000181839,9606.ENSP00000244769,9606.ENSP00000245838,9606.ENSP00000261842,9606.ENSP00000261866,9606.ENSP00000262367,9606.ENSP00000264501,9606.ENSP00000264956,9606.ENSP00000271715,9606.ENSP00000280700,9606.ENSP00000281928,9606.ENSP00000289104,9606.ENSP00000316512,9606.ENSP00000321810,9606.ENSP00000322181,9606.ENSP00000338186,9606.ENSP00000338629,9606.ENSP00000339299,9606.ENSP00000341551,…	CDK13,ATXN1,THOC2,AP4E1,SPG11,CREBBP,KIAA1109,EVC,POGZ,NGLY1,MED13L,MRAS,TLK2,TRIT1,DPM2,EED,RERE,TRIO,SMAD4,OPHN1,TMEM126B,LONP1,ADARB1,MACF1,TAF2,BCOR,GNB1,BRCA2,CHD3,NDUFAF6,TCTN1,MYO5A,JMJD1C,SETD5,RAF1,TBL1XR1,TIMMDC1,BRCA1,SMYD3,CBY1,CASK,NDUFV1,PQBP1
Monarch	HP:0100022	Abnormality of movement	67	1758	0.25	0.0013	9606.ENSP00000164305,9606.ENSP00000244769,9606.ENSP00000245838,9606.ENSP00000251038,9606.ENSP00000251119,9606.ENSP00000257347,9606.ENSP00000261249,9606.ENSP00000261647,9606.ENSP00000261842,9606.ENSP00000261866,9606.ENSP00000262177,9606.ENSP00000262367,9606.ENSP00000263461,9606.ENSP00000269445,9606.ENSP00000271715,9606.ENSP00000278483,9606.ENSP00000280362,9606.ENSP00000280700,9606.ENSP00000289359,…	PIGB,ATXN1,THOC2,ZC3H14,ZFYVE26,CARS2,TRMT5,TTC19,AP4E1,SPG11,DNAJB6,CREBBP,WDR11,DYM,POGZ,HIKESHI,PTS,NGLY1,MITD1,CLPB,MFF,PDHB,NAXD,MSL3,SNX14,TRIT1,DPM2,FTSJ1,EED,TRIO,MCPH1,OPHN1,LONP1,MACF1,COX20,MED23,DCAF8,FBXL4,RARS2,ACADM,DCAF17,GBA2,TAF2,GNB1,UQCRQ,EXOSC9,APTX,BRCA2,CHD3,DNAJC19,CHD2,NDUFAF6,TCTN1,MYO5A,CHKB,TIA1,AP2M1,TIMMDC1,BRCA1,TRAPPC2L,CBY1,ZNHIT3,CASK,TRMU,NDUFV1,PQBP1,DDHD1
Monarch	HP:0000924	Abnormality of the skeletal system	92	2708	0.2	0.0015	9606.ENSP00000164305,9606.ENSP00000181839,9606.ENSP00000229195,9606.ENSP00000245838,9606.ENSP00000251038,9606.ENSP00000251119,9606.ENSP00000257347,9606.ENSP00000261842,9606.ENSP00000261866,9606.ENSP00000262177,9606.ENSP00000262367,9606.ENSP00000263461,9606.ENSP00000263791,9606.ENSP00000264501,9606.ENSP00000264956,9606.ENSP00000265433,9606.ENSP00000269445,9606.ENSP00000271715,9606.ENSP00000278483,…	PIGB,CDK13,CNOT2,THOC2,ZC3H14,ZFYVE26,CARS2,AP4E1,SPG11,DNAJB6,CREBBP,WDR11,EIF2AK4,KIAA1109,EVC,NBN,DYM,POGZ,HIKESHI,PTS,NGLY1,MED13L,NSMCE2,MRAS,FLAD1,CLPB,HSPA9,SPIDR,MFF,DONSON,PDHB,MSL3,IFT80,SNX14,TLK2,TRIT1,DPM2,FTSJ1,EED,GZF1,RERE,ANAPC1,TRIO,SMAD4,MCPH1,OPHN1,TMEM126B,LONP1,ADARB1,MACF1,ERMARD,MED23,DCAF8,FBXL4,RARS2,ACADM,NSMF,DCAF17,GBA2,TAF2,BCOR,GNB1,EXOSC9,APTX,BRCA2,CHD3,DIAPH1,CHD…
Monarch	HP:0000929	Abnormal skull morphology	72	1954	0.24	0.0015	9606.ENSP00000164305,9606.ENSP00000181839,9606.ENSP00000229195,9606.ENSP00000245838,9606.ENSP00000251038,9606.ENSP00000257347,9606.ENSP00000261842,9606.ENSP00000261866,9606.ENSP00000262367,9606.ENSP00000264501,9606.ENSP00000264956,9606.ENSP00000265433,9606.ENSP00000269445,9606.ENSP00000271715,9606.ENSP00000280362,9606.ENSP00000280700,9606.ENSP00000281928,9606.ENSP00000287437,9606.ENSP00000289104,…	PIGB,CDK13,CNOT2,THOC2,ZC3H14,CARS2,AP4E1,SPG11,CREBBP,KIAA1109,EVC,NBN,DYM,POGZ,PTS,NGLY1,MED13L,NSMCE2,MRAS,CLPB,HSPA9,SPIDR,MFF,DONSON,PDHB,MSL3,IFT80,SNX14,TLK2,TRIT1,DPM2,FTSJ1,EED,RERE,TRIO,SMAD4,MCPH1,OPHN1,TMEM126B,LONP1,ADARB1,MACF1,MED23,FBXL4,RARS2,ACADM,TAF2,BCOR,EXOSC9,BRCA2,CHD3,DIAPH1,CHD2,PSPH,TCTN1,JMJD1C,CHKB,TAPT1,SETD5,RAF1,AP2M1,TBL1XR1,MYSM1,TIMMDC1,BRCA1,TRAPPC2L,CBY1,ALMS1…
Monarch	HP:0001317	Abnormal cerebellum morphology	38	788	0.35	0.0015	9606.ENSP00000244769,9606.ENSP00000245838,9606.ENSP00000251119,9606.ENSP00000257347,9606.ENSP00000261647,9606.ENSP00000261842,9606.ENSP00000261866,9606.ENSP00000262367,9606.ENSP00000264501,9606.ENSP00000264956,9606.ENSP00000271715,9606.ENSP00000280700,9606.ENSP00000289359,9606.ENSP00000294053,9606.ENSP00000302037,9606.ENSP00000307241,9606.ENSP00000312778,9606.ENSP00000313121,9606.ENSP00000322181,…	ATXN1,THOC2,ZFYVE26,CARS2,TTC19,AP4E1,SPG11,CREBBP,KIAA1109,EVC,POGZ,NGLY1,MITD1,CLPB,MFF,PDHB,IFT80,SNX14,DPM2,RERE,OPHN1,LONP1,MACF1,COX20,FBXL4,RARS2,GBA2,BCOR,EXOSC9,APTX,TCTN1,MYO5A,TAPT1,TBL1XR1,CBY1,ZNHIT3,CASK,NDUFV1
Monarch	HP:0033127	Abnormality of the musculoskeletal system	104	3173	0.19	0.0015	9606.ENSP00000164305,9606.ENSP00000181839,9606.ENSP00000229195,9606.ENSP00000244769,9606.ENSP00000245838,9606.ENSP00000251038,9606.ENSP00000251119,9606.ENSP00000257347,9606.ENSP00000261249,9606.ENSP00000261647,9606.ENSP00000261842,9606.ENSP00000261866,9606.ENSP00000262177,9606.ENSP00000262367,9606.ENSP00000263461,9606.ENSP00000263791,9606.ENSP00000264501,9606.ENSP00000264956,9606.ENSP00000265433,…	PIGB,CDK13,CNOT2,ATXN1,THOC2,ZC3H14,ZFYVE26,CARS2,TRMT5,TTC19,AP4E1,SPG11,DNAJB6,CREBBP,WDR11,EIF2AK4,KIAA1109,EVC,NBN,DYM,POGZ,HIKESHI,PTS,NGLY1,MED13L,NSMCE2,MRAS,MITD1,FLAD1,CLPB,HSPA9,SPIDR,MFF,DONSON,PDHB,MSL3,IFT80,SNX14,TLK2,GLS,TRIT1,DPM2,FTSJ1,EED,GZF1,RERE,ANAPC1,TRIO,SMAD4,MCPH1,SLC25A26,OPHN1,TMEM126B,LONP1,ADARB1,MACF1,COX20,ERMARD,MED23,DCAF8,FBXL4,RARS2,ACADM,NSMF,DCAF17,GBA2,TAF2,…
Monarch	HP:0000377	Abnormal pinna morphology	45	1019	0.32	0.0017	9606.ENSP00000164305,9606.ENSP00000181839,9606.ENSP00000229195,9606.ENSP00000245838,9606.ENSP00000261842,9606.ENSP00000262367,9606.ENSP00000264501,9606.ENSP00000264956,9606.ENSP00000265433,9606.ENSP00000271715,9606.ENSP00000281928,9606.ENSP00000289104,9606.ENSP00000297185,9606.ENSP00000307143,9606.ENSP00000312244,9606.ENSP00000312778,9606.ENSP00000316512,9606.ENSP00000326948,9606.ENSP00000338186,…	PIGB,CDK13,CNOT2,THOC2,AP4E1,CREBBP,KIAA1109,EVC,NBN,POGZ,MED13L,MRAS,HSPA9,DONSON,MSL3,IFT80,TLK2,FTSJ1,EED,RERE,TRIO,SMAD4,OPHN1,LONP1,FBXL4,DCAF17,BCOR,GNB1,EXOSC9,BRCA2,CHD3,CHD2,TCTN1,JMJD1C,TAPT1,SETD5,RAF1,TBL1XR1,MYSM1,BRCA1,CBY1,ALMS1,ZNHIT3,CASK,PQBP1
Monarch	HP:0001344	Absent speech	20	282	0.52	0.0018	9606.ENSP00000257347,9606.ENSP00000262367,9606.ENSP00000264501,9606.ENSP00000271715,9606.ENSP00000278483,9606.ENSP00000280700,9606.ENSP00000302037,9606.ENSP00000312244,9606.ENSP00000313121,9606.ENSP00000321810,9606.ENSP00000322181,9606.ENSP00000339299,9606.ENSP00000353920,9606.ENSP00000354573,9606.ENSP00000358549,9606.ENSP00000367406,9606.ENSP00000367939,9606.ENSP00000405574,9606.ENSP00000457728,…	CARS2,CREBBP,KIAA1109,POGZ,HIKESHI,NGLY1,MFF,MSL3,SNX14,TRIT1,DPM2,TRIO,ADARB1,MACF1,RARS2,TAF2,UQCRQ,TBL1XR1,TRAPPC2L,CASK
Monarch	HP:0100543	Cognitive impairment	70	1903	0.24	0.0019	9606.ENSP00000181839,9606.ENSP00000244769,9606.ENSP00000245838,9606.ENSP00000251038,9606.ENSP00000251119,9606.ENSP00000257347,9606.ENSP00000261647,9606.ENSP00000261842,9606.ENSP00000261866,9606.ENSP00000262367,9606.ENSP00000264501,9606.ENSP00000264956,9606.ENSP00000265433,9606.ENSP00000269445,9606.ENSP00000271715,9606.ENSP00000280362,9606.ENSP00000280700,9606.ENSP00000281928,9606.ENSP00000294053,…	CDK13,ATXN1,THOC2,ZC3H14,ZFYVE26,CARS2,TTC19,AP4E1,SPG11,CREBBP,KIAA1109,EVC,NBN,DYM,POGZ,PTS,NGLY1,MED13L,CLPB,DIP2B,DONSON,MSL3,SNX14,TLK2,TRIT1,FTSJ1,EED,RERE,ANAPC1,TRIO,SMAD4,MCPH1,OPHN1,LONP1,ADARB1,COX20,MED23,DCAF17,GBA2,TAF2,BCOR,GNB1,UQCRQ,APTX,BRCA2,DNAJC19,CHD2,PSPH,NDUFAF6,TCTN1,MYO5A,JMJD1C,CHKB,SETD5,TIA1,RAF1,AP2M1,TBL1XR1,IMPA1,MYSM1,TIMMDC1,BRCA1,SMYD3,CBY1,ALMS1,GALE,ZNHIT3,CAS…
Monarch	HP:0001249	Intellectual disability	63	1656	0.25	0.0021	9606.ENSP00000181839,9606.ENSP00000245838,9606.ENSP00000251038,9606.ENSP00000251119,9606.ENSP00000257347,9606.ENSP00000261842,9606.ENSP00000261866,9606.ENSP00000262367,9606.ENSP00000264501,9606.ENSP00000264956,9606.ENSP00000265433,9606.ENSP00000269445,9606.ENSP00000271715,9606.ENSP00000280362,9606.ENSP00000280700,9606.ENSP00000281928,9606.ENSP00000294053,9606.ENSP00000301180,9606.ENSP00000307143,…	CDK13,THOC2,ZC3H14,ZFYVE26,CARS2,AP4E1,SPG11,CREBBP,KIAA1109,EVC,NBN,DYM,POGZ,PTS,NGLY1,MED13L,CLPB,DIP2B,DONSON,MSL3,SNX14,TLK2,TRIT1,FTSJ1,EED,RERE,ANAPC1,TRIO,SMAD4,MCPH1,OPHN1,LONP1,ADARB1,COX20,MED23,DCAF17,GBA2,TAF2,BCOR,GNB1,UQCRQ,BRCA2,DNAJC19,CHD2,PSPH,NDUFAF6,TCTN1,MYO5A,JMJD1C,CHKB,SETD5,RAF1,AP2M1,TBL1XR1,IMPA1,MYSM1,BRCA1,CBY1,GALE,ZNHIT3,CASK,NDUFV1,PQBP1
Monarch	HP:0003287	Abnormality of mitochondrial metabolism	13	130	0.67	0.0025	9606.ENSP00000257347,9606.ENSP00000261249,9606.ENSP00000307241,9606.ENSP00000346955,9606.ENSP00000351737,9606.ENSP00000353826,9606.ENSP00000355486,9606.ENSP00000358247,9606.ENSP00000359871,9606.ENSP00000379430,9606.ENSP00000418803,9606.ENSP00000496496,9606.ENSP00000497587	CARS2,TRMT5,PDHB,SLC25A26,TMEM126B,LONP1,COX20,FBXL4,ACADM,NDUFAF6,TIMMDC1,TRMU,NDUFV1
Monarch	EFO:0004503	Hematological measurement	137	4592	0.15	0.0028	9606.ENSP00000006777,9606.ENSP00000013125,9606.ENSP00000033079,9606.ENSP00000181839,9606.ENSP00000215957,9606.ENSP00000225388,9606.ENSP00000228506,9606.ENSP00000233055,9606.ENSP00000244769,9606.ENSP00000245838,9606.ENSP00000261407,9606.ENSP00000262367,9606.ENSP00000262376,9606.ENSP00000263196,9606.ENSP00000263753,9606.ENSP00000263754,9606.ENSP00000263791,9606.ENSP00000264501,9606.ENSP00000265085,…	RHBDD2,MAP4K5,FAM13B,CDK13,MICALL1,NUFIP2,MLEC,WDFY1,ATXN1,THOC2,LPCAT3,CREBBP,UBN1,DGCR2,SGO1,KAT2B,EIF2AK4,KIAA1109,CPEB4,NBN,ZNF800,ANKRD10,CRTC3,SKP2,MINDY3,ARID5B,NVL,MBNL1,NSMCE2,CLPB,RICTOR,SPIDR,HEATR3,CIAO2A,DIP2B,PAIP1,C5orf34,PCNX1,ANKRD27,RPS6KB2,CD164,RESF1,DAB2,CD46,NSD3,AVL9,SSH1,CPNE1,GLS,SNAPC5,RNF185,TRIT1,CCDC43,AFMID,SLX4IP,LARP1,PCGF5,RTN4,RERE,ANAPC1,TRIO,SEPTIN6,CCDC18,SLC2…
Monarch	HP:0012103	Abnormality of the mitochondrion	14	153	0.63	0.0028	9606.ENSP00000257347,9606.ENSP00000261249,9606.ENSP00000302037,9606.ENSP00000307241,9606.ENSP00000346955,9606.ENSP00000351737,9606.ENSP00000353826,9606.ENSP00000355486,9606.ENSP00000358247,9606.ENSP00000359871,9606.ENSP00000379430,9606.ENSP00000418803,9606.ENSP00000496496,9606.ENSP00000497587	CARS2,TRMT5,MFF,PDHB,SLC25A26,TMEM126B,LONP1,COX20,FBXL4,ACADM,NDUFAF6,TIMMDC1,TRMU,NDUFV1
Monarch	HP:0010993	Abnormal cerebral subcortex morphology	43	999	0.31	0.0041	9606.ENSP00000164305,9606.ENSP00000181839,9606.ENSP00000245838,9606.ENSP00000251038,9606.ENSP00000251119,9606.ENSP00000257347,9606.ENSP00000261842,9606.ENSP00000261866,9606.ENSP00000262367,9606.ENSP00000264501,9606.ENSP00000271715,9606.ENSP00000278483,9606.ENSP00000289359,9606.ENSP00000294053,9606.ENSP00000297185,9606.ENSP00000302037,9606.ENSP00000307143,9606.ENSP00000307241,9606.ENSP00000311984,…	PIGB,CDK13,THOC2,ZC3H14,ZFYVE26,CARS2,AP4E1,SPG11,CREBBP,KIAA1109,POGZ,HIKESHI,MITD1,CLPB,HSPA9,MFF,DONSON,PDHB,NAXD,IFT80,SNX14,DPM2,RERE,MCPH1,OPHN1,LONP1,ADARB1,MACF1,MED23,FBXL4,GBA2,TAF2,BCOR,DNAJC19,DIAPH1,CHD2,NDUFAF6,TCTN1,AP2M1,CBY1,ZNHIT3,CASK,NDUFV1
Monarch	HP:0011443	Abnormality of coordination	41	945	0.31	0.0053	9606.ENSP00000244769,9606.ENSP00000251119,9606.ENSP00000261647,9606.ENSP00000261866,9606.ENSP00000262367,9606.ENSP00000263461,9606.ENSP00000269445,9606.ENSP00000271715,9606.ENSP00000278483,9606.ENSP00000280362,9606.ENSP00000280700,9606.ENSP00000281928,9606.ENSP00000297423,9606.ENSP00000307241,9606.ENSP00000311984,9606.ENSP00000313121,9606.ENSP00000317379,9606.ENSP00000338186,9606.ENSP00000339299,…	ATXN1,ZFYVE26,TTC19,SPG11,CREBBP,WDR11,DYM,POGZ,HIKESHI,PTS,NGLY1,MED13L,SPIDR,PDHB,NAXD,SNX14,GLS,EED,TRIO,SMAD4,OPHN1,TMEM126B,LONP1,COX20,FBXL4,ACADM,GBA2,UQCRQ,APTX,DNAJC19,CHD2,NDUFAF6,TCTN1,MYO5A,TIA1,AP2M1,TIMMDC1,CBY1,ALMS1,CASK,NDUFV1
Monarch	HP:0000582	Upslanted palpebral fissure	18	259	0.51	0.0054	9606.ENSP00000164305,9606.ENSP00000181839,9606.ENSP00000229195,9606.ENSP00000262367,9606.ENSP00000264501,9606.ENSP00000265433,9606.ENSP00000281928,9606.ENSP00000307143,9606.ENSP00000316512,9606.ENSP00000338629,9606.ENSP00000339299,9606.ENSP00000342924,9606.ENSP00000353920,9606.ENSP00000369497,9606.ENSP00000382204,9606.ENSP00000385852,9606.ENSP00000418960,9606.ENSP00000498362	PIGB,CDK13,CNOT2,CREBBP,KIAA1109,NBN,MED13L,DONSON,TLK2,RERE,TRIO,MCPH1,ADARB1,BRCA2,JMJD1C,SETD5,BRCA1,PQBP1
Monarch	HP:0000478	Abnormality of the eye	93	2876	0.18	0.0066	9606.ENSP00000164305,9606.ENSP00000181839,9606.ENSP00000244769,9606.ENSP00000245838,9606.ENSP00000251038,9606.ENSP00000251119,9606.ENSP00000257347,9606.ENSP00000261249,9606.ENSP00000261647,9606.ENSP00000261842,9606.ENSP00000261866,9606.ENSP00000262367,9606.ENSP00000263461,9606.ENSP00000264501,9606.ENSP00000264956,9606.ENSP00000265433,9606.ENSP00000267339,9606.ENSP00000271715,9606.ENSP00000278483,…	PIGB,CDK13,ATXN1,THOC2,ZC3H14,ZFYVE26,CARS2,TRMT5,TTC19,AP4E1,SPG11,CREBBP,WDR11,KIAA1109,EVC,NBN,ANKRD10,POGZ,HIKESHI,PTS,NGLY1,MED13L,NSMCE2,MRAS,CLPB,MFF,DONSON,PDHB,SUSD5,NAXD,MSL3,IFT80,SNX14,TLK2,TRIT1,DPM2,EED,GZF1,RERE,ANAPC1,TRIO,SMAD4,AP3M1,OPHN1,TMEM126B,LONP1,ADARB1,MACF1,CD47,COX20,MED23,FBXL4,RARS2,NSMF,PARD3,GBA2,TAF2,BCOR,GNB1,EXOSC9,APTX,BRCA2,CHD3,DNAJC19,DIAPH1,CHD2,NDUFAF6,TCT…
Monarch	HP:0002683	Abnormal calvaria morphology	35	762	0.33	0.0069	9606.ENSP00000245838,9606.ENSP00000262367,9606.ENSP00000264501,9606.ENSP00000269445,9606.ENSP00000271715,9606.ENSP00000280700,9606.ENSP00000281928,9606.ENSP00000297185,9606.ENSP00000307143,9606.ENSP00000312244,9606.ENSP00000312778,9606.ENSP00000313121,9606.ENSP00000316512,9606.ENSP00000322181,9606.ENSP00000338629,9606.ENSP00000339299,9606.ENSP00000341551,9606.ENSP00000347710,9606.ENSP00000353826,…	THOC2,CREBBP,KIAA1109,DYM,POGZ,NGLY1,MED13L,HSPA9,DONSON,MSL3,IFT80,SNX14,TLK2,DPM2,RERE,TRIO,SMAD4,OPHN1,LONP1,ADARB1,FBXL4,BRCA2,CHD3,TCTN1,JMJD1C,TAPT1,SETD5,RAF1,TBL1XR1,MYSM1,BRCA1,CBY1,ALMS1,ZNHIT3,PQBP1
Monarch	HP:0001257	Spasticity	39	897	0.31	0.0076	9606.ENSP00000244769,9606.ENSP00000245838,9606.ENSP00000251038,9606.ENSP00000251119,9606.ENSP00000257347,9606.ENSP00000261249,9606.ENSP00000261647,9606.ENSP00000261842,9606.ENSP00000261866,9606.ENSP00000269445,9606.ENSP00000278483,9606.ENSP00000280362,9606.ENSP00000281928,9606.ENSP00000289359,9606.ENSP00000294053,9606.ENSP00000302037,9606.ENSP00000312244,9606.ENSP00000313121,9606.ENSP00000321810,…	ATXN1,THOC2,ZC3H14,ZFYVE26,CARS2,TRMT5,TTC19,AP4E1,SPG11,DYM,HIKESHI,PTS,MED13L,MITD1,CLPB,MFF,MSL3,SNX14,TRIT1,EED,RERE,OPHN1,ADARB1,MACF1,MED23,RARS2,GBA2,TAF2,BCOR,EXOSC9,DNAJC19,PSPH,NDUFAF6,MYO5A,TBL1XR1,CASK,NDUFV1,PQBP1,DDHD1
Monarch	HP:0002493	Upper motor neuron dysfunction	45	1100	0.28	0.0076	9606.ENSP00000244769,9606.ENSP00000245838,9606.ENSP00000251038,9606.ENSP00000251119,9606.ENSP00000257347,9606.ENSP00000261249,9606.ENSP00000261647,9606.ENSP00000261842,9606.ENSP00000261866,9606.ENSP00000263461,9606.ENSP00000269445,9606.ENSP00000278483,9606.ENSP00000280362,9606.ENSP00000281928,9606.ENSP00000289359,9606.ENSP00000294053,9606.ENSP00000302037,9606.ENSP00000312244,9606.ENSP00000313121,…	ATXN1,THOC2,ZC3H14,ZFYVE26,CARS2,TRMT5,TTC19,AP4E1,SPG11,WDR11,DYM,HIKESHI,PTS,MED13L,MITD1,CLPB,MFF,MSL3,SNX14,TRIT1,FTSJ1,EED,RERE,OPHN1,ADARB1,MACF1,COX20,MED23,RARS2,GBA2,TAF2,BCOR,EXOSC9,DNAJC19,CHD2,PSPH,NDUFAF6,MYO5A,AP2M1,TBL1XR1,TRAPPC2L,CASK,NDUFV1,PQBP1,DDHD1
Monarch	HP:0007367	Atrophy/Degeneration affecting the central nervous system	34	744	0.33	0.0093	9606.ENSP00000244769,9606.ENSP00000251038,9606.ENSP00000257347,9606.ENSP00000261249,9606.ENSP00000261647,9606.ENSP00000261842,9606.ENSP00000261866,9606.ENSP00000265433,9606.ENSP00000271715,9606.ENSP00000280700,9606.ENSP00000294053,9606.ENSP00000311984,9606.ENSP00000313121,9606.ENSP00000321810,9606.ENSP00000347710,9606.ENSP00000353826,9606.ENSP00000353920,9606.ENSP00000357047,9606.ENSP00000358247,…	ATXN1,ZC3H14,CARS2,TRMT5,TTC19,AP4E1,SPG11,NBN,POGZ,NGLY1,CLPB,NAXD,SNX14,TRIT1,OPHN1,LONP1,ADARB1,MED23,FBXL4,RARS2,GBA2,TAF2,EXOSC9,DNAJC19,CHD2,PSPH,MYO5A,TIA1,TBL1XR1,TRAPPC2L,ZNHIT3,CASK,NDUFV1,PQBP1
Monarch	HP:0025032	Abnormality of digestive system physiology	63	1763	0.22	0.0104	9606.ENSP00000164305,9606.ENSP00000181839,9606.ENSP00000229195,9606.ENSP00000244769,9606.ENSP00000245838,9606.ENSP00000251038,9606.ENSP00000251119,9606.ENSP00000257347,9606.ENSP00000261866,9606.ENSP00000262177,9606.ENSP00000262367,9606.ENSP00000265433,9606.ENSP00000269445,9606.ENSP00000271715,9606.ENSP00000278483,9606.ENSP00000280362,9606.ENSP00000280700,9606.ENSP00000289104,9606.ENSP00000289359,…	PIGB,CDK13,CNOT2,ATXN1,THOC2,ZC3H14,ZFYVE26,CARS2,SPG11,DNAJB6,CREBBP,NBN,DYM,POGZ,HIKESHI,PTS,NGLY1,MRAS,MITD1,FLAD1,CLPB,MFF,NAXD,MSL3,IFT80,TLK2,DPM2,EED,RERE,ANAPC1,TRIO,SMAD4,SLC25A26,TMEM126B,LONP1,ADARB1,MACF1,COX20,ERMARD,MED23,FBXL4,RARS2,ACADM,GBA2,BCOR,GNB1,EXOSC9,CHD2,PSPH,TCTN1,JMJD1C,SETD5,RAF1,TBL1XR1,TIMMDC1,CBY1,ALMS1,GALE,ZNHIT3,CASK,TRMU,NDUFV1,PQBP1
Monarch	HP:0001276	Hypertonia	40	949	0.3	0.0108	9606.ENSP00000244769,9606.ENSP00000245838,9606.ENSP00000251038,9606.ENSP00000251119,9606.ENSP00000257347,9606.ENSP00000261249,9606.ENSP00000261647,9606.ENSP00000261842,9606.ENSP00000261866,9606.ENSP00000269445,9606.ENSP00000278483,9606.ENSP00000280362,9606.ENSP00000281928,9606.ENSP00000289359,9606.ENSP00000294053,9606.ENSP00000302037,9606.ENSP00000312244,9606.ENSP00000313121,9606.ENSP00000321810,…	ATXN1,THOC2,ZC3H14,ZFYVE26,CARS2,TRMT5,TTC19,AP4E1,SPG11,DYM,HIKESHI,PTS,MED13L,MITD1,CLPB,MFF,MSL3,SNX14,TRIT1,EED,RERE,OPHN1,ADARB1,MACF1,MED23,RARS2,GBA2,TAF2,BCOR,GNB1,EXOSC9,DNAJC19,PSPH,NDUFAF6,MYO5A,TBL1XR1,CASK,NDUFV1,PQBP1,DDHD1
Monarch	HP:0002866	Hypoplastic iliac wing	6	28	1.0	0.0133	9606.ENSP00000262367,9606.ENSP00000264956,9606.ENSP00000269445,9606.ENSP00000338186,9606.ENSP00000341551,9606.ENSP00000392495	CREBBP,EVC,DYM,EED,SMAD4,TRAPPC2
Monarch	HP:0002194	Delayed gross motor development	18	284	0.47	0.0142	9606.ENSP00000181839,9606.ENSP00000261866,9606.ENSP00000262367,9606.ENSP00000280700,9606.ENSP00000289104,9606.ENSP00000294053,9606.ENSP00000312244,9606.ENSP00000313121,9606.ENSP00000317379,9606.ENSP00000326948,9606.ENSP00000339299,9606.ENSP00000353920,9606.ENSP00000369716,9606.ENSP00000372005,9606.ENSP00000385852,9606.ENSP00000482968,9606.ENSP00000483375,9606.ENSP00000496496	CDK13,SPG11,CREBBP,NGLY1,MRAS,CLPB,MSL3,SNX14,GLS,FTSJ1,TRIO,ADARB1,CHD3,DNAJC19,SETD5,ALMS1,GALE,TRMU
Monarch	HP:0004305	Involuntary movements	39	933	0.29	0.0151	9606.ENSP00000244769,9606.ENSP00000245838,9606.ENSP00000251038,9606.ENSP00000251119,9606.ENSP00000257347,9606.ENSP00000261647,9606.ENSP00000261842,9606.ENSP00000261866,9606.ENSP00000262367,9606.ENSP00000263461,9606.ENSP00000271715,9606.ENSP00000278483,9606.ENSP00000280362,9606.ENSP00000280700,9606.ENSP00000294053,9606.ENSP00000311984,9606.ENSP00000339299,9606.ENSP00000347710,9606.ENSP00000353826,…	ATXN1,THOC2,ZC3H14,ZFYVE26,CARS2,TTC19,AP4E1,SPG11,CREBBP,WDR11,POGZ,HIKESHI,PTS,NGLY1,CLPB,NAXD,TRIO,OPHN1,LONP1,MACF1,COX20,MED23,FBXL4,DCAF17,GBA2,UQCRQ,EXOSC9,APTX,CHD3,DNAJC19,CHD2,TCTN1,MYO5A,AP2M1,TIMMDC1,CBY1,ZNHIT3,CASK,NDUFV1
Monarch	HP:0012373	Abnormal eye physiology	79	2405	0.19	0.0156	9606.ENSP00000164305,9606.ENSP00000181839,9606.ENSP00000244769,9606.ENSP00000245838,9606.ENSP00000251038,9606.ENSP00000251119,9606.ENSP00000257347,9606.ENSP00000261647,9606.ENSP00000261842,9606.ENSP00000261866,9606.ENSP00000262367,9606.ENSP00000263461,9606.ENSP00000264501,9606.ENSP00000264956,9606.ENSP00000265433,9606.ENSP00000267339,9606.ENSP00000271715,9606.ENSP00000278483,9606.ENSP00000280362,…	PIGB,CDK13,ATXN1,THOC2,ZC3H14,ZFYVE26,CARS2,TTC19,AP4E1,SPG11,CREBBP,WDR11,KIAA1109,EVC,NBN,ANKRD10,POGZ,HIKESHI,PTS,NGLY1,MED13L,NSMCE2,MRAS,CLPB,MFF,PDHB,SUSD5,NAXD,SNX14,TLK2,TRIT1,DPM2,EED,GZF1,RERE,TRIO,SMAD4,AP3M1,OPHN1,TMEM126B,LONP1,ADARB1,MACF1,CD47,COX20,MED23,FBXL4,GBA2,TAF2,BCOR,GNB1,EXOSC9,APTX,BRCA2,CHD3,DIAPH1,CHD2,NDUFAF6,TCTN1,MYO5A,JMJD1C,KIF3A,SETD5,RAF1,TBL1XR1,FNDC3B,TIMMDC1,…
Monarch	HP:0011922	Abnormal activity of mitochondrial respiratory chain	9	79	0.73	0.0176	9606.ENSP00000257347,9606.ENSP00000261249,9606.ENSP00000346955,9606.ENSP00000351737,9606.ENSP00000355486,9606.ENSP00000379430,9606.ENSP00000418803,9606.ENSP00000496496,9606.ENSP00000497587	CARS2,TRMT5,SLC25A26,TMEM126B,COX20,NDUFAF6,TIMMDC1,TRMU,NDUFV1
Monarch	EFO:0004302	Anthropometric measurement	125	4304	0.13	0.0210	9606.ENSP00000013125,9606.ENSP00000215957,9606.ENSP00000215980,9606.ENSP00000225728,9606.ENSP00000244769,9606.ENSP00000251038,9606.ENSP00000252015,9606.ENSP00000256858,9606.ENSP00000261647,9606.ENSP00000262133,9606.ENSP00000262177,9606.ENSP00000262376,9606.ENSP00000262982,9606.ENSP00000263791,9606.ENSP00000265085,9606.ENSP00000265563,9606.ENSP00000265827,9606.ENSP00000269445,9606.ENSP00000274255,…	MAP4K5,MICALL1,CENPM,MED31,ATXN1,ZC3H14,TRPC4AP,RELCH,TTC19,RBL2,DNAJB6,UBN1,CSE1L,EIF2AK4,CPEB4,PRKAR2A,ZNF800,DYM,SKP2,ARID5B,MED13L,MBNL1,NSMCE2,MRAS,CLPB,HEATR3,ALKBH3,LUZP1,PCNX1,ANKRD27,STX8,AGAP1,SUSD5,DENND6A,BTN2A1,SNX14,DAB2,TLK2,CPNE1,GLS,RNF185,PARL,TASOR2,PSMG1,SLX4IP,PCGF5,RTN4,EED,RERE,ANAPC1,TRIO,MCPH1,SLC25A26,CCDC25,ENTR1,ADARB1,KIFAP3,MACF1,GPATCH2,MED23,PTBP2,ZZZ3,DENND1A,GPN2…
Monarch	HP:0000177	Abnormal upper lip morphology	32	720	0.32	0.0219	9606.ENSP00000164305,9606.ENSP00000181839,9606.ENSP00000229195,9606.ENSP00000261842,9606.ENSP00000262367,9606.ENSP00000264956,9606.ENSP00000265433,9606.ENSP00000271715,9606.ENSP00000312244,9606.ENSP00000312778,9606.ENSP00000313121,9606.ENSP00000322181,9606.ENSP00000326948,9606.ENSP00000338186,9606.ENSP00000338629,9606.ENSP00000339299,9606.ENSP00000341551,9606.ENSP00000342924,9606.ENSP00000347710,…	PIGB,CDK13,CNOT2,AP4E1,CREBBP,EVC,NBN,POGZ,MSL3,IFT80,SNX14,DPM2,FTSJ1,EED,RERE,TRIO,SMAD4,MCPH1,OPHN1,LONP1,ADARB1,BCOR,CHD2,JMJD1C,TAPT1,SETD5,AP2M1,TBL1XR1,BRCA1,ZNHIT3,CASK,PQBP1
Monarch	HP:0006986	Upper limb spasticity	5	19	2023-09-01	0.0219	9606.ENSP00000245838,9606.ENSP00000251119,9606.ENSP00000261866,9606.ENSP00000358549,9606.ENSP00000367343	THOC2,ZFYVE26,SPG11,RARS2,GBA2
Monarch	HP:0001251	Ataxia	36	854	0.3	0.0223	9606.ENSP00000244769,9606.ENSP00000251119,9606.ENSP00000261647,9606.ENSP00000261866,9606.ENSP00000263461,9606.ENSP00000278483,9606.ENSP00000280362,9606.ENSP00000280700,9606.ENSP00000281928,9606.ENSP00000297423,9606.ENSP00000307241,9606.ENSP00000311984,9606.ENSP00000313121,9606.ENSP00000317379,9606.ENSP00000339299,9606.ENSP00000341551,9606.ENSP00000347710,9606.ENSP00000351737,9606.ENSP00000353826,…	ATXN1,ZFYVE26,TTC19,SPG11,WDR11,HIKESHI,PTS,NGLY1,MED13L,SPIDR,PDHB,NAXD,SNX14,GLS,TRIO,SMAD4,OPHN1,TMEM126B,LONP1,COX20,FBXL4,ACADM,GBA2,UQCRQ,APTX,DNAJC19,CHD2,NDUFAF6,TCTN1,MYO5A,AP2M1,TIMMDC1,CBY1,ALMS1,CASK,NDUFV1
Monarch	EFO:0004339	Body height	70	2091	0.2	0.0227	9606.ENSP00000215980,9606.ENSP00000225728,9606.ENSP00000251038,9606.ENSP00000252015,9606.ENSP00000261647,9606.ENSP00000262133,9606.ENSP00000265085,9606.ENSP00000265563,9606.ENSP00000269445,9606.ENSP00000274255,9606.ENSP00000279873,9606.ENSP00000281928,9606.ENSP00000282486,9606.ENSP00000289104,9606.ENSP00000294053,9606.ENSP00000303758,9606.ENSP00000304292,9606.ENSP00000305255,9606.ENSP00000307634,…	CENPM,MED31,ZC3H14,TRPC4AP,TTC19,RBL2,CPEB4,PRKAR2A,DYM,SKP2,ARID5B,MED13L,MBNL1,MRAS,CLPB,LUZP1,ANKRD27,STX8,AGAP1,DENND6A,SNX14,DAB2,TLK2,PARL,TASOR2,PSMG1,SLX4IP,PCGF5,RTN4,EED,RERE,CCDC25,ADARB1,KIFAP3,MACF1,GPATCH2,ZZZ3,DENND1A,GPN2,PARD3,CAMKMT,APTX,ITSN1,TNRC6A,NAV2,JMJD1C,N4BP2L2,MORC3,DNAH14,SETD5,GIGYF2,DCAF1,TIA1,RAF1,SENP6,CCPG1,DHX57,FNDC3B,MARK3,DNAJC24,ZNF346,ANAPC4,APBB2,CEP192,AS…
Monarch	HP:0040064	Abnormality of limbs	68	2018	0.2	0.0235	9606.ENSP00000164305,9606.ENSP00000181839,9606.ENSP00000229195,9606.ENSP00000245838,9606.ENSP00000251119,9606.ENSP00000261842,9606.ENSP00000261866,9606.ENSP00000262177,9606.ENSP00000262367,9606.ENSP00000263461,9606.ENSP00000263791,9606.ENSP00000264501,9606.ENSP00000264956,9606.ENSP00000269445,9606.ENSP00000271715,9606.ENSP00000280700,9606.ENSP00000281928,9606.ENSP00000287437,9606.ENSP00000289104,…	PIGB,CDK13,CNOT2,THOC2,ZFYVE26,AP4E1,SPG11,DNAJB6,CREBBP,WDR11,EIF2AK4,KIAA1109,EVC,DYM,POGZ,NGLY1,MED13L,NSMCE2,MRAS,HSPA9,SPIDR,DONSON,MSL3,IFT80,SNX14,TLK2,FTSJ1,EED,GZF1,RERE,ANAPC1,TRIO,SMAD4,LONP1,COX20,ERMARD,SASH1,DCAF8,FBXL4,NSMF,GBA2,TAF2,BCOR,GNB1,EXOSC9,APTX,BRCA2,CHD3,CHD2,NDUFAF6,TCTN1,JMJD1C,TAPT1,SETD5,DSN1,TRAPPC2,TIA1,RAF1,AP2M1,TBL1XR1,MYSM1,BRCA1,CBY1,ALMS1,ZNHIT3,CASK,PQBP1,D…
Monarch	HP:0001941	Acidosis	19	328	0.43	0.0238	9606.ENSP00000257347,9606.ENSP00000261249,9606.ENSP00000280700,9606.ENSP00000289359,9606.ENSP00000294053,9606.ENSP00000307241,9606.ENSP00000346955,9606.ENSP00000351737,9606.ENSP00000353826,9606.ENSP00000355486,9606.ENSP00000358247,9606.ENSP00000358549,9606.ENSP00000359871,9606.ENSP00000367939,9606.ENSP00000372005,9606.ENSP00000379430,9606.ENSP00000418803,9606.ENSP00000496496,9606.ENSP00000497587	CARS2,TRMT5,NGLY1,MITD1,CLPB,PDHB,SLC25A26,TMEM126B,LONP1,COX20,FBXL4,RARS2,ACADM,UQCRQ,DNAJC19,NDUFAF6,TIMMDC1,TRMU,NDUFV1
Monarch	HP:0000708	Behavioral abnormality	63	1839	0.21	0.0269	9606.ENSP00000244769,9606.ENSP00000245838,9606.ENSP00000251038,9606.ENSP00000251119,9606.ENSP00000257347,9606.ENSP00000261647,9606.ENSP00000261842,9606.ENSP00000261866,9606.ENSP00000262177,9606.ENSP00000262367,9606.ENSP00000263461,9606.ENSP00000264501,9606.ENSP00000264883,9606.ENSP00000265433,9606.ENSP00000269445,9606.ENSP00000271715,9606.ENSP00000280362,9606.ENSP00000280700,9606.ENSP00000281928,…	ATXN1,THOC2,ZC3H14,ZFYVE26,CARS2,TTC19,AP4E1,SPG11,DNAJB6,CREBBP,WDR11,KIAA1109,NUP54,NBN,DYM,POGZ,PTS,NGLY1,MED13L,MITD1,MFF,STX8,NAXD,MSL3,SNX14,TLK2,TRIT1,FTSJ1,EED,RERE,ANAPC1,TRIO,SMAD4,OPHN1,TMEM126B,LONP1,COX20,MED23,FBXL4,NSMF,DENND1A,DCAF17,BCOR,GNB1,UQCRQ,APTX,CHD3,DNAJC19,CHD2,NDUFAF6,JMJD1C,CHKB,SETD5,TIA1,AP2M1,IMPA1,NISCH,TIMMDC1,TRAPPC2L,ALMS1,CASK,NDUFV1,PQBP1
Monarch	HP:0002814	Abnormality of the lower limb	54	1506	0.23	0.0279	9606.ENSP00000164305,9606.ENSP00000229195,9606.ENSP00000245838,9606.ENSP00000251119,9606.ENSP00000261842,9606.ENSP00000261866,9606.ENSP00000262367,9606.ENSP00000263461,9606.ENSP00000263791,9606.ENSP00000264501,9606.ENSP00000264956,9606.ENSP00000269445,9606.ENSP00000280700,9606.ENSP00000281928,9606.ENSP00000289104,9606.ENSP00000297185,9606.ENSP00000307143,9606.ENSP00000312244,9606.ENSP00000312778,…	PIGB,CNOT2,THOC2,ZFYVE26,AP4E1,SPG11,CREBBP,WDR11,EIF2AK4,KIAA1109,EVC,DYM,NGLY1,MED13L,MRAS,HSPA9,DONSON,MSL3,IFT80,SNX14,TLK2,FTSJ1,EED,GZF1,ANAPC1,TRIO,SMAD4,LONP1,ERMARD,SASH1,DCAF8,FBXL4,GBA2,TAF2,BCOR,APTX,BRCA2,CHD3,NDUFAF6,TCTN1,JMJD1C,TAPT1,SETD5,DSN1,TRAPPC2,RAF1,TBL1XR1,BRCA1,CBY1,ALMS1,ZNHIT3,CASK,PQBP1,DDHD1
Monarch	HP:0001760	Abnormal foot morphology	47	1253	0.25	0.0283	9606.ENSP00000164305,9606.ENSP00000229195,9606.ENSP00000251119,9606.ENSP00000261842,9606.ENSP00000261866,9606.ENSP00000262367,9606.ENSP00000263461,9606.ENSP00000264501,9606.ENSP00000264956,9606.ENSP00000269445,9606.ENSP00000280700,9606.ENSP00000281928,9606.ENSP00000289104,9606.ENSP00000307143,9606.ENSP00000312244,9606.ENSP00000312778,9606.ENSP00000313121,9606.ENSP00000316512,9606.ENSP00000326948,…	PIGB,CNOT2,ZFYVE26,AP4E1,SPG11,CREBBP,WDR11,KIAA1109,EVC,DYM,NGLY1,MED13L,MRAS,DONSON,MSL3,IFT80,SNX14,TLK2,FTSJ1,EED,GZF1,ANAPC1,TRIO,SMAD4,LONP1,SASH1,DCAF8,FBXL4,GBA2,TAF2,BCOR,APTX,BRCA2,CHD3,NDUFAF6,TCTN1,JMJD1C,SETD5,DSN1,RAF1,TBL1XR1,BRCA1,CBY1,ALMS1,CASK,PQBP1,DDHD1
Monarch	HP:0030669	Abnormal ocular adnexa morphology	46	1218	0.25	0.0283	9606.ENSP00000164305,9606.ENSP00000181839,9606.ENSP00000229195,9606.ENSP00000261842,9606.ENSP00000262367,9606.ENSP00000264501,9606.ENSP00000265433,9606.ENSP00000280700,9606.ENSP00000281928,9606.ENSP00000289104,9606.ENSP00000297185,9606.ENSP00000307143,9606.ENSP00000312244,9606.ENSP00000312778,9606.ENSP00000313121,9606.ENSP00000316512,9606.ENSP00000326948,9606.ENSP00000338186,9606.ENSP00000338629,…	PIGB,CDK13,CNOT2,AP4E1,CREBBP,KIAA1109,NBN,NGLY1,MED13L,MRAS,HSPA9,DONSON,MSL3,IFT80,SNX14,TLK2,FTSJ1,EED,RERE,ANAPC1,TRIO,SMAD4,MCPH1,LONP1,ADARB1,FBXL4,DCAF17,BCOR,EXOSC9,APTX,BRCA2,CHD3,CHD2,PSPH,TCTN1,MYO5A,JMJD1C,TAPT1,SETD5,RAF1,TBL1XR1,BRCA1,CBY1,ZNHIT3,CASK,PQBP1
Monarch	HP:0001270	Motor delay	30	673	0.32	0.0298	9606.ENSP00000181839,9606.ENSP00000229195,9606.ENSP00000251038,9606.ENSP00000261866,9606.ENSP00000262367,9606.ENSP00000269445,9606.ENSP00000280362,9606.ENSP00000280700,9606.ENSP00000281928,9606.ENSP00000289104,9606.ENSP00000294053,9606.ENSP00000302037,9606.ENSP00000312244,9606.ENSP00000313121,9606.ENSP00000316512,9606.ENSP00000317379,9606.ENSP00000326948,9606.ENSP00000339299,9606.ENSP00000353826,…	CDK13,CNOT2,ZC3H14,SPG11,CREBBP,DYM,PTS,NGLY1,MED13L,MRAS,CLPB,MFF,MSL3,SNX14,TLK2,GLS,FTSJ1,TRIO,LONP1,ADARB1,COX20,MED23,BCOR,CHD3,DNAJC19,CHKB,SETD5,ALMS1,GALE,TRMU
Monarch	HP:0002072	Chorea	16	254	0.47	0.0301	9606.ENSP00000244769,9606.ENSP00000251038,9606.ENSP00000257347,9606.ENSP00000261866,9606.ENSP00000280362,9606.ENSP00000280700,9606.ENSP00000294053,9606.ENSP00000311984,9606.ENSP00000353826,9606.ENSP00000355486,9606.ENSP00000357047,9606.ENSP00000358247,9606.ENSP00000364404,9606.ENSP00000369145,9606.ENSP00000403362,9606.ENSP00000494788	ATXN1,ZC3H14,CARS2,SPG11,PTS,NGLY1,CLPB,NAXD,LONP1,COX20,MED23,FBXL4,DCAF17,APTX,AP2M1,CASK
Monarch	HP:0000159	Abnormal lip morphology	36	878	0.28	0.0326	9606.ENSP00000164305,9606.ENSP00000181839,9606.ENSP00000229195,9606.ENSP00000261842,9606.ENSP00000262367,9606.ENSP00000264956,9606.ENSP00000265433,9606.ENSP00000271715,9606.ENSP00000281928,9606.ENSP00000289104,9606.ENSP00000312244,9606.ENSP00000312778,9606.ENSP00000313121,9606.ENSP00000322181,9606.ENSP00000326948,9606.ENSP00000338186,9606.ENSP00000338629,9606.ENSP00000339299,9606.ENSP00000341551,…	PIGB,CDK13,CNOT2,AP4E1,CREBBP,EVC,NBN,POGZ,MED13L,MRAS,MSL3,IFT80,SNX14,DPM2,FTSJ1,EED,RERE,TRIO,SMAD4,MCPH1,OPHN1,LONP1,ADARB1,FBXL4,BCOR,CHD2,JMJD1C,TAPT1,SETD5,RAF1,AP2M1,TBL1XR1,BRCA1,ZNHIT3,CASK,PQBP1
Monarch	HP:0001414	Microvesicular hepatic steatosis	4	11	2023-01-01	0.0329	9606.ENSP00000257347,9606.ENSP00000280700,9606.ENSP00000372005,9606.ENSP00000496496	CARS2,NGLY1,DNAJC19,TRMU
Monarch	HP:0002500	Abnormal cerebral white matter morphology	37	914	0.28	0.0329	9606.ENSP00000164305,9606.ENSP00000181839,9606.ENSP00000245838,9606.ENSP00000251038,9606.ENSP00000251119,9606.ENSP00000257347,9606.ENSP00000261842,9606.ENSP00000261866,9606.ENSP00000262367,9606.ENSP00000264501,9606.ENSP00000271715,9606.ENSP00000278483,9606.ENSP00000289359,9606.ENSP00000297185,9606.ENSP00000307143,9606.ENSP00000307241,9606.ENSP00000311984,9606.ENSP00000312778,9606.ENSP00000313121,…	PIGB,CDK13,THOC2,ZC3H14,ZFYVE26,CARS2,AP4E1,SPG11,CREBBP,KIAA1109,POGZ,HIKESHI,MITD1,HSPA9,DONSON,PDHB,NAXD,IFT80,SNX14,DPM2,RERE,MCPH1,LONP1,ADARB1,MACF1,MED23,FBXL4,GBA2,TAF2,BCOR,DIAPH1,CHD2,TCTN1,AP2M1,CBY1,ZNHIT3,CASK
Monarch	HP:0008050	Abnormality of the palpebral fissures	30	680	0.32	0.0329	9606.ENSP00000164305,9606.ENSP00000181839,9606.ENSP00000229195,9606.ENSP00000261842,9606.ENSP00000262367,9606.ENSP00000264501,9606.ENSP00000265433,9606.ENSP00000281928,9606.ENSP00000289104,9606.ENSP00000307143,9606.ENSP00000312244,9606.ENSP00000313121,9606.ENSP00000316512,9606.ENSP00000326948,9606.ENSP00000338186,9606.ENSP00000338629,9606.ENSP00000339299,9606.ENSP00000341551,9606.ENSP00000342924,…	PIGB,CDK13,CNOT2,AP4E1,CREBBP,KIAA1109,NBN,MED13L,MRAS,DONSON,MSL3,SNX14,TLK2,FTSJ1,EED,RERE,TRIO,SMAD4,MCPH1,ADARB1,FBXL4,BCOR,BRCA2,CHD2,JMJD1C,SETD5,RAF1,TBL1XR1,BRCA1,PQBP1
Monarch	HP:0011458	Abdominal symptom	52	1448	0.23	0.0329	9606.ENSP00000164305,9606.ENSP00000181839,9606.ENSP00000229195,9606.ENSP00000245838,9606.ENSP00000251038,9606.ENSP00000257347,9606.ENSP00000261866,9606.ENSP00000262367,9606.ENSP00000265433,9606.ENSP00000269445,9606.ENSP00000271715,9606.ENSP00000278483,9606.ENSP00000280362,9606.ENSP00000280700,9606.ENSP00000289104,9606.ENSP00000292180,9606.ENSP00000294053,9606.ENSP00000302037,9606.ENSP00000311984,…	PIGB,CDK13,CNOT2,THOC2,ZC3H14,CARS2,SPG11,CREBBP,NBN,DYM,POGZ,HIKESHI,PTS,NGLY1,MRAS,FLAD1,CLPB,MFF,NAXD,MSL3,IFT80,TLK2,DPM2,EED,RERE,ANAPC1,TRIO,SMAD4,SLC25A26,TMEM126B,LONP1,ADARB1,MED23,RARS2,ACADM,BCOR,GNB1,EXOSC9,PSPH,TCTN1,JMJD1C,SETD5,RAF1,TBL1XR1,TIMMDC1,CBY1,GALE,ZNHIT3,CASK,TRMU,NDUFV1,PQBP1
Monarch	EFO:0004324	Body weights and measures	119	4122	0.13	0.0333	9606.ENSP00000013125,9606.ENSP00000215957,9606.ENSP00000215980,9606.ENSP00000225728,9606.ENSP00000244769,9606.ENSP00000251038,9606.ENSP00000252015,9606.ENSP00000256858,9606.ENSP00000261647,9606.ENSP00000262133,9606.ENSP00000262177,9606.ENSP00000262376,9606.ENSP00000262982,9606.ENSP00000263791,9606.ENSP00000265085,9606.ENSP00000265563,9606.ENSP00000269445,9606.ENSP00000274255,9606.ENSP00000279873,…	MAP4K5,MICALL1,CENPM,MED31,ATXN1,ZC3H14,TRPC4AP,RELCH,TTC19,RBL2,DNAJB6,UBN1,CSE1L,EIF2AK4,CPEB4,PRKAR2A,DYM,SKP2,ARID5B,MED13L,MBNL1,NSMCE2,MRAS,CLPB,ALKBH3,LUZP1,PCNX1,ANKRD27,STX8,AGAP1,SUSD5,DENND6A,BTN2A1,SNX14,DAB2,TLK2,CPNE1,GLS,RNF185,PARL,TASOR2,PSMG1,SLX4IP,PCGF5,RTN4,EED,RERE,ANAPC1,MCPH1,SLC25A26,CCDC25,ENTR1,ADARB1,KIFAP3,MACF1,GPATCH2,MED23,PTBP2,ZZZ3,DENND1A,GPN2,PARD3,UPF3A,FLOT1,…
Monarch	HP:0000492	Abnormal eyelid morphology	41	1058	0.26	0.0343	9606.ENSP00000164305,9606.ENSP00000181839,9606.ENSP00000229195,9606.ENSP00000261842,9606.ENSP00000262367,9606.ENSP00000264501,9606.ENSP00000265433,9606.ENSP00000280700,9606.ENSP00000281928,9606.ENSP00000289104,9606.ENSP00000307143,9606.ENSP00000312244,9606.ENSP00000312778,9606.ENSP00000313121,9606.ENSP00000316512,9606.ENSP00000326948,9606.ENSP00000338186,9606.ENSP00000338629,9606.ENSP00000339109,…	PIGB,CDK13,CNOT2,AP4E1,CREBBP,KIAA1109,NBN,NGLY1,MED13L,MRAS,DONSON,MSL3,IFT80,SNX14,TLK2,FTSJ1,EED,RERE,ANAPC1,TRIO,SMAD4,MCPH1,LONP1,ADARB1,FBXL4,BCOR,EXOSC9,BRCA2,CHD3,CHD2,PSPH,MYO5A,JMJD1C,TAPT1,SETD5,RAF1,TBL1XR1,BRCA1,ZNHIT3,CASK,PQBP1
Monarch	HP:0004325	Decreased body weight	47	1274	0.24	0.0349	9606.ENSP00000164305,9606.ENSP00000245838,9606.ENSP00000257347,9606.ENSP00000261249,9606.ENSP00000261866,9606.ENSP00000262367,9606.ENSP00000263461,9606.ENSP00000263753,9606.ENSP00000264956,9606.ENSP00000265433,9606.ENSP00000269445,9606.ENSP00000278483,9606.ENSP00000280362,9606.ENSP00000280700,9606.ENSP00000307241,9606.ENSP00000321810,9606.ENSP00000322181,9606.ENSP00000326948,9606.ENSP00000338629,…	PIGB,THOC2,CARS2,TRMT5,SPG11,CREBBP,WDR11,SGO1,EVC,NBN,DYM,HIKESHI,PTS,NGLY1,PDHB,TRIT1,DPM2,FTSJ1,RERE,ANAPC1,TRIO,SMAD4,TMEM126B,LONP1,COX20,FBXL4,RARS2,ACADM,NSMF,BCOR,GNB1,EXOSC9,BRCA2,DNAJC19,PSPH,NDUFAF6,JMJD1C,TAPT1,TRAPPC2,TBL1XR1,TIMMDC1,BRCA1,GALE,CASK,TRMU,NDUFV1,PQBP1
Monarch	HP:0011339	Abnormality of upper lip vermillion	20	373	0.4	0.0349	9606.ENSP00000164305,9606.ENSP00000181839,9606.ENSP00000229195,9606.ENSP00000261842,9606.ENSP00000262367,9606.ENSP00000271715,9606.ENSP00000312244,9606.ENSP00000322181,9606.ENSP00000326948,9606.ENSP00000341551,9606.ENSP00000342924,9606.ENSP00000347710,9606.ENSP00000353920,9606.ENSP00000377747,9606.ENSP00000385852,9606.ENSP00000403362,9606.ENSP00000405574,9606.ENSP00000418960,9606.ENSP00000484687,…	PIGB,CDK13,CNOT2,AP4E1,CREBBP,POGZ,MSL3,DPM2,FTSJ1,SMAD4,MCPH1,OPHN1,ADARB1,CHD2,SETD5,AP2M1,TBL1XR1,BRCA1,ZNHIT3,PQBP1
Monarch	HP:0001272	Cerebellar atrophy	19	346	0.41	0.0365	9606.ENSP00000244769,9606.ENSP00000257347,9606.ENSP00000261647,9606.ENSP00000261842,9606.ENSP00000271715,9606.ENSP00000280700,9606.ENSP00000289359,9606.ENSP00000294053,9606.ENSP00000302037,9606.ENSP00000313121,9606.ENSP00000355486,9606.ENSP00000358247,9606.ENSP00000358549,9606.ENSP00000367343,9606.ENSP00000368984,9606.ENSP00000369145,9606.ENSP00000484687,9606.ENSP00000494788,9606.ENSP00000497587	ATXN1,CARS2,TTC19,AP4E1,POGZ,NGLY1,MITD1,CLPB,MFF,SNX14,COX20,FBXL4,RARS2,GBA2,EXOSC9,APTX,ZNHIT3,CASK,NDUFV1
Monarch	HP:0001627	Abnormal heart morphology	45	1206	0.24	0.0365	9606.ENSP00000181839,9606.ENSP00000262367,9606.ENSP00000263753,9606.ENSP00000263791,9606.ENSP00000264501,9606.ENSP00000264956,9606.ENSP00000271715,9606.ENSP00000281928,9606.ENSP00000287437,9606.ENSP00000289104,9606.ENSP00000292180,9606.ENSP00000294053,9606.ENSP00000297185,9606.ENSP00000311984,9606.ENSP00000312778,9606.ENSP00000313121,9606.ENSP00000338629,9606.ENSP00000339299,9606.ENSP00000341551,…	CDK13,CREBBP,SGO1,EIF2AK4,KIAA1109,EVC,POGZ,MED13L,NSMCE2,MRAS,FLAD1,CLPB,HSPA9,NAXD,IFT80,SNX14,RERE,TRIO,SMAD4,TMEM126B,LONP1,COX20,ERMARD,DCAF8,FBXL4,ACADM,TAF2,BCOR,BRCA2,DNAJC19,NDUFAF6,TCTN1,JMJD1C,CHKB,TAPT1,SETD5,RAF1,MYSM1,TIMMDC1,BRCA1,CBY1,ALMS1,CASK,NDUFV1,PQBP1
Monarch	HP:0000598	Abnormality of the ear	64	1919	0.19	0.0389	9606.ENSP00000164305,9606.ENSP00000181839,9606.ENSP00000229195,9606.ENSP00000245838,9606.ENSP00000257347,9606.ENSP00000261647,9606.ENSP00000261842,9606.ENSP00000262367,9606.ENSP00000263461,9606.ENSP00000264501,9606.ENSP00000264956,9606.ENSP00000265433,9606.ENSP00000271715,9606.ENSP00000281928,9606.ENSP00000289104,9606.ENSP00000297185,9606.ENSP00000297423,9606.ENSP00000307143,9606.ENSP00000311984,…	PIGB,CDK13,CNOT2,THOC2,CARS2,TTC19,AP4E1,CREBBP,WDR11,KIAA1109,EVC,NBN,POGZ,MED13L,MRAS,HSPA9,SPIDR,DONSON,NAXD,MSL3,IFT80,SNX14,TLK2,FTSJ1,EED,GZF1,RERE,ANAPC1,TRIO,SMAD4,OPHN1,TMEM126B,LONP1,COX20,FBXL4,NSMF,DCAF17,GBA2,BCOR,GNB1,EXOSC9,BRCA2,CHD3,DNAJC19,DIAPH1,CHD2,NDUFAF6,TCTN1,JMJD1C,TAPT1,SETD5,RAF1,TBL1XR1,MYSM1,TIMMDC1,BRCA1,CBY1,ALMS1,GALE,ZNHIT3,CASK,HARS2,NDUFV1,PQBP1
Monarch	HP:0001324	Muscle weakness	35	861	0.28	0.0395	9606.ENSP00000244769,9606.ENSP00000251119,9606.ENSP00000261249,9606.ENSP00000261647,9606.ENSP00000261866,9606.ENSP00000262177,9606.ENSP00000263461,9606.ENSP00000265433,9606.ENSP00000269445,9606.ENSP00000280362,9606.ENSP00000280700,9606.ENSP00000289104,9606.ENSP00000292180,9606.ENSP00000302037,9606.ENSP00000322181,9606.ENSP00000326948,9606.ENSP00000346955,9606.ENSP00000351737,9606.ENSP00000355486,…	ATXN1,ZFYVE26,TRMT5,TTC19,SPG11,DNAJB6,WDR11,NBN,DYM,PTS,NGLY1,MRAS,FLAD1,MFF,DPM2,FTSJ1,SLC25A26,TMEM126B,COX20,DCAF8,RARS2,ACADM,GBA2,EXOSC9,APTX,DNAJC19,NDUFAF6,CHKB,TIA1,RAF1,TIMMDC1,CASK,TRMU,NDUFV1,DDHD1
Monarch	HP:0012448	Delayed myelination	13	186	0.52	0.0395	9606.ENSP00000261249,9606.ENSP00000262367,9606.ENSP00000271715,9606.ENSP00000278483,9606.ENSP00000280700,9606.ENSP00000289359,9606.ENSP00000338629,9606.ENSP00000353920,9606.ENSP00000358247,9606.ENSP00000367406,9606.ENSP00000367872,9606.ENSP00000457728,9606.ENSP00000494788	TRMT5,CREBBP,POGZ,HIKESHI,NGLY1,MITD1,RERE,ADARB1,FBXL4,TAF2,GNB1,TRAPPC2L,CASK
Monarch	HP:0012372	Abnormal eye morphology	68	2077	0.19	0.0396	9606.ENSP00000164305,9606.ENSP00000181839,9606.ENSP00000244769,9606.ENSP00000245838,9606.ENSP00000251119,9606.ENSP00000261249,9606.ENSP00000261866,9606.ENSP00000262367,9606.ENSP00000263461,9606.ENSP00000264501,9606.ENSP00000264956,9606.ENSP00000265433,9606.ENSP00000271715,9606.ENSP00000278483,9606.ENSP00000280700,9606.ENSP00000281928,9606.ENSP00000287437,9606.ENSP00000289104,9606.ENSP00000294053,…	PIGB,CDK13,ATXN1,THOC2,ZFYVE26,TRMT5,SPG11,CREBBP,WDR11,KIAA1109,EVC,NBN,POGZ,HIKESHI,NGLY1,MED13L,NSMCE2,MRAS,CLPB,MFF,DONSON,MSL3,IFT80,TRIT1,DPM2,EED,GZF1,RERE,ANAPC1,TRIO,SMAD4,OPHN1,TMEM126B,LONP1,COX20,FBXL4,RARS2,NSMF,GBA2,TAF2,BCOR,EXOSC9,BRCA2,CHD3,DNAJC19,DIAPH1,CHD2,NDUFAF6,TCTN1,MYO5A,JMJD1C,TAPT1,SETD5,TRAPPC2,RAF1,AP2M1,TBL1XR1,MYSM1,TIMMDC1,BRCA1,BLOC1S6,CBY1,ALMS1,GALE,ZNHIT3,CASK…
Monarch	HP:0000925	Abnormality of the vertebral column	46	1252	0.24	0.0408	9606.ENSP00000229195,9606.ENSP00000261866,9606.ENSP00000262367,9606.ENSP00000265433,9606.ENSP00000269445,9606.ENSP00000271715,9606.ENSP00000280700,9606.ENSP00000281928,9606.ENSP00000289104,9606.ENSP00000292180,9606.ENSP00000297185,9606.ENSP00000297423,9606.ENSP00000307143,9606.ENSP00000312244,9606.ENSP00000312778,9606.ENSP00000313121,9606.ENSP00000316512,9606.ENSP00000322181,9606.ENSP00000338186,…	CNOT2,SPG11,CREBBP,NBN,DYM,POGZ,NGLY1,MED13L,MRAS,FLAD1,HSPA9,SPIDR,DONSON,MSL3,IFT80,SNX14,TLK2,DPM2,EED,GZF1,RERE,TRIO,SMAD4,LONP1,ERMARD,FBXL4,GBA2,BCOR,EXOSC9,APTX,BRCA2,CHD3,NDUFAF6,TCTN1,JMJD1C,TAPT1,SETD5,TRAPPC2,RAF1,TBL1XR1,BRCA1,CBY1,ALMS1,CASK,PQBP1,DDHD1
Monarch	HP:0000288	Abnormality of the philtrum	25	535	0.34	0.0420	9606.ENSP00000164305,9606.ENSP00000181839,9606.ENSP00000261842,9606.ENSP00000262367,9606.ENSP00000265433,9606.ENSP00000271715,9606.ENSP00000312244,9606.ENSP00000312778,9606.ENSP00000313121,9606.ENSP00000322181,9606.ENSP00000326948,9606.ENSP00000338186,9606.ENSP00000338629,9606.ENSP00000339299,9606.ENSP00000341551,9606.ENSP00000347710,9606.ENSP00000353826,9606.ENSP00000367705,9606.ENSP00000377747,…	PIGB,CDK13,AP4E1,CREBBP,NBN,POGZ,MSL3,IFT80,SNX14,DPM2,FTSJ1,EED,RERE,TRIO,SMAD4,OPHN1,LONP1,BCOR,CHD2,JMJD1C,SETD5,AP2M1,TBL1XR1,CASK,PQBP1
Monarch	HP:0200006	Slanting of the palpebral fissure	27	599	0.33	0.0420	9606.ENSP00000164305,9606.ENSP00000181839,9606.ENSP00000229195,9606.ENSP00000261842,9606.ENSP00000262367,9606.ENSP00000264501,9606.ENSP00000265433,9606.ENSP00000281928,9606.ENSP00000289104,9606.ENSP00000307143,9606.ENSP00000312244,9606.ENSP00000316512,9606.ENSP00000326948,9606.ENSP00000338186,9606.ENSP00000338629,9606.ENSP00000339299,9606.ENSP00000341551,9606.ENSP00000342924,9606.ENSP00000353920,…	PIGB,CDK13,CNOT2,AP4E1,CREBBP,KIAA1109,NBN,MED13L,MRAS,DONSON,MSL3,TLK2,FTSJ1,EED,RERE,TRIO,SMAD4,MCPH1,ADARB1,FBXL4,BRCA2,CHD2,JMJD1C,SETD5,RAF1,BRCA1,PQBP1
Monarch	HP:0007370	Aplasia/Hypoplasia of the corpus callosum	30	698	0.3	0.0422	9606.ENSP00000164305,9606.ENSP00000181839,9606.ENSP00000251038,9606.ENSP00000251119,9606.ENSP00000257347,9606.ENSP00000261842,9606.ENSP00000261866,9606.ENSP00000262367,9606.ENSP00000264501,9606.ENSP00000271715,9606.ENSP00000297185,9606.ENSP00000307143,9606.ENSP00000307241,9606.ENSP00000312778,9606.ENSP00000338629,9606.ENSP00000342924,9606.ENSP00000353826,9606.ENSP00000353920,9606.ENSP00000354573,…	PIGB,CDK13,ZC3H14,ZFYVE26,CARS2,AP4E1,SPG11,CREBBP,KIAA1109,POGZ,HSPA9,DONSON,PDHB,IFT80,RERE,MCPH1,LONP1,ADARB1,MACF1,MED23,FBXL4,GBA2,TAF2,BCOR,DIAPH1,CHD2,TCTN1,CBY1,ZNHIT3,CASK
Monarch	HP:0002059	Cerebral atrophy	27	603	0.32	0.0451	9606.ENSP00000251038,9606.ENSP00000257347,9606.ENSP00000261647,9606.ENSP00000261842,9606.ENSP00000261866,9606.ENSP00000271715,9606.ENSP00000280700,9606.ENSP00000294053,9606.ENSP00000311984,9606.ENSP00000313121,9606.ENSP00000321810,9606.ENSP00000347710,9606.ENSP00000353826,9606.ENSP00000353920,9606.ENSP00000357047,9606.ENSP00000358247,9606.ENSP00000358549,9606.ENSP00000367343,9606.ENSP00000367406,…	ZC3H14,CARS2,TTC19,AP4E1,SPG11,POGZ,NGLY1,CLPB,NAXD,SNX14,TRIT1,OPHN1,LONP1,ADARB1,MED23,FBXL4,RARS2,GBA2,TAF2,EXOSC9,CHD2,PSPH,MYO5A,TRAPPC2L,ZNHIT3,CASK,PQBP1
Monarch	HP:0011297	Abnormal digit morphology	46	1263	0.23	0.0465	9606.ENSP00000164305,9606.ENSP00000181839,9606.ENSP00000229195,9606.ENSP00000262367,9606.ENSP00000263791,9606.ENSP00000264501,9606.ENSP00000264956,9606.ENSP00000269445,9606.ENSP00000271715,9606.ENSP00000280700,9606.ENSP00000281928,9606.ENSP00000289104,9606.ENSP00000297423,9606.ENSP00000307143,9606.ENSP00000312244,9606.ENSP00000312778,9606.ENSP00000313121,9606.ENSP00000326948,9606.ENSP00000338186,…	PIGB,CDK13,CNOT2,CREBBP,EIF2AK4,KIAA1109,EVC,DYM,POGZ,NGLY1,MED13L,MRAS,SPIDR,DONSON,MSL3,IFT80,SNX14,FTSJ1,EED,RERE,ANAPC1,TRIO,SMAD4,LONP1,DCAF8,NSMF,BCOR,EXOSC9,BRCA2,CHD2,TCTN1,JMJD1C,TAPT1,SETD5,DSN1,TRAPPC2,RAF1,AP2M1,TBL1XR1,MYSM1,BRCA1,CBY1,ALMS1,ZNHIT3,CASK,PQBP1
Monarch	HP:0002650	Scoliosis	36	908	0.27	0.0468	9606.ENSP00000229195,9606.ENSP00000261866,9606.ENSP00000262367,9606.ENSP00000269445,9606.ENSP00000280700,9606.ENSP00000289104,9606.ENSP00000292180,9606.ENSP00000313121,9606.ENSP00000316512,9606.ENSP00000322181,9606.ENSP00000338186,9606.ENSP00000338290,9606.ENSP00000338629,9606.ENSP00000339299,9606.ENSP00000341551,9606.ENSP00000353826,9606.ENSP00000355735,9606.ENSP00000358247,9606.ENSP00000367343,…	CNOT2,SPG11,CREBBP,DYM,NGLY1,MRAS,FLAD1,SNX14,TLK2,DPM2,EED,GZF1,RERE,TRIO,SMAD4,LONP1,ERMARD,FBXL4,GBA2,BCOR,APTX,BRCA2,CHD3,NDUFAF6,TCTN1,JMJD1C,SETD5,TRAPPC2,RAF1,TBL1XR1,BRCA1,CBY1,ALMS1,CASK,PQBP1,DDHD1
Monarch	HP:0001510	Growth delay	53	1525	0.21	0.0482	9606.ENSP00000164305,9606.ENSP00000245838,9606.ENSP00000261842,9606.ENSP00000262367,9606.ENSP00000263461,9606.ENSP00000264956,9606.ENSP00000265433,9606.ENSP00000269445,9606.ENSP00000271715,9606.ENSP00000281928,9606.ENSP00000287437,9606.ENSP00000289104,9606.ENSP00000294053,9606.ENSP00000297185,9606.ENSP00000297423,9606.ENSP00000302037,9606.ENSP00000307143,9606.ENSP00000307241,9606.ENSP00000312778,…	PIGB,THOC2,AP4E1,CREBBP,WDR11,EVC,NBN,DYM,POGZ,MED13L,NSMCE2,MRAS,CLPB,HSPA9,SPIDR,MFF,DONSON,PDHB,IFT80,TLK2,GZF1,RERE,ANAPC1,SMAD4,MCPH1,TMEM126B,LONP1,ADARB1,MACF1,FBXL4,NSMF,DCAF17,BCOR,GNB1,EXOSC9,BRCA2,DNAJC19,DIAPH1,PSPH,NDUFAF6,JMJD1C,TAPT1,TRAPPC2,RAF1,TBL1XR1,MYSM1,TIMMDC1,BRCA1,ALMS1,GALE,CASK,NDUFV1,PQBP1
Monarch	HP:0011013	Abnormal circulating carbohydrate concentration	7	58	0.75	0.0482	9606.ENSP00000346955,9606.ENSP00000351737,9606.ENSP00000353826,9606.ENSP00000418803,9606.ENSP00000483375,9606.ENSP00000496496,9606.ENSP00000497587	SLC25A26,TMEM126B,LONP1,TIMMDC1,GALE,TRMU,NDUFV1
Monarch	HP:0025668	Abnormal neck morphology	23	481	0.35	0.0491	9606.ENSP00000261866,9606.ENSP00000262367,9606.ENSP00000264501,9606.ENSP00000265433,9606.ENSP00000269445,9606.ENSP00000271715,9606.ENSP00000281928,9606.ENSP00000289104,9606.ENSP00000297185,9606.ENSP00000307143,9606.ENSP00000312244,9606.ENSP00000312778,9606.ENSP00000338290,9606.ENSP00000341551,9606.ENSP00000353920,9606.ENSP00000355486,9606.ENSP00000367705,9606.ENSP00000368984,9606.ENSP00000382204,…	SPG11,CREBBP,KIAA1109,NBN,DYM,POGZ,MED13L,MRAS,HSPA9,DONSON,MSL3,IFT80,GZF1,SMAD4,ADARB1,COX20,BCOR,EXOSC9,JMJD1C,TAPT1,TRAPPC2,RAF1,TBL1XR1
Monarch	HP:0001507	Growth abnormality	70	2182	0.18	0.0496	9606.ENSP00000164305,9606.ENSP00000245838,9606.ENSP00000257347,9606.ENSP00000261249,9606.ENSP00000261842,9606.ENSP00000261866,9606.ENSP00000262367,9606.ENSP00000263461,9606.ENSP00000263753,9606.ENSP00000264956,9606.ENSP00000265433,9606.ENSP00000269445,9606.ENSP00000271715,9606.ENSP00000278483,9606.ENSP00000280362,9606.ENSP00000280700,9606.ENSP00000281928,9606.ENSP00000287437,9606.ENSP00000289104,…	PIGB,THOC2,CARS2,TRMT5,AP4E1,SPG11,CREBBP,WDR11,SGO1,EVC,NBN,DYM,POGZ,HIKESHI,PTS,NGLY1,MED13L,NSMCE2,MRAS,CLPB,HSPA9,SPIDR,MFF,DONSON,PDHB,IFT80,TLK2,TRIT1,DPM2,FTSJ1,EED,GZF1,RERE,ANAPC1,TRIO,SMAD4,MCPH1,TMEM126B,LONP1,ADARB1,MACF1,COX20,FBXL4,RARS2,ACADM,NSMF,DCAF17,BCOR,GNB1,EXOSC9,BRCA2,DNAJC19,DIAPH1,PSPH,NDUFAF6,JMJD1C,TAPT1,SETD5,TRAPPC2,RAF1,TBL1XR1,MYSM1,TIMMDC1,BRCA1,ALMS1,GALE,CASK,TR…
Monarch	HP:0008972	Decreased activity of mitochondrial respiratory chain	8	78	0.68	0.0496	9606.ENSP00000257347,9606.ENSP00000346955,9606.ENSP00000351737,9606.ENSP00000355486,9606.ENSP00000379430,9606.ENSP00000418803,9606.ENSP00000496496,9606.ENSP00000497587	CARS2,SLC25A26,TMEM126B,COX20,NDUFAF6,TIMMDC1,TRMU,NDUFV1
Monarch	HP:0012444	Brain atrophy	29	675	0.3	0.0496	9606.ENSP00000251038,9606.ENSP00000257347,9606.ENSP00000261249,9606.ENSP00000261647,9606.ENSP00000261842,9606.ENSP00000261866,9606.ENSP00000271715,9606.ENSP00000280700,9606.ENSP00000294053,9606.ENSP00000311984,9606.ENSP00000313121,9606.ENSP00000321810,9606.ENSP00000347710,9606.ENSP00000353826,9606.ENSP00000353920,9606.ENSP00000357047,9606.ENSP00000358247,9606.ENSP00000358549,9606.ENSP00000367343,…	ZC3H14,CARS2,TRMT5,TTC19,AP4E1,SPG11,POGZ,NGLY1,CLPB,NAXD,SNX14,TRIT1,OPHN1,LONP1,ADARB1,MED23,FBXL4,RARS2,GBA2,TAF2,EXOSC9,CHD2,PSPH,MYO5A,TRAPPC2L,ZNHIT3,CASK,NDUFV1,PQBP1
Monarch	HP:0033725	Thin corpus callosum	30	709	0.3	0.0496	9606.ENSP00000164305,9606.ENSP00000181839,9606.ENSP00000251038,9606.ENSP00000251119,9606.ENSP00000257347,9606.ENSP00000261842,9606.ENSP00000261866,9606.ENSP00000262367,9606.ENSP00000264501,9606.ENSP00000271715,9606.ENSP00000297185,9606.ENSP00000307143,9606.ENSP00000307241,9606.ENSP00000312778,9606.ENSP00000338629,9606.ENSP00000342924,9606.ENSP00000353826,9606.ENSP00000353920,9606.ENSP00000354573,…	PIGB,CDK13,ZC3H14,ZFYVE26,CARS2,AP4E1,SPG11,CREBBP,KIAA1109,POGZ,HSPA9,DONSON,PDHB,IFT80,RERE,MCPH1,LONP1,ADARB1,MACF1,MED23,FBXL4,GBA2,TAF2,BCOR,DIAPH1,CHD2,TCTN1,CBY1,ZNHIT3,CASK
TISSUES	BTO:0000042	Animal	399	15148	0.09	1.25e-20	9606.ENSP00000006777,9606.ENSP00000013125,9606.ENSP00000033079,9606.ENSP00000040877,9606.ENSP00000072644,9606.ENSP00000158771,9606.ENSP00000164305,9606.ENSP00000181839,9606.ENSP00000206474,9606.ENSP00000215957,9606.ENSP00000215980,9606.ENSP00000216277,9606.ENSP00000216420,9606.ENSP00000220669,9606.ENSP00000225388,9606.ENSP00000225724,9606.ENSP00000225728,9606.ENSP00000228506,9606.ENSP00000229195,…	RHBDD2,MAP4K5,FAM13B,TARBP1,YIPF1,DERL2,PIGB,CDK13,HAUS4,MICALL1,CENPM,PAPOLA,CGRRF1,ZFAND1,NUFIP2,GOSR1,MED31,MLEC,CNOT2,WDFY1,ATXN1,INSIG2,THOC2,ZC3H14,ZFYVE26,DHX35,TRPC4AP,BRD8,RELCH,CARS2,KCTD3,CBWD2,DCTN3,TGS1,TRMT5,LPCAT3,TTC19,CSNK1A1,AP4E1,SPG11,RBL2,DNAJB6,CREBBP,UBN1,WSB1,CSE1L,DGCR2,WDR11,SGO1,KAT2B,EIF2AK4,CCNT2,TOP2B,RAPGEF2,KIAA1109,NUP54,EVC,CEP70,CPEB4,NBN,PRKAR2A,ZNF800,ANKRD10,…
TISSUES	BTO:0000083	Female reproductive system	219	6111	0.23	4.46e-16	9606.ENSP00000006777,9606.ENSP00000013125,9606.ENSP00000033079,9606.ENSP00000164305,9606.ENSP00000181839,9606.ENSP00000215980,9606.ENSP00000216277,9606.ENSP00000225388,9606.ENSP00000225724,9606.ENSP00000228506,9606.ENSP00000229195,9606.ENSP00000245838,9606.ENSP00000251038,9606.ENSP00000251119,9606.ENSP00000252015,9606.ENSP00000254900,9606.ENSP00000257347,9606.ENSP00000259154,9606.ENSP00000261407,…	RHBDD2,MAP4K5,FAM13B,PIGB,CDK13,CENPM,PAPOLA,NUFIP2,GOSR1,MLEC,CNOT2,THOC2,ZC3H14,ZFYVE26,TRPC4AP,BRD8,CARS2,KCTD3,LPCAT3,CSNK1A1,AP4E1,SPG11,RBL2,DNAJB6,UBN1,WSB1,CSE1L,DGCR2,WDR11,SGO1,EIF2AK4,TOP2B,KIAA1109,CEP70,NBN,PRKAR2A,DYM,POGZ,UBXN4,SKP2,DPH7,MINDY3,ARID5B,NGLY1,MED13L,MBNL1,NSMCE2,FLAD1,CLPB,CIP2A,TNFRSF21,HSPA9,KIAA1191,METTL3,MFF,PAIP1,ANKRD27,DONSON,RCE1,CD164,RESF1,NAXD,BTN2A1,MSL3…
TISSUES	BTO:0003091	Urogenital system	238	7090	0.2	7.82e-15	9606.ENSP00000006777,9606.ENSP00000013125,9606.ENSP00000033079,9606.ENSP00000164305,9606.ENSP00000181839,9606.ENSP00000206474,9606.ENSP00000215980,9606.ENSP00000216277,9606.ENSP00000225388,9606.ENSP00000225724,9606.ENSP00000228506,9606.ENSP00000229195,9606.ENSP00000245838,9606.ENSP00000251038,9606.ENSP00000251119,9606.ENSP00000252015,9606.ENSP00000254900,9606.ENSP00000257347,9606.ENSP00000259154,…	RHBDD2,MAP4K5,FAM13B,PIGB,CDK13,HAUS4,CENPM,PAPOLA,NUFIP2,GOSR1,MLEC,CNOT2,THOC2,ZC3H14,ZFYVE26,TRPC4AP,BRD8,CARS2,KCTD3,TGS1,LPCAT3,CSNK1A1,AP4E1,SPG11,RBL2,DNAJB6,UBN1,WSB1,CSE1L,DGCR2,WDR11,SGO1,EIF2AK4,TOP2B,KIAA1109,CEP70,NBN,PRKAR2A,DYM,POGZ,UBXN4,SKP2,DPH7,MINDY3,HIKESHI,ARID5B,NGLY1,MED13L,MBNL1,ZFAND3,NSMCE2,FLAD1,CLPB,CIP2A,TNFRSF21,HSPA9,KIAA1191,METTL3,HEATR3,MFF,PAIP1,ANKRD27,DONSON,…
TISSUES	BTO:0000081	Reproductive system	221	6444	0.21	3.66e-14	9606.ENSP00000006777,9606.ENSP00000013125,9606.ENSP00000033079,9606.ENSP00000164305,9606.ENSP00000181839,9606.ENSP00000215980,9606.ENSP00000216277,9606.ENSP00000225388,9606.ENSP00000225724,9606.ENSP00000228506,9606.ENSP00000229195,9606.ENSP00000245838,9606.ENSP00000251038,9606.ENSP00000251119,9606.ENSP00000252015,9606.ENSP00000254900,9606.ENSP00000257347,9606.ENSP00000259154,9606.ENSP00000261407,…	RHBDD2,MAP4K5,FAM13B,PIGB,CDK13,CENPM,PAPOLA,NUFIP2,GOSR1,MLEC,CNOT2,THOC2,ZC3H14,ZFYVE26,TRPC4AP,BRD8,CARS2,KCTD3,LPCAT3,CSNK1A1,AP4E1,SPG11,RBL2,DNAJB6,UBN1,WSB1,CSE1L,DGCR2,WDR11,SGO1,EIF2AK4,TOP2B,KIAA1109,CEP70,NBN,PRKAR2A,DYM,POGZ,UBXN4,SKP2,DPH7,MINDY3,ARID5B,NGLY1,MED13L,MBNL1,NSMCE2,FLAD1,CLPB,CIP2A,TNFRSF21,HSPA9,KIAA1191,METTL3,HEATR3,MFF,PAIP1,ANKRD27,DONSON,RCE1,CD164,RESF1,NAXD,BTN2…
TISSUES	BTO:0001489	Whole body	347	13099	0.09	7.29e-11	9606.ENSP00000006777,9606.ENSP00000013125,9606.ENSP00000033079,9606.ENSP00000072644,9606.ENSP00000158771,9606.ENSP00000164305,9606.ENSP00000181839,9606.ENSP00000206474,9606.ENSP00000215980,9606.ENSP00000216277,9606.ENSP00000220669,9606.ENSP00000225388,9606.ENSP00000225724,9606.ENSP00000228506,9606.ENSP00000229195,9606.ENSP00000233055,9606.ENSP00000244769,9606.ENSP00000245787,9606.ENSP00000245838,…	RHBDD2,MAP4K5,FAM13B,YIPF1,DERL2,PIGB,CDK13,HAUS4,CENPM,PAPOLA,ZFAND1,NUFIP2,GOSR1,MLEC,CNOT2,WDFY1,ATXN1,INSIG2,THOC2,ZC3H14,ZFYVE26,DHX35,TRPC4AP,BRD8,CARS2,KCTD3,CBWD2,DCTN3,TGS1,TRMT5,LPCAT3,TTC19,CSNK1A1,AP4E1,SPG11,RBL2,DNAJB6,CREBBP,UBN1,WSB1,CSE1L,DGCR2,WDR11,SGO1,KAT2B,EIF2AK4,CCNT2,TOP2B,RAPGEF2,KIAA1109,NUP54,EVC,CEP70,CPEB4,NBN,PRKAR2A,ANKRD10,CRTC3,DYM,POGZ,UBXN4,SKP2,GTF2H2,DPH7,MIN…
TISSUES	BTO:0000142	Brain	188	5733	0.19	4.57e-09	9606.ENSP00000006777,9606.ENSP00000072644,9606.ENSP00000216277,9606.ENSP00000225388,9606.ENSP00000233055,9606.ENSP00000244769,9606.ENSP00000245787,9606.ENSP00000252015,9606.ENSP00000254900,9606.ENSP00000259154,9606.ENSP00000259199,9606.ENSP00000259632,9606.ENSP00000261647,9606.ENSP00000261798,9606.ENSP00000261866,9606.ENSP00000262177,9606.ENSP00000262367,9606.ENSP00000262394,9606.ENSP00000262982,…	RHBDD2,YIPF1,PAPOLA,NUFIP2,WDFY1,ATXN1,INSIG2,TRPC4AP,BRD8,KCTD3,CBWD2,DCTN3,TTC19,CSNK1A1,SPG11,DNAJB6,CREBBP,WSB1,CSE1L,DGCR2,WDR11,EIF2AK4,CCNT2,TOP2B,KIAA1109,NUP54,CPEB4,NBN,PRKAR2A,CRTC3,DYM,POGZ,SKP2,DPH7,MINDY3,HIKESHI,NGLY1,NVL,MED13L,MBNL1,MRAS,FLAD1,RICTOR,TNFRSF21,HSPA9,SPIDR,KIAA1191,METTL3,DIP2B,MFF,PCNX1,PDHB,AGAP1,RPS6KB2,CD164,NAXD,MSL3,IFT80,SNX14,UBA6,NSD3,PITPNA,CPNE1,GLS,RNF1…
TISSUES	BTO:0001484	Nervous system	194	6016	0.18	6.34e-09	9606.ENSP00000006777,9606.ENSP00000072644,9606.ENSP00000216277,9606.ENSP00000225388,9606.ENSP00000233055,9606.ENSP00000244769,9606.ENSP00000245787,9606.ENSP00000252015,9606.ENSP00000254900,9606.ENSP00000259154,9606.ENSP00000259199,9606.ENSP00000259632,9606.ENSP00000261647,9606.ENSP00000261798,9606.ENSP00000261866,9606.ENSP00000262177,9606.ENSP00000262367,9606.ENSP00000262394,9606.ENSP00000262982,…	RHBDD2,YIPF1,PAPOLA,NUFIP2,WDFY1,ATXN1,INSIG2,TRPC4AP,BRD8,KCTD3,CBWD2,DCTN3,TTC19,CSNK1A1,SPG11,DNAJB6,CREBBP,WSB1,CSE1L,DGCR2,WDR11,EIF2AK4,CCNT2,TOP2B,KIAA1109,NUP54,CPEB4,NBN,PRKAR2A,CRTC3,DYM,POGZ,SKP2,DPH7,MINDY3,HIKESHI,NGLY1,NVL,MED13L,MBNL1,MRAS,FLAD1,RICTOR,TNFRSF21,HSPA9,SPIDR,KIAA1191,METTL3,DIP2B,MFF,PCNX1,PDHB,AGAP1,RPS6KB2,CD164,NAXD,MSL3,IFT80,SNX14,UBA6,NSD3,SSH1,PITPNA,CPNE1,GLS…
TISSUES	BTO:0000227	Central nervous system	189	5825	0.18	7.83e-09	9606.ENSP00000006777,9606.ENSP00000072644,9606.ENSP00000216277,9606.ENSP00000225388,9606.ENSP00000233055,9606.ENSP00000244769,9606.ENSP00000245787,9606.ENSP00000252015,9606.ENSP00000254900,9606.ENSP00000259154,9606.ENSP00000259199,9606.ENSP00000259632,9606.ENSP00000261647,9606.ENSP00000261798,9606.ENSP00000261866,9606.ENSP00000262177,9606.ENSP00000262367,9606.ENSP00000262394,9606.ENSP00000262982,…	RHBDD2,YIPF1,PAPOLA,NUFIP2,WDFY1,ATXN1,INSIG2,TRPC4AP,BRD8,KCTD3,CBWD2,DCTN3,TTC19,CSNK1A1,SPG11,DNAJB6,CREBBP,WSB1,CSE1L,DGCR2,WDR11,EIF2AK4,CCNT2,TOP2B,KIAA1109,NUP54,CPEB4,NBN,PRKAR2A,CRTC3,DYM,POGZ,SKP2,DPH7,MINDY3,HIKESHI,NGLY1,NVL,MED13L,MBNL1,MRAS,FLAD1,RICTOR,TNFRSF21,HSPA9,SPIDR,KIAA1191,METTL3,DIP2B,MFF,PCNX1,PDHB,AGAP1,RPS6KB2,CD164,NAXD,MSL3,IFT80,SNX14,UBA6,NSD3,PITPNA,CPNE1,GLS,RNF1…
TISSUES	BTO:0000282	Head	201	6642	0.15	5.54e-07	9606.ENSP00000006777,9606.ENSP00000072644,9606.ENSP00000216277,9606.ENSP00000225388,9606.ENSP00000233055,9606.ENSP00000244769,9606.ENSP00000245787,9606.ENSP00000245838,9606.ENSP00000252011,9606.ENSP00000252015,9606.ENSP00000254900,9606.ENSP00000259154,9606.ENSP00000259199,9606.ENSP00000259632,9606.ENSP00000261647,9606.ENSP00000261798,9606.ENSP00000261866,9606.ENSP00000262177,9606.ENSP00000262367,…	RHBDD2,YIPF1,PAPOLA,NUFIP2,WDFY1,ATXN1,INSIG2,THOC2,DHX35,TRPC4AP,BRD8,KCTD3,CBWD2,DCTN3,TTC19,CSNK1A1,SPG11,DNAJB6,CREBBP,WSB1,CSE1L,DGCR2,WDR11,EIF2AK4,CCNT2,TOP2B,KIAA1109,NUP54,CPEB4,NBN,PRKAR2A,ANKRD10,CRTC3,DYM,POGZ,UBXN4,SKP2,DPH7,MINDY3,HIKESHI,ARID5B,NGLY1,NVL,MED13L,MBNL1,MRAS,FLAD1,RICTOR,TNFRSF21,HSPA9,SPIDR,KIAA1191,METTL3,DIP2B,MFF,PCNX1,PDHB,AGAP1,RPS6KB2,CD164,NAXD,BTN2A1,MSL3,IFT…
TISSUES	BTO:0000522	Gland	203	7004	0.13	1.62e-05	9606.ENSP00000006777,9606.ENSP00000033079,9606.ENSP00000158771,9606.ENSP00000164305,9606.ENSP00000181839,9606.ENSP00000206474,9606.ENSP00000216277,9606.ENSP00000228506,9606.ENSP00000229195,9606.ENSP00000245787,9606.ENSP00000245838,9606.ENSP00000251038,9606.ENSP00000252015,9606.ENSP00000254900,9606.ENSP00000257347,9606.ENSP00000261647,9606.ENSP00000261798,9606.ENSP00000261866,9606.ENSP00000262133,…	RHBDD2,FAM13B,DERL2,PIGB,CDK13,HAUS4,PAPOLA,MLEC,CNOT2,INSIG2,THOC2,ZC3H14,TRPC4AP,BRD8,CARS2,TTC19,CSNK1A1,SPG11,RBL2,DNAJB6,CREBBP,UBN1,WSB1,CSE1L,DGCR2,WDR11,SGO1,KAT2B,TOP2B,NUP54,EVC,CEP70,CPEB4,PRKAR2A,DYM,POGZ,UBXN4,SKP2,MINDY3,HIKESHI,PTS,MBNL1,ZFAND3,TRAPPC10,FLAD1,CLPB,CIP2A,RICTOR,HSPA9,SPIDR,KIAA1191,METTL3,MFF,ALKBH3,PAIP1,STX8,PDHB,RCE1,CD164,NAXD,MSL3,IFT80,SNX14,DAB2,CD46,AURKB,NS…
TISSUES	BTO:0003099	Internal female genital organ	100	2804	0.22	3.49e-05	9606.ENSP00000006777,9606.ENSP00000215980,9606.ENSP00000216277,9606.ENSP00000225388,9606.ENSP00000245838,9606.ENSP00000251119,9606.ENSP00000252015,9606.ENSP00000261407,9606.ENSP00000261798,9606.ENSP00000261842,9606.ENSP00000262133,9606.ENSP00000262177,9606.ENSP00000262982,9606.ENSP00000263196,9606.ENSP00000263753,9606.ENSP00000263791,9606.ENSP00000274255,9606.ENSP00000279873,9606.ENSP00000281928,…	RHBDD2,CENPM,PAPOLA,NUFIP2,THOC2,ZFYVE26,TRPC4AP,LPCAT3,CSNK1A1,AP4E1,RBL2,DNAJB6,CSE1L,DGCR2,SGO1,EIF2AK4,SKP2,ARID5B,MED13L,NSMCE2,KIAA1191,METTL3,MFF,PAIP1,RCE1,CD164,RESF1,MSL3,DAB2,CD46,NSD3,PITPNA,RECQL5,NCBP2,UPP1,LARP1,RTN4,PUM2,ANAPC1,SEPTIN6,SMAD4,PHF10,RBM5,NBR1,PLSCR1,CCDC25,BABAM1,MPZL1,EIF3B,MACF1,CD47,GPATCH2,C1orf43,PDCD11,TTC4,BEX3,DENND1A,PARD3,ABI1,ERRFI1,AHNAK,TAF2,GNB1,APTX,G…
TISSUES	BTO:0001488	Endocrine gland	187	6403	0.14	4.69e-05	9606.ENSP00000006777,9606.ENSP00000033079,9606.ENSP00000158771,9606.ENSP00000164305,9606.ENSP00000181839,9606.ENSP00000216277,9606.ENSP00000228506,9606.ENSP00000229195,9606.ENSP00000245787,9606.ENSP00000245838,9606.ENSP00000251038,9606.ENSP00000252015,9606.ENSP00000254900,9606.ENSP00000257347,9606.ENSP00000261798,9606.ENSP00000261866,9606.ENSP00000262133,9606.ENSP00000262177,9606.ENSP00000262367,…	RHBDD2,FAM13B,DERL2,PIGB,CDK13,PAPOLA,MLEC,CNOT2,INSIG2,THOC2,ZC3H14,TRPC4AP,BRD8,CARS2,CSNK1A1,SPG11,RBL2,DNAJB6,CREBBP,UBN1,WSB1,CSE1L,DGCR2,WDR11,SGO1,KAT2B,TOP2B,NUP54,EVC,CEP70,CPEB4,PRKAR2A,DYM,POGZ,UBXN4,SKP2,MINDY3,PTS,MBNL1,TRAPPC10,FLAD1,CLPB,CIP2A,RICTOR,HSPA9,SPIDR,KIAA1191,METTL3,MFF,ALKBH3,STX8,PDHB,RCE1,CD164,NAXD,MSL3,IFT80,SNX14,DAB2,CD46,AURKB,NSD3,TLK2,PITPNA,GLS,ARMC10,RNF185,…
TISSUES	BTO:0000254	Female reproductive gland	103	3017	0.2	0.00014	9606.ENSP00000006777,9606.ENSP00000164305,9606.ENSP00000216277,9606.ENSP00000229195,9606.ENSP00000245838,9606.ENSP00000251038,9606.ENSP00000254900,9606.ENSP00000257347,9606.ENSP00000261798,9606.ENSP00000262133,9606.ENSP00000262177,9606.ENSP00000262982,9606.ENSP00000263196,9606.ENSP00000263753,9606.ENSP00000264982,9606.ENSP00000265563,9606.ENSP00000269445,9606.ENSP00000271715,9606.ENSP00000282486,…	RHBDD2,PIGB,PAPOLA,CNOT2,THOC2,ZC3H14,BRD8,CARS2,CSNK1A1,RBL2,DNAJB6,CSE1L,DGCR2,SGO1,CEP70,PRKAR2A,DYM,POGZ,MBNL1,CLPB,CIP2A,HSPA9,KIAA1191,MFF,RCE1,CD164,NAXD,IFT80,SNX14,DAB2,CD46,TLK2,PITPNA,ARMC10,RNF185,SRRM1,AP2A2,LARP1,PCGF5,RTN4,ANAPC1,SEPTIN6,MCPH1,RBM5,NBR1,PIP4K2C,HNRNPH1,BABAM1,MPZL1,KIFAP3,MACF1,CD47,AHCTF1,RARS2,BEX3,PARD3,TEX30,DFFA,ERRFI1,AHNAK,HSPA14,GDI2,DMTF1,ZNF384,TCTN1,HECT…
TISSUES	BTO:0001363	Testis	71	1868	0.25	0.00031	9606.ENSP00000216277,9606.ENSP00000229195,9606.ENSP00000245838,9606.ENSP00000251038,9606.ENSP00000254900,9606.ENSP00000261798,9606.ENSP00000262133,9606.ENSP00000262177,9606.ENSP00000262982,9606.ENSP00000263196,9606.ENSP00000264982,9606.ENSP00000265563,9606.ENSP00000269445,9606.ENSP00000282486,9606.ENSP00000294053,9606.ENSP00000302037,9606.ENSP00000309376,9606.ENSP00000311984,9606.ENSP00000312778,…	PAPOLA,CNOT2,THOC2,ZC3H14,BRD8,CSNK1A1,RBL2,DNAJB6,CSE1L,DGCR2,CEP70,PRKAR2A,DYM,MBNL1,CLPB,MFF,CD164,NAXD,IFT80,SNX14,CD46,TLK2,PITPNA,RNF185,SRRM1,AP2A2,RTN4,SEPTIN6,MCPH1,RBM5,NBR1,PIP4K2C,KIFAP3,MACF1,AHCTF1,RARS2,TEX30,AHNAK,HSPA14,DMTF1,ZNF384,TCTN1,SUN1,KIF3A,ATG9A,UNC50,GIGYF2,SPIRE1,DCAF1,POLDIP3,SENP6,AP2M1,HERPUD1,SUPT20H,NISCH,BRCA1,ACSL1,FAM92A,RNH1,DYRK4,GTF2H3,RAN,HNRNPC,ATPAF1,PIA…
TISSUES	BTO:0000534	Gonad	72	1923	0.24	0.00041	9606.ENSP00000216277,9606.ENSP00000229195,9606.ENSP00000245838,9606.ENSP00000251038,9606.ENSP00000254900,9606.ENSP00000261798,9606.ENSP00000262133,9606.ENSP00000262177,9606.ENSP00000262982,9606.ENSP00000263196,9606.ENSP00000264982,9606.ENSP00000265563,9606.ENSP00000269445,9606.ENSP00000282486,9606.ENSP00000294053,9606.ENSP00000297185,9606.ENSP00000302037,9606.ENSP00000309376,9606.ENSP00000311984,…	PAPOLA,CNOT2,THOC2,ZC3H14,BRD8,CSNK1A1,RBL2,DNAJB6,CSE1L,DGCR2,CEP70,PRKAR2A,DYM,MBNL1,CLPB,HSPA9,MFF,CD164,NAXD,IFT80,SNX14,CD46,TLK2,PITPNA,RNF185,SRRM1,AP2A2,RTN4,SEPTIN6,MCPH1,RBM5,NBR1,PIP4K2C,KIFAP3,MACF1,AHCTF1,RARS2,TEX30,AHNAK,HSPA14,DMTF1,ZNF384,TCTN1,SUN1,KIF3A,ATG9A,UNC50,GIGYF2,SPIRE1,DCAF1,POLDIP3,SENP6,AP2M1,HERPUD1,SUPT20H,NISCH,BRCA1,ACSL1,FAM92A,RNH1,DYRK4,GTF2H3,RAN,HNRNPC,ATPA…
TISSUES	BTO:0001491	Viscus	158	5378	0.14	0.00049	9606.ENSP00000033079,9606.ENSP00000158771,9606.ENSP00000206474,9606.ENSP00000216277,9606.ENSP00000220669,9606.ENSP00000228506,9606.ENSP00000229195,9606.ENSP00000252011,9606.ENSP00000254900,9606.ENSP00000260129,9606.ENSP00000261866,9606.ENSP00000262133,9606.ENSP00000262177,9606.ENSP00000262367,9606.ENSP00000262394,9606.ENSP00000262982,9606.ENSP00000263754,9606.ENSP00000264331,9606.ENSP00000264501,…	FAM13B,DERL2,HAUS4,PAPOLA,ZFAND1,MLEC,CNOT2,DHX35,BRD8,TGS1,SPG11,RBL2,DNAJB6,CREBBP,WSB1,CSE1L,KAT2B,TOP2B,KIAA1109,EVC,NBN,ANKRD10,CRTC3,UBXN4,SKP2,HIKESHI,ARID5B,PTS,ZFAND3,MRAS,FLAD1,CLPB,RICTOR,TNFRSF21,HSPA9,KIAA1191,METTL3,MFF,PAIP1,STX8,PDHB,MRPL48,CD164,RESF1,NAXD,BTN2A1,DAB2,CD46,AURKB,NSD3,SSH1,PITPNA,GLS,RECQL5,SNAPC5,SRRM1,AP2A2,UPP1,LARP1,NIPA2,RTN4,PUM2,EED,ANAPC1,TRIO,SMAD4,PHF10,…
TISSUES	BTO:0000082	Male reproductive system	90	2838	0.17	0.0108	9606.ENSP00000216277,9606.ENSP00000229195,9606.ENSP00000245838,9606.ENSP00000251038,9606.ENSP00000252015,9606.ENSP00000254900,9606.ENSP00000261798,9606.ENSP00000261866,9606.ENSP00000262133,9606.ENSP00000262177,9606.ENSP00000262394,9606.ENSP00000262982,9606.ENSP00000263196,9606.ENSP00000264982,9606.ENSP00000265563,9606.ENSP00000269445,9606.ENSP00000271715,9606.ENSP00000277632,9606.ENSP00000279873,…	PAPOLA,CNOT2,THOC2,ZC3H14,TRPC4AP,BRD8,CSNK1A1,SPG11,RBL2,DNAJB6,WSB1,CSE1L,DGCR2,CEP70,PRKAR2A,DYM,POGZ,MINDY3,ARID5B,MBNL1,CLPB,HSPA9,MFF,CD164,NAXD,IFT80,SNX14,CD46,TLK2,PITPNA,RNF185,SRRM1,AP2A2,PCGF5,RTN4,SEPTIN6,MCPH1,RBM5,NBR1,PIP4K2C,AP3M1,HNRNPH1,KIFAP3,MACF1,AHCTF1,RARS2,PARD3,TEX30,ERRFI1,AHNAK,HSPA14,GDI2,DMTF1,ZNF384,TCTN1,HECTD1,SUN1,PAXIP1,KIF3A,ATG9A,UNC50,GIGYF2,SPIRE1,DSN1,DCAF1…
TISSUES	BTO:0001073	Hypophysis	12	141	0.6	0.0117	9606.ENSP00000006777,9606.ENSP00000245787,9606.ENSP00000262394,9606.ENSP00000264883,9606.ENSP00000265563,9606.ENSP00000337838,9606.ENSP00000352408,9606.ENSP00000359127,9606.ENSP00000359600,9606.ENSP00000367939,9606.ENSP00000451291,9606.ENSP00000497587	RHBDD2,INSIG2,WSB1,NUP54,PRKAR2A,RTN4,BABAM1,DPH5,ODF2L,UQCRQ,HNRNPC,NDUFV1
TISSUES	BTO:0000080	Male reproductive gland	85	2658	0.18	0.0122	9606.ENSP00000216277,9606.ENSP00000229195,9606.ENSP00000245838,9606.ENSP00000251038,9606.ENSP00000252015,9606.ENSP00000254900,9606.ENSP00000261798,9606.ENSP00000261866,9606.ENSP00000262133,9606.ENSP00000262177,9606.ENSP00000262394,9606.ENSP00000262982,9606.ENSP00000263196,9606.ENSP00000264982,9606.ENSP00000265563,9606.ENSP00000269445,9606.ENSP00000271715,9606.ENSP00000282486,9606.ENSP00000294053,…	PAPOLA,CNOT2,THOC2,ZC3H14,TRPC4AP,BRD8,CSNK1A1,SPG11,RBL2,DNAJB6,WSB1,CSE1L,DGCR2,CEP70,PRKAR2A,DYM,POGZ,MBNL1,CLPB,HSPA9,MFF,CD164,NAXD,IFT80,SNX14,CD46,TLK2,PITPNA,RNF185,SRRM1,AP2A2,PCGF5,RTN4,SEPTIN6,MCPH1,RBM5,NBR1,PIP4K2C,AP3M1,HNRNPH1,KIFAP3,MACF1,AHCTF1,RARS2,TEX30,ERRFI1,AHNAK,HSPA14,GDI2,DMTF1,ZNF384,TCTN1,HECTD1,SUN1,PAXIP1,KIF3A,ATG9A,UNC50,GIGYF2,SPIRE1,DCAF1,POLDIP3,SENP6,AP2M1,HERP…
TISSUES	BTO:0000284	Organism form	82	2542	0.18	0.0122	9606.ENSP00000181839,9606.ENSP00000216277,9606.ENSP00000225388,9606.ENSP00000229195,9606.ENSP00000261798,9606.ENSP00000262133,9606.ENSP00000262177,9606.ENSP00000262367,9606.ENSP00000262982,9606.ENSP00000263196,9606.ENSP00000264331,9606.ENSP00000264431,9606.ENSP00000265433,9606.ENSP00000272638,9606.ENSP00000274255,9606.ENSP00000279873,9606.ENSP00000281928,9606.ENSP00000296861,9606.ENSP00000298717,…	CDK13,PAPOLA,NUFIP2,CNOT2,CSNK1A1,RBL2,DNAJB6,CREBBP,CSE1L,DGCR2,TOP2B,RAPGEF2,NBN,UBXN4,SKP2,ARID5B,MED13L,TNFRSF21,METTL3,MFF,PAIP1,CD164,DAB2,CD46,AURKB,NSD3,GLS,NCBP2,UPP1,LARP1,RTN4,PUM2,SEPTIN6,SMAD4,PHF10,RBM5,PLSCR1,EIF3B,KIFAP3,MACF1,GPATCH2,BRCC3,RARS2,PARD3,ABI1,DFFA,ERRFI1,AHNAK,BRCA2,GDI2,CHD3,SLC7A1,ITSN1,CPPED1,TMEM87A,ZDHHC16,SENP7,NAV2,JMJD1C,MORC3,SETD5,ATG9A,GIGYF2,POLDIP3,RAF1…
TISSUES	BTO:0003096	Internal male genital organ	78	2388	0.19	0.0122	9606.ENSP00000216277,9606.ENSP00000229195,9606.ENSP00000245838,9606.ENSP00000251038,9606.ENSP00000252015,9606.ENSP00000254900,9606.ENSP00000261798,9606.ENSP00000262133,9606.ENSP00000262177,9606.ENSP00000262982,9606.ENSP00000263196,9606.ENSP00000264982,9606.ENSP00000265563,9606.ENSP00000269445,9606.ENSP00000282486,9606.ENSP00000294053,9606.ENSP00000302037,9606.ENSP00000309376,9606.ENSP00000311984,…	PAPOLA,CNOT2,THOC2,ZC3H14,TRPC4AP,BRD8,CSNK1A1,RBL2,DNAJB6,CSE1L,DGCR2,CEP70,PRKAR2A,DYM,MBNL1,CLPB,MFF,CD164,NAXD,IFT80,SNX14,CD46,TLK2,PITPNA,RNF185,SRRM1,AP2A2,PCGF5,RTN4,SEPTIN6,MCPH1,RBM5,NBR1,PIP4K2C,KIFAP3,MACF1,AHCTF1,RARS2,TEX30,AHNAK,HSPA14,DMTF1,ZNF384,TCTN1,HECTD1,SUN1,PAXIP1,KIF3A,ATG9A,UNC50,GIGYF2,SPIRE1,DCAF1,POLDIP3,SENP6,AP2M1,HERPUD1,SUPT20H,NISCH,BRCA1,RGL2,ACSL1,FAM92A,RNH1,Z…
TISSUES	BTO:0000174	Embryonic structure	76	2369	0.18	0.0244	9606.ENSP00000181839,9606.ENSP00000216277,9606.ENSP00000225388,9606.ENSP00000229195,9606.ENSP00000261798,9606.ENSP00000262133,9606.ENSP00000262177,9606.ENSP00000262367,9606.ENSP00000262982,9606.ENSP00000263196,9606.ENSP00000264331,9606.ENSP00000264431,9606.ENSP00000265433,9606.ENSP00000272638,9606.ENSP00000274255,9606.ENSP00000279873,9606.ENSP00000281928,9606.ENSP00000296861,9606.ENSP00000298717,…	CDK13,PAPOLA,NUFIP2,CNOT2,CSNK1A1,RBL2,DNAJB6,CREBBP,CSE1L,DGCR2,TOP2B,RAPGEF2,NBN,UBXN4,SKP2,ARID5B,MED13L,TNFRSF21,METTL3,MFF,PAIP1,CD164,DAB2,CD46,NSD3,GLS,NCBP2,UPP1,LARP1,RTN4,PUM2,SEPTIN6,SMAD4,PHF10,RBM5,PLSCR1,EIF3B,KIFAP3,MACF1,GPATCH2,BRCC3,RARS2,PARD3,ABI1,DFFA,ERRFI1,AHNAK,BRCA2,GDI2,CHD3,ITSN1,CPPED1,TMEM87A,ZDHHC16,JMJD1C,SETD5,ATG9A,GIGYF2,POLDIP3,RAF1,AP2M1,TBL1XR1,HERPUD1,FNDC3B,…
TISSUES	BTO:0000379	Embryo	34	824	0.29	0.0283	9606.ENSP00000181839,9606.ENSP00000229195,9606.ENSP00000262177,9606.ENSP00000262367,9606.ENSP00000264331,9606.ENSP00000264431,9606.ENSP00000265433,9606.ENSP00000272638,9606.ENSP00000279873,9606.ENSP00000298717,9606.ENSP00000313875,9606.ENSP00000326806,9606.ENSP00000336721,9606.ENSP00000341524,9606.ENSP00000354573,9606.ENSP00000358474,9606.ENSP00000366237,9606.ENSP00000367263,9606.ENSP00000369497,…	CDK13,CNOT2,DNAJB6,CREBBP,TOP2B,RAPGEF2,NBN,UBXN4,ARID5B,METTL3,CD46,NCBP2,LARP1,SEPTIN6,MACF1,BRCC3,DFFA,AHNAK,BRCA2,ITSN1,JMJD1C,ATG9A,GIGYF2,POLDIP3,RAF1,TBL1XR1,BRCA1,ZCCHC8,INTS11,COPS7A,HNRNPC,USP10,PNISR,ZNF266
TISSUES	BTO:0000087	Arterial smooth muscle	3	5	1945-01-01	0.0454	9606.ENSP00000341805,9606.ENSP00000362727,9606.ENSP00000380779	PHF10,DENND1A,TCTN1
COMPARTMENTS	GOCC:0005622	Intracellular	348	11512	0.15	4.17e-23	9606.ENSP00000006777,9606.ENSP00000013125,9606.ENSP00000033079,9606.ENSP00000040877,9606.ENSP00000072644,9606.ENSP00000158771,9606.ENSP00000164305,9606.ENSP00000181839,9606.ENSP00000206474,9606.ENSP00000215957,9606.ENSP00000215980,9606.ENSP00000216277,9606.ENSP00000216420,9606.ENSP00000220669,9606.ENSP00000225388,9606.ENSP00000225724,9606.ENSP00000225728,9606.ENSP00000228506,9606.ENSP00000229195,…	RHBDD2,MAP4K5,FAM13B,TARBP1,YIPF1,DERL2,PIGB,CDK13,HAUS4,MICALL1,CENPM,PAPOLA,CGRRF1,ZFAND1,NUFIP2,GOSR1,MED31,MLEC,CNOT2,WDFY1,ATXN1,INSIG2,THOC2,ZC3H14,ZFYVE26,DHX35,TRPC4AP,BRD8,RELCH,CARS2,DCTN3,TGS1,TRMT5,LPCAT3,TTC19,CSNK1A1,AP4E1,SPG11,RBL2,DNAJB6,CREBBP,UBN1,WSB1,CSE1L,WDR11,SGO1,KAT2B,EIF2AK4,CCNT2,TOP2B,RAPGEF2,NUP54,EVC,CEP70,CPEB4,NBN,PRKAR2A,ZNF800,ANKRD10,CRTC3,DYM,POGZ,ETAA1,UBXN4,…
COMPARTMENTS	GOCC:0043229	Intracellular organelle	305	9609	0.17	7.94e-20	9606.ENSP00000006777,9606.ENSP00000040877,9606.ENSP00000072644,9606.ENSP00000158771,9606.ENSP00000164305,9606.ENSP00000181839,9606.ENSP00000206474,9606.ENSP00000215957,9606.ENSP00000215980,9606.ENSP00000216277,9606.ENSP00000216420,9606.ENSP00000220669,9606.ENSP00000225388,9606.ENSP00000225724,9606.ENSP00000225728,9606.ENSP00000228506,9606.ENSP00000229195,9606.ENSP00000233055,9606.ENSP00000244769,…	RHBDD2,TARBP1,YIPF1,DERL2,PIGB,CDK13,HAUS4,MICALL1,CENPM,PAPOLA,CGRRF1,ZFAND1,NUFIP2,GOSR1,MED31,MLEC,CNOT2,WDFY1,ATXN1,INSIG2,THOC2,ZC3H14,ZFYVE26,DHX35,BRD8,RELCH,CARS2,DCTN3,TGS1,TRMT5,LPCAT3,TTC19,CSNK1A1,AP4E1,SPG11,RBL2,DNAJB6,CREBBP,UBN1,CSE1L,WDR11,SGO1,KAT2B,EIF2AK4,CCNT2,TOP2B,RAPGEF2,NUP54,EVC,CEP70,CPEB4,NBN,PRKAR2A,ZNF800,ANKRD10,CRTC3,DYM,POGZ,ETAA1,UBXN4,SKP2,GTF2H2,MINDY3,HIKESHI,…
COMPARTMENTS	GOCC:0043231	Intracellular membrane-bounded organelle	274	8162	0.2	1.60e-19	9606.ENSP00000006777,9606.ENSP00000040877,9606.ENSP00000072644,9606.ENSP00000158771,9606.ENSP00000164305,9606.ENSP00000181839,9606.ENSP00000215957,9606.ENSP00000215980,9606.ENSP00000216277,9606.ENSP00000216420,9606.ENSP00000225388,9606.ENSP00000225724,9606.ENSP00000225728,9606.ENSP00000228506,9606.ENSP00000229195,9606.ENSP00000233055,9606.ENSP00000244769,9606.ENSP00000245787,9606.ENSP00000245838,…	RHBDD2,TARBP1,YIPF1,DERL2,PIGB,CDK13,MICALL1,CENPM,PAPOLA,CGRRF1,NUFIP2,GOSR1,MED31,MLEC,CNOT2,WDFY1,ATXN1,INSIG2,THOC2,ZC3H14,ZFYVE26,DHX35,BRD8,RELCH,CARS2,DCTN3,TGS1,TRMT5,LPCAT3,TTC19,CSNK1A1,AP4E1,SPG11,RBL2,DNAJB6,CREBBP,UBN1,CSE1L,WDR11,SGO1,KAT2B,CCNT2,TOP2B,RAPGEF2,NUP54,CPEB4,NBN,ZNF800,CRTC3,DYM,POGZ,ETAA1,UBXN4,SKP2,GTF2H2,MINDY3,HIKESHI,ARID5B,PTS,NVL,MED13L,MBNL1,PPIL3,NSMCE2,MITD1,…
COMPARTMENTS	GOCC:0043226	Organelle	313	10113	0.16	2.67e-19	9606.ENSP00000006777,9606.ENSP00000040877,9606.ENSP00000072644,9606.ENSP00000158771,9606.ENSP00000164305,9606.ENSP00000181839,9606.ENSP00000206474,9606.ENSP00000215957,9606.ENSP00000215980,9606.ENSP00000216277,9606.ENSP00000216420,9606.ENSP00000220669,9606.ENSP00000225388,9606.ENSP00000225724,9606.ENSP00000225728,9606.ENSP00000228506,9606.ENSP00000229195,9606.ENSP00000233055,9606.ENSP00000244769,…	RHBDD2,TARBP1,YIPF1,DERL2,PIGB,CDK13,HAUS4,MICALL1,CENPM,PAPOLA,CGRRF1,ZFAND1,NUFIP2,GOSR1,MED31,MLEC,CNOT2,WDFY1,ATXN1,INSIG2,THOC2,ZC3H14,ZFYVE26,DHX35,BRD8,RELCH,CARS2,DCTN3,TGS1,TRMT5,LPCAT3,TTC19,CSNK1A1,AP4E1,SPG11,RBL2,DNAJB6,CREBBP,UBN1,CSE1L,WDR11,SGO1,KAT2B,EIF2AK4,CCNT2,TOP2B,RAPGEF2,NUP54,EVC,CEP70,CPEB4,NBN,PRKAR2A,ZNF800,ANKRD10,CRTC3,DYM,POGZ,ETAA1,UBXN4,SKP2,GTF2H2,MINDY3,HIKESHI,…
COMPARTMENTS	GOCC:0043227	Membrane-bounded organelle	290	9083	0.18	2.26e-18	9606.ENSP00000006777,9606.ENSP00000040877,9606.ENSP00000072644,9606.ENSP00000158771,9606.ENSP00000164305,9606.ENSP00000181839,9606.ENSP00000215957,9606.ENSP00000215980,9606.ENSP00000216277,9606.ENSP00000216420,9606.ENSP00000225388,9606.ENSP00000225724,9606.ENSP00000225728,9606.ENSP00000228506,9606.ENSP00000229195,9606.ENSP00000233055,9606.ENSP00000244769,9606.ENSP00000245787,9606.ENSP00000245838,…	RHBDD2,TARBP1,YIPF1,DERL2,PIGB,CDK13,MICALL1,CENPM,PAPOLA,CGRRF1,NUFIP2,GOSR1,MED31,MLEC,CNOT2,WDFY1,ATXN1,INSIG2,THOC2,ZC3H14,ZFYVE26,DHX35,BRD8,RELCH,CARS2,DCTN3,TGS1,TRMT5,LPCAT3,TTC19,CSNK1A1,AP4E1,SPG11,RBL2,DNAJB6,CREBBP,UBN1,CSE1L,WDR11,SGO1,KAT2B,CCNT2,TOP2B,RAPGEF2,NUP54,EVC,CPEB4,NBN,PRKAR2A,ZNF800,CRTC3,DYM,POGZ,ETAA1,UBXN4,SKP2,GTF2H2,MINDY3,HIKESHI,ARID5B,PTS,NVL,MED13L,MBNL1,PPIL3,N…
COMPARTMENTS	GOCC:0005634	Nucleus	175	4787	0.23	3.17e-12	9606.ENSP00000040877,9606.ENSP00000072644,9606.ENSP00000181839,9606.ENSP00000215980,9606.ENSP00000216277,9606.ENSP00000225388,9606.ENSP00000225728,9606.ENSP00000229195,9606.ENSP00000233055,9606.ENSP00000244769,9606.ENSP00000245838,9606.ENSP00000251038,9606.ENSP00000252011,9606.ENSP00000254900,9606.ENSP00000259632,9606.ENSP00000260129,9606.ENSP00000261798,9606.ENSP00000261866,9606.ENSP00000262133,…	TARBP1,YIPF1,CDK13,CENPM,PAPOLA,NUFIP2,MED31,CNOT2,WDFY1,ATXN1,THOC2,ZC3H14,DHX35,BRD8,DCTN3,TGS1,CSNK1A1,SPG11,RBL2,DNAJB6,CREBBP,UBN1,CSE1L,WDR11,SGO1,KAT2B,CCNT2,TOP2B,NUP54,CPEB4,NBN,ZNF800,CRTC3,POGZ,ETAA1,SKP2,GTF2H2,MINDY3,HIKESHI,ARID5B,NVL,MED13L,MBNL1,PPIL3,NSMCE2,SPIDR,METTL3,DIP2B,ALKBH3,LUZP1,DONSON,RPS6KB2,RESF1,MSL3,DAB2,AURKB,NSD3,OSBPL3,TLK2,CPNE1,RECQL5,PINX1,SNAPC5,TNIP2,SRRM1,…
COMPARTMENTS	GOCC:0005737	Cytoplasm	241	8195	0.14	2.89e-08	9606.ENSP00000006777,9606.ENSP00000013125,9606.ENSP00000033079,9606.ENSP00000072644,9606.ENSP00000158771,9606.ENSP00000164305,9606.ENSP00000181839,9606.ENSP00000215957,9606.ENSP00000215980,9606.ENSP00000216277,9606.ENSP00000216420,9606.ENSP00000220669,9606.ENSP00000225388,9606.ENSP00000225724,9606.ENSP00000228506,9606.ENSP00000229195,9606.ENSP00000233055,9606.ENSP00000244769,9606.ENSP00000245787,…	RHBDD2,MAP4K5,FAM13B,YIPF1,DERL2,PIGB,CDK13,MICALL1,CENPM,PAPOLA,CGRRF1,ZFAND1,NUFIP2,GOSR1,MLEC,CNOT2,WDFY1,ATXN1,INSIG2,ZC3H14,ZFYVE26,RELCH,CARS2,DCTN3,TGS1,TRMT5,LPCAT3,TTC19,CSNK1A1,AP4E1,SPG11,RBL2,DNAJB6,CREBBP,WSB1,CSE1L,WDR11,KAT2B,EIF2AK4,TOP2B,RAPGEF2,CEP70,CPEB4,NBN,PRKAR2A,CRTC3,DYM,POGZ,ETAA1,UBXN4,SKP2,HIKESHI,PTS,NGLY1,MBNL1,MITD1,TRAPPC10,FLAD1,CLPB,CIP2A,STARD4,RICTOR,HSPA9,CIAO…
COMPARTMENTS	GOCC:0005654	Nucleoplasm	60	1146	0.39	9.45e-08	9606.ENSP00000181839,9606.ENSP00000225728,9606.ENSP00000244769,9606.ENSP00000251038,9606.ENSP00000254900,9606.ENSP00000260129,9606.ENSP00000261798,9606.ENSP00000262367,9606.ENSP00000262376,9606.ENSP00000263754,9606.ENSP00000264157,9606.ENSP00000264331,9606.ENSP00000265433,9606.ENSP00000274255,9606.ENSP00000274400,9606.ENSP00000281701,9606.ENSP00000281928,9606.ENSP00000287437,9606.ENSP00000298717,…	CDK13,MED31,ATXN1,ZC3H14,BRD8,TGS1,CSNK1A1,CREBBP,UBN1,KAT2B,CCNT2,TOP2B,NBN,SKP2,GTF2H2,NVL,MED13L,NSMCE2,METTL3,MSL3,AURKB,NSD3,RECQL5,SRRM1,NCBP2,EED,SMAD4,NBR1,HNRNPH1,GPATCH2,MED23,ZZZ3,TAF2,CAMKMT,E2F4,EXOSC9,APTX,BRCA2,CHD3,E2F6,MORC3,PAXIP1,RPAIN,SETD5,PRPF40A,POLDIP3,ALKBH2,TBL1XR1,SUPT20H,BRCA1,SMYD3,SRSF10,ZNF346,ZCCHC8,GTF2H3,RAN,HNRNPC,MBD1,PNISR,PQBP1
COMPARTMENTS	GOCC:0031981	Nuclear lumen	81	1850	0.31	1.89e-07	9606.ENSP00000181839,9606.ENSP00000225728,9606.ENSP00000244769,9606.ENSP00000251038,9606.ENSP00000254900,9606.ENSP00000259632,9606.ENSP00000260129,9606.ENSP00000261798,9606.ENSP00000262133,9606.ENSP00000262367,9606.ENSP00000262376,9606.ENSP00000263754,9606.ENSP00000264157,9606.ENSP00000264331,9606.ENSP00000265433,9606.ENSP00000272342,9606.ENSP00000274255,9606.ENSP00000274400,9606.ENSP00000281701,…	CDK13,MED31,ATXN1,ZC3H14,BRD8,DCTN3,TGS1,CSNK1A1,RBL2,CREBBP,UBN1,KAT2B,CCNT2,TOP2B,NBN,ETAA1,SKP2,GTF2H2,NVL,MED13L,NSMCE2,SPIDR,METTL3,MSL3,DAB2,AURKB,NSD3,RECQL5,PINX1,SRRM1,NCBP2,SENP5,PCGF5,EED,SMAD4,PHF10,NBR1,PLSCR1,HNRNPH1,ADARB1,KIFAP3,GPATCH2,MED23,PDCD11,ZZZ3,NSMF,TAF2,CAMKMT,E2F4,EXOSC9,APTX,BRCA2,CHD3,E2F6,MORC3,SUN1,PAXIP1,RPAIN,SETD5,PRPF40A,RPP30,DSN1,DCAF1,POLDIP3,ALKBH2,ZNF146,T…
COMPARTMENTS	GOCC:0110165	Cellular anatomical entity	348	14060	0.06	9.84e-06	9606.ENSP00000006777,9606.ENSP00000013125,9606.ENSP00000033079,9606.ENSP00000040877,9606.ENSP00000072644,9606.ENSP00000158771,9606.ENSP00000164305,9606.ENSP00000181839,9606.ENSP00000206474,9606.ENSP00000215957,9606.ENSP00000215980,9606.ENSP00000216277,9606.ENSP00000216420,9606.ENSP00000220669,9606.ENSP00000225388,9606.ENSP00000225724,9606.ENSP00000225728,9606.ENSP00000228506,9606.ENSP00000229195,…	RHBDD2,MAP4K5,FAM13B,TARBP1,YIPF1,DERL2,PIGB,CDK13,HAUS4,MICALL1,CENPM,PAPOLA,CGRRF1,ZFAND1,NUFIP2,GOSR1,MED31,MLEC,CNOT2,WDFY1,ATXN1,INSIG2,THOC2,ZC3H14,ZFYVE26,DHX35,BRD8,RELCH,CARS2,DCTN3,TGS1,TRMT5,LPCAT3,TTC19,CSNK1A1,AP4E1,SPG11,RBL2,DNAJB6,CREBBP,UBN1,WSB1,CSE1L,DGCR2,WDR11,SGO1,KAT2B,EIF2AK4,CCNT2,TOP2B,RAPGEF2,NUP54,EVC,CEP70,CPEB4,NBN,PRKAR2A,ZNF800,ANKRD10,CRTC3,DYM,POGZ,ETAA1,UBXN4,SK…
COMPARTMENTS	GOCC:0070013	Intracellular organelle lumen	102	2902	0.22	5.18e-05	9606.ENSP00000181839,9606.ENSP00000225728,9606.ENSP00000244769,9606.ENSP00000251038,9606.ENSP00000254900,9606.ENSP00000259632,9606.ENSP00000260129,9606.ENSP00000261249,9606.ENSP00000261798,9606.ENSP00000261842,9606.ENSP00000262133,9606.ENSP00000262367,9606.ENSP00000262376,9606.ENSP00000263754,9606.ENSP00000264157,9606.ENSP00000264331,9606.ENSP00000265433,9606.ENSP00000272342,9606.ENSP00000274255,…	CDK13,MED31,ATXN1,ZC3H14,BRD8,DCTN3,TGS1,TRMT5,CSNK1A1,AP4E1,RBL2,CREBBP,UBN1,KAT2B,CCNT2,TOP2B,NBN,ETAA1,SKP2,GTF2H2,NVL,MED13L,NSMCE2,CLPB,HSPA9,SPIDR,METTL3,PDHB,MRPL48,MSL3,DAB2,AURKB,NSD3,GLS,RECQL5,PINX1,TRIT1,PARL,SRRM1,NCBP2,SENP5,PCGF5,EED,SMAD4,PHF10,NBR1,PLSCR1,HNRNPH1,LONP1,ADARB1,KIFAP3,GPATCH2,MED23,FBXL4,RARS2,PDCD11,ZZZ3,ACADM,NSMF,POGLUT2,TAF2,CAMKMT,E2F4,EXOSC9,APTX,BRCA2,GDI2,M…
COMPARTMENTS	GOCC:0043232	Intracellular non-membrane-bounded organelle	112	3309	0.2	5.57e-05	9606.ENSP00000206474,9606.ENSP00000220669,9606.ENSP00000225388,9606.ENSP00000251038,9606.ENSP00000251119,9606.ENSP00000254900,9606.ENSP00000259632,9606.ENSP00000261647,9606.ENSP00000261798,9606.ENSP00000262133,9606.ENSP00000262177,9606.ENSP00000262367,9606.ENSP00000262376,9606.ENSP00000263461,9606.ENSP00000263753,9606.ENSP00000263754,9606.ENSP00000263791,9606.ENSP00000264331,9606.ENSP00000264956,…	HAUS4,ZFAND1,NUFIP2,ZC3H14,ZFYVE26,BRD8,DCTN3,TTC19,CSNK1A1,RBL2,DNAJB6,CREBBP,UBN1,WDR11,SGO1,KAT2B,EIF2AK4,TOP2B,EVC,CEP70,NBN,PRKAR2A,POGZ,ETAA1,SKP2,NVL,MBNL1,NSMCE2,HSPA9,SPIDR,DONSON,MRPL48,MSL3,DAB2,AURKB,SSH1,TLK2,PINX1,LARP1,PCGF5,PUM2,EED,SEPTIN6,SMAD4,PHF10,NBR1,PLSCR1,ENTR1,LONP1,ADARB1,KIFAP3,MACF1,ARHGAP18,PDCD11,ODF2L,ZZZ3,NSMF,FLOT1,DFFA,AHNAK,E2F4,EXOSC9,APTX,BRCA2,MRPS26,CHD3,MR…
COMPARTMENTS	GOCC:0032991	Protein-containing complex	160	5325	0.15	9.96e-05	9606.ENSP00000006777,9606.ENSP00000158771,9606.ENSP00000164305,9606.ENSP00000181839,9606.ENSP00000206474,9606.ENSP00000225388,9606.ENSP00000225724,9606.ENSP00000225728,9606.ENSP00000228506,9606.ENSP00000229195,9606.ENSP00000245787,9606.ENSP00000245838,9606.ENSP00000251038,9606.ENSP00000252011,9606.ENSP00000252015,9606.ENSP00000254900,9606.ENSP00000259632,9606.ENSP00000261798,9606.ENSP00000261842,…	RHBDD2,DERL2,PIGB,CDK13,HAUS4,NUFIP2,GOSR1,MED31,MLEC,CNOT2,INSIG2,THOC2,ZC3H14,DHX35,TRPC4AP,BRD8,DCTN3,CSNK1A1,AP4E1,CREBBP,UBN1,KAT2B,EIF2AK4,CCNT2,TOP2B,NUP54,CPEB4,NBN,PRKAR2A,SKP2,GTF2H2,SPOPL,PTS,NGLY1,NVL,MED13L,PPIL3,NSMCE2,TRAPPC10,CLPB,RICTOR,HSPA9,METTL3,CIAO2A,MFF,PAIP1,STX8,DONSON,PDHB,RPS6KB2,MRPL48,RCE1,MSL3,IFT80,DAB2,AURKB,GLS,RECQL5,DPM2,PARL,SRRM1,NCBP2,AP2A2,PSMG1,PDZD8,PCGF5…
COMPARTMENTS	GOCC:1902494	Catalytic complex	67	1710	0.26	0.00020	9606.ENSP00000006777,9606.ENSP00000158771,9606.ENSP00000164305,9606.ENSP00000181839,9606.ENSP00000228506,9606.ENSP00000252011,9606.ENSP00000252015,9606.ENSP00000254900,9606.ENSP00000262367,9606.ENSP00000263754,9606.ENSP00000264157,9606.ENSP00000265563,9606.ENSP00000274255,9606.ENSP00000274400,9606.ENSP00000280098,9606.ENSP00000280362,9606.ENSP00000280700,9606.ENSP00000286175,9606.ENSP00000287437,…	RHBDD2,DERL2,PIGB,CDK13,MLEC,DHX35,TRPC4AP,BRD8,CREBBP,KAT2B,CCNT2,PRKAR2A,SKP2,GTF2H2,SPOPL,PTS,NGLY1,PPIL3,NSMCE2,CLPB,METTL3,PDHB,RCE1,MSL3,GLS,RECQL5,DPM2,SRRM1,PCGF5,EED,ANAPC1,PHF10,HNRNPH1,DCAF8,FBXL4,BRCC3,ZZZ3,PARD3,DCAF17,CRNKL1,TAF2,BCOR,GNB1,UQCRQ,EXOSC9,BRCA2,CHD3,E2F6,MORC3,DNAH14,PAXIP1,SETD5,RPP30,DCAF1,FBXO10,TBL1XR1,SUPT20H,BRCA1,ZNF346,ANAPC4,RNH1,ZCCHC8,GTF2H3,HNRNPC,GMPR2,PTP…
COMPARTMENTS	GOCC:1990234	Transferase complex	41	892	0.33	0.00078	9606.ENSP00000006777,9606.ENSP00000158771,9606.ENSP00000164305,9606.ENSP00000181839,9606.ENSP00000228506,9606.ENSP00000252015,9606.ENSP00000254900,9606.ENSP00000262367,9606.ENSP00000263754,9606.ENSP00000264157,9606.ENSP00000265563,9606.ENSP00000274255,9606.ENSP00000274400,9606.ENSP00000280098,9606.ENSP00000287437,9606.ENSP00000298717,9606.ENSP00000309163,9606.ENSP00000312244,9606.ENSP00000317636,…	RHBDD2,DERL2,PIGB,CDK13,MLEC,TRPC4AP,BRD8,CREBBP,KAT2B,CCNT2,PRKAR2A,SKP2,GTF2H2,SPOPL,NSMCE2,METTL3,RCE1,MSL3,RECQL5,DPM2,PCGF5,EED,ANAPC1,DCAF8,FBXL4,BRCC3,ZZZ3,PARD3,DCAF17,TAF2,BCOR,BRCA2,E2F6,PAXIP1,DCAF1,FBXO10,SUPT20H,BRCA1,ZNF346,ANAPC4,GTF2H3
COMPARTMENTS	GOCC:0005815	Microtubule organizing center	30	607	0.37	0.0039	9606.ENSP00000206474,9606.ENSP00000251119,9606.ENSP00000259632,9606.ENSP00000261647,9606.ENSP00000261798,9606.ENSP00000262376,9606.ENSP00000263461,9606.ENSP00000263753,9606.ENSP00000263754,9606.ENSP00000264956,9606.ENSP00000264982,9606.ENSP00000265563,9606.ENSP00000341551,9606.ENSP00000349929,9606.ENSP00000354560,9606.ENSP00000359600,9606.ENSP00000365569,9606.ENSP00000369497,9606.ENSP00000369716,…	HAUS4,ZFYVE26,DCTN3,TTC19,CSNK1A1,UBN1,WDR11,SGO1,KAT2B,EVC,CEP70,PRKAR2A,SMAD4,ENTR1,KIFAP3,ODF2L,FLOT1,BRCA2,CHD3,CCDC66,TAPT1,KIF3A,CCDC28B,BRCA1,CEP192,FAM92A,RAN,CEP95,CBY1,ALMS1
COMPARTMENTS	GOCC:0005739	Mitochondrion	47	1182	0.27	0.0048	9606.ENSP00000257347,9606.ENSP00000261249,9606.ENSP00000261647,9606.ENSP00000280362,9606.ENSP00000294053,9606.ENSP00000297185,9606.ENSP00000302037,9606.ENSP00000302232,9606.ENSP00000307241,9606.ENSP00000308717,9606.ENSP00000311984,9606.ENSP00000317379,9606.ENSP00000319412,9606.ENSP00000321810,9606.ENSP00000325421,9606.ENSP00000334642,9606.ENSP00000346955,9606.ENSP00000351737,9606.ENSP00000353826,…	CARS2,TRMT5,TTC19,PTS,CLPB,HSPA9,MFF,ALKBH3,PDHB,MRPL48,NAXD,GLS,ARMC10,TRIT1,PARL,PDZD8,SLC25A26,TMEM126B,LONP1,COX20,NIT1,C1orf43,FBXL4,RARS2,ACADM,UQCRQ,MRPS26,DNAJC19,MRPL2,NDUFAF6,MRPS12,ATG9A,SPIRE1,LETMD1,FASTKD1,RAF1,NME6,TIMMDC1,ACSL1,FAM92A,XRCC3,MYO19,BCL2L13,HARS2,TRMU,NDUFV1,DDHD1
COMPARTMENTS	GOCC:0015630	Microtubule cytoskeleton	41	973	0.3	0.0048	9606.ENSP00000206474,9606.ENSP00000251119,9606.ENSP00000259632,9606.ENSP00000261647,9606.ENSP00000261798,9606.ENSP00000262376,9606.ENSP00000263461,9606.ENSP00000263753,9606.ENSP00000263754,9606.ENSP00000264956,9606.ENSP00000264982,9606.ENSP00000265563,9606.ENSP00000313950,9606.ENSP00000318966,9606.ENSP00000341551,9606.ENSP00000349929,9606.ENSP00000354560,9606.ENSP00000354573,9606.ENSP00000357131,…	HAUS4,ZFYVE26,DCTN3,TTC19,CSNK1A1,UBN1,WDR11,SGO1,KAT2B,EVC,CEP70,PRKAR2A,AURKB,PINX1,SMAD4,ENTR1,KIFAP3,MACF1,ARHGAP18,ODF2L,FLOT1,BRCA2,CHD3,DIAPH1,PKP4,STX2,CCDC66,DNAH14,TAPT1,KIF3A,TBL1XR1,CCDC28B,CIAO1,BRCA1,CEP192,FAM92A,RAN,GAS2L3,CEP95,CBY1,ALMS1
COMPARTMENTS	GOCC:0016604	Nuclear body	22	381	0.43	0.0048	9606.ENSP00000181839,9606.ENSP00000251038,9606.ENSP00000260129,9606.ENSP00000261798,9606.ENSP00000262367,9606.ENSP00000262376,9606.ENSP00000265433,9606.ENSP00000287437,9606.ENSP00000298717,9606.ENSP00000326261,9606.ENSP00000343479,9606.ENSP00000355902,9606.ENSP00000369716,9606.ENSP00000383333,9606.ENSP00000385814,9606.ENSP00000386458,9606.ENSP00000397927,9606.ENSP00000418960,9606.ENSP00000420195,…	CDK13,ZC3H14,TGS1,CSNK1A1,CREBBP,UBN1,NBN,NSMCE2,METTL3,SRRM1,NBR1,GPATCH2,CHD3,MORC3,RPAIN,PRPF40A,POLDIP3,BRCA1,SRSF10,MBD1,PNISR,PQBP1
COMPARTMENTS	GOCC:1990904	Ribonucleoprotein complex	28	564	0.37	0.0054	9606.ENSP00000225388,9606.ENSP00000251038,9606.ENSP00000252011,9606.ENSP00000263791,9606.ENSP00000265085,9606.ENSP00000281701,9606.ENSP00000286175,9606.ENSP00000308717,9606.ENSP00000326261,9606.ENSP00000343054,9606.ENSP00000349168,9606.ENSP00000354125,9606.ENSP00000358812,9606.ENSP00000366557,9606.ENSP00000369682,9606.ENSP00000373404,9606.ENSP00000377640,9606.ENSP00000379144,9606.ENSP00000383333,…	NUFIP2,ZC3H14,DHX35,EIF2AK4,CPEB4,NVL,PPIL3,MRPL48,SRRM1,RBM5,HNRNPH1,EIF3B,PDCD11,CRNKL1,MRPS26,MRPL2,RPL24,TNRC6A,MORC3,MRPS12,PRPF40A,RPP30,ZBTB8OS,BRCA1,ZCCHC8,RPL41,HNRNPC,ZNHIT3
COMPARTMENTS	GOCC:0000151	Ubiquitin ligase complex	17	262	0.48	0.0082	9606.ENSP00000006777,9606.ENSP00000158771,9606.ENSP00000252015,9606.ENSP00000274255,9606.ENSP00000280098,9606.ENSP00000337500,9606.ENSP00000339109,9606.ENSP00000357052,9606.ENSP00000358247,9606.ENSP00000358474,9606.ENSP00000364404,9606.ENSP00000367705,9606.ENSP00000369497,9606.ENSP00000393183,9606.ENSP00000403802,9606.ENSP00000418960,9606.ENSP00000426654	RHBDD2,DERL2,TRPC4AP,SKP2,SPOPL,PCGF5,ANAPC1,DCAF8,FBXL4,BRCC3,DCAF17,BCOR,BRCA2,DCAF1,FBXO10,BRCA1,ANAPC4
COMPARTMENTS	GOCC:0005829	Cytosol	95	3054	0.16	0.0089	9606.ENSP00000033079,9606.ENSP00000181839,9606.ENSP00000225388,9606.ENSP00000233055,9606.ENSP00000244769,9606.ENSP00000259632,9606.ENSP00000261798,9606.ENSP00000262133,9606.ENSP00000262177,9606.ENSP00000262394,9606.ENSP00000262982,9606.ENSP00000263754,9606.ENSP00000263791,9606.ENSP00000264331,9606.ENSP00000264431,9606.ENSP00000264982,9606.ENSP00000265563,9606.ENSP00000268184,9606.ENSP00000272342,…	FAM13B,CDK13,NUFIP2,WDFY1,ATXN1,DCTN3,CSNK1A1,RBL2,DNAJB6,WSB1,CSE1L,KAT2B,EIF2AK4,TOP2B,RAPGEF2,CEP70,PRKAR2A,CRTC3,ETAA1,UBXN4,SKP2,HIKESHI,PTS,MBNL1,FLAD1,CLPB,CIAO2A,ALKBH3,PAIP1,ANKRD27,DAB2,AURKB,OSBPL3,PITPNA,CPNE1,TNIP2,FTSJ1,AP2A2,PUM2,TRIO,SMAD4,NBR1,PLSCR1,HNRNPH1,LONP1,EIF3B,ARHGAP18,BEX3,DENND1A,PARD3,ABI1,DFFA,ERRFI1,AHNAK,GBA2,HSPA14,GNB1,BRCA2,GDI2,NQO2,ITSN1,DIAPH1,AP1G1,RPL24,PS…
COMPARTMENTS	GOCC:0005813	Centrosome	24	470	0.38	0.0109	9606.ENSP00000206474,9606.ENSP00000251119,9606.ENSP00000259632,9606.ENSP00000261647,9606.ENSP00000261798,9606.ENSP00000262376,9606.ENSP00000263753,9606.ENSP00000263754,9606.ENSP00000264982,9606.ENSP00000265563,9606.ENSP00000341551,9606.ENSP00000349929,9606.ENSP00000354560,9606.ENSP00000359600,9606.ENSP00000365569,9606.ENSP00000369497,9606.ENSP00000369716,9606.ENSP00000378167,9606.ENSP00000385347,…	HAUS4,ZFYVE26,DCTN3,TTC19,CSNK1A1,UBN1,SGO1,KAT2B,CEP70,PRKAR2A,SMAD4,ENTR1,KIFAP3,ODF2L,FLOT1,BRCA2,CHD3,CCDC66,TAPT1,KIF3A,CCDC28B,CEP192,CEP95,ALMS1
COMPARTMENTS	GOCC:0005768	Endosome	30	671	0.32	0.0151	9606.ENSP00000215957,9606.ENSP00000233055,9606.ENSP00000251119,9606.ENSP00000256858,9606.ENSP00000261842,9606.ENSP00000264431,9606.ENSP00000289359,9606.ENSP00000291574,9606.ENSP00000304292,9606.ENSP00000305255,9606.ENSP00000309376,9606.ENSP00000311401,9606.ENSP00000313121,9606.ENSP00000315568,9606.ENSP00000327694,9606.ENSP00000343479,9606.ENSP00000347583,9606.ENSP00000349929,9606.ENSP00000365569,…	MICALL1,WDFY1,ZFYVE26,RELCH,AP4E1,RAPGEF2,MITD1,TRAPPC10,ANKRD27,STX8,CD164,DENND6A,SNX14,AVL9,AP2A2,NBR1,MFSD12,ENTR1,FLOT1,AP1G1,MON2,ATG9A,TRAPPC2,AP2M1,NISCH,LAMTOR3,APBB2,RAN,USP10,VPS29
COMPARTMENTS	GOCC:0032806	Carboxy-terminal domain protein kinase complex	5	22	2023-03-01	0.0176	9606.ENSP00000181839,9606.ENSP00000264157,9606.ENSP00000274400,9606.ENSP00000424495,9606.ENSP00000445162	CDK13,CCNT2,GTF2H2,ZNF346,GTF2H3
COMPARTMENTS	GOCC:0000152	Nuclear ubiquitin ligase complex	7	60	0.74	0.0378	9606.ENSP00000337500,9606.ENSP00000339109,9606.ENSP00000358474,9606.ENSP00000367705,9606.ENSP00000369497,9606.ENSP00000418960,9606.ENSP00000426654	PCGF5,ANAPC1,BRCC3,BCOR,BRCA2,BRCA1,ANAPC4
COMPARTMENTS	GOCC:0012505	Endomembrane system	94	3156	0.15	0.0378	9606.ENSP00000006777,9606.ENSP00000072644,9606.ENSP00000158771,9606.ENSP00000164305,9606.ENSP00000181839,9606.ENSP00000215957,9606.ENSP00000216420,9606.ENSP00000225724,9606.ENSP00000228506,9606.ENSP00000233055,9606.ENSP00000245787,9606.ENSP00000251119,9606.ENSP00000256858,9606.ENSP00000261407,9606.ENSP00000261842,9606.ENSP00000263461,9606.ENSP00000264431,9606.ENSP00000264883,9606.ENSP00000269445,…	RHBDD2,YIPF1,DERL2,PIGB,CDK13,MICALL1,CGRRF1,GOSR1,MLEC,WDFY1,INSIG2,ZFYVE26,RELCH,LPCAT3,AP4E1,WDR11,RAPGEF2,NUP54,DYM,UBXN4,MINDY3,MITD1,TRAPPC10,ANKRD27,STX8,RCE1,CD164,DENND6A,SNX14,DAB2,CD46,OSBPL3,AVL9,CPNE1,ARMC10,RNF185,DPM2,AP2A2,PSMG1,PDZD8,RTN4,PUM2,NBR1,PLSCR1,MFSD12,CCDC25,ENTR1,MACF1,CD47,AHCTF1,C1orf43,CD58,ATF6B,POGLUT2,FLOT1,GBA2,SLC35B4,SLC30A6,SLC35B3,BRCA2,GDI2,ITSN1,CPPED1,DI…
COMPARTMENTS	GOCC:0010494	Cytoplasmic stress granule	7	63	0.72	0.0471	9606.ENSP00000220669,9606.ENSP00000225388,9606.ENSP00000282486,9606.ENSP00000336721,9606.ENSP00000338173,9606.ENSP00000387170,9606.ENSP00000401371	ZFAND1,NUFIP2,MBNL1,LARP1,PUM2,GIGYF2,TIA1
COMPARTMENTS	GOCC:0031967	Organelle envelope	33	832	0.27	0.0478	9606.ENSP00000261647,9606.ENSP00000264883,9606.ENSP00000277632,9606.ENSP00000294053,9606.ENSP00000297185,9606.ENSP00000302037,9606.ENSP00000315410,9606.ENSP00000334642,9606.ENSP00000337838,9606.ENSP00000338173,9606.ENSP00000346955,9606.ENSP00000351737,9606.ENSP00000355465,9606.ENSP00000355486,9606.ENSP00000358247,9606.ENSP00000359871,9606.ENSP00000367939,9606.ENSP00000370719,9606.ENSP00000372005,…	TTC19,NUP54,MINDY3,CLPB,HSPA9,MFF,OSBPL3,PDZD8,RTN4,PUM2,SLC25A26,TMEM126B,AHCTF1,COX20,FBXL4,ACADM,UQCRQ,ITSN1,DNAJC19,NDUFAF6,SUN1,UNC50,SPIRE1,RAF1,TIMMDC1,ACSL1,FAM92A,RAN,PCID2,MYO19,POM121C,NDUFV1,DDHD1
UniProt Keywords	KW-0025	Alternative splicing	322	10313	0.17	1.45e-21	9606.ENSP00000006777,9606.ENSP00000033079,9606.ENSP00000072644,9606.ENSP00000181839,9606.ENSP00000206474,9606.ENSP00000215980,9606.ENSP00000216277,9606.ENSP00000220669,9606.ENSP00000225388,9606.ENSP00000225724,9606.ENSP00000229195,9606.ENSP00000244769,9606.ENSP00000245838,9606.ENSP00000251038,9606.ENSP00000251119,9606.ENSP00000252011,9606.ENSP00000252015,9606.ENSP00000254900,9606.ENSP00000256858,…	RHBDD2,FAM13B,YIPF1,CDK13,HAUS4,CENPM,PAPOLA,ZFAND1,NUFIP2,GOSR1,CNOT2,ATXN1,THOC2,ZC3H14,ZFYVE26,DHX35,TRPC4AP,BRD8,RELCH,KCTD3,DCTN3,LPCAT3,CSNK1A1,AP4E1,SPG11,RBL2,DNAJB6,CREBBP,UBN1,WSB1,CSE1L,DGCR2,SGO1,EIF2AK4,CCNT2,TOP2B,KIAA1109,NUP54,CEP70,CPEB4,PRKAR2A,ANKRD10,CRTC3,DYM,POGZ,SKP2,GTF2H2,MINDY3,ARID5B,NGLY1,NVL,MBNL1,PPIL3,MRAS,TRAPPC10,FLAD1,CLPB,CIP2A,STARD4,RICTOR,SPIDR,LRR1,KIAA1191,…
UniProt Keywords	KW-0597	Phosphoprotein	262	8122	0.18	1.65e-15	9606.ENSP00000013125,9606.ENSP00000040877,9606.ENSP00000181839,9606.ENSP00000215957,9606.ENSP00000216277,9606.ENSP00000225388,9606.ENSP00000225724,9606.ENSP00000229195,9606.ENSP00000233055,9606.ENSP00000244769,9606.ENSP00000245838,9606.ENSP00000251038,9606.ENSP00000251119,9606.ENSP00000254900,9606.ENSP00000256858,9606.ENSP00000259154,9606.ENSP00000260129,9606.ENSP00000261798,9606.ENSP00000261842,…	MAP4K5,TARBP1,CDK13,MICALL1,PAPOLA,NUFIP2,GOSR1,CNOT2,WDFY1,ATXN1,THOC2,ZC3H14,ZFYVE26,BRD8,RELCH,KCTD3,TGS1,CSNK1A1,AP4E1,SPG11,RBL2,DNAJB6,CREBBP,UBN1,CSE1L,DGCR2,WDR11,SGO1,EIF2AK4,CCNT2,TOP2B,RAPGEF2,KIAA1109,CPEB4,NBN,PRKAR2A,ZNF800,CRTC3,POGZ,ETAA1,UBXN4,SKP2,GTF2H2,DPH7,MINDY3,ARID5B,PTS,NGLY1,NVL,MED13L,MBNL1,NSMCE2,TRAPPC10,FLAD1,CIP2A,RICTOR,HSPA9,KIAA1191,METTL3,HEATR3,DIP2B,MFF,LUZP1,…
UniProt Keywords	KW-0539	Nucleus	174	5278	0.19	2.32e-08	9606.ENSP00000181839,9606.ENSP00000215980,9606.ENSP00000216277,9606.ENSP00000216420,9606.ENSP00000225388,9606.ENSP00000225728,9606.ENSP00000229195,9606.ENSP00000244769,9606.ENSP00000245838,9606.ENSP00000251038,9606.ENSP00000254900,9606.ENSP00000260129,9606.ENSP00000261249,9606.ENSP00000261798,9606.ENSP00000261866,9606.ENSP00000262133,9606.ENSP00000262177,9606.ENSP00000262367,9606.ENSP00000262376,…	CDK13,CENPM,PAPOLA,CGRRF1,NUFIP2,MED31,CNOT2,ATXN1,THOC2,ZC3H14,BRD8,TGS1,TRMT5,CSNK1A1,SPG11,RBL2,DNAJB6,CREBBP,UBN1,CSE1L,WDR11,SGO1,KAT2B,CCNT2,TOP2B,NUP54,NBN,ZNF800,CRTC3,POGZ,ETAA1,UBXN4,SKP2,GTF2H2,MINDY3,HIKESHI,ARID5B,SPOPL,NVL,MED13L,MBNL1,NSMCE2,HSPA9,SPIDR,METTL3,ALKBH3,LUZP1,ZNF561,DONSON,RPS6KB2,RESF1,MSL3,AURKB,NSD3,OSBPL3,TLK2,CPNE1,RECQL5,PINX1,SNAPC5,TNIP2,PARL,SRRM1,NCBP2,SENP5…
UniProt Keywords	KW-0007	Acetylation	124	3362	0.24	5.82e-08	9606.ENSP00000040877,9606.ENSP00000181839,9606.ENSP00000216277,9606.ENSP00000225724,9606.ENSP00000225728,9606.ENSP00000251038,9606.ENSP00000252015,9606.ENSP00000254900,9606.ENSP00000256858,9606.ENSP00000259632,9606.ENSP00000261407,9606.ENSP00000261798,9606.ENSP00000262367,9606.ENSP00000262376,9606.ENSP00000262982,9606.ENSP00000263791,9606.ENSP00000264331,9606.ENSP00000265563,9606.ENSP00000274255,…	TARBP1,CDK13,PAPOLA,GOSR1,MED31,ZC3H14,TRPC4AP,BRD8,RELCH,DCTN3,LPCAT3,CSNK1A1,CREBBP,UBN1,CSE1L,EIF2AK4,TOP2B,PRKAR2A,SKP2,NGLY1,NVL,PPIL3,NSMCE2,FLAD1,CLPB,CIP2A,HSPA9,METTL3,PAIP1,LUZP1,PDHB,AGAP1,RCE1,DAB2,UBA6,NSD3,SSH1,PITPNA,CPNE1,GLS,SRRM1,NCBP2,PSMG1,LARP1,RTN4,EED,RERE,SEPTIN6,SMAD4,PHF10,PIP4K2C,MFSD12,CCDC25,HNRNPH1,BABAM1,EIF3B,RNF121,MACF1,COX20,BRCC3,RARS2,PDCD11,PTBP2,ZZZ3,ACADM,T…
UniProt Keywords	KW-0131	Cell cycle	39	651	0.45	2.58e-06	9606.ENSP00000206474,9606.ENSP00000216420,9606.ENSP00000251119,9606.ENSP00000259632,9606.ENSP00000261647,9606.ENSP00000261798,9606.ENSP00000262133,9606.ENSP00000263753,9606.ENSP00000263754,9606.ENSP00000263791,9606.ENSP00000264157,9606.ENSP00000265433,9606.ENSP00000271715,9606.ENSP00000287437,9606.ENSP00000289359,9606.ENSP00000313950,9606.ENSP00000316512,9606.ENSP00000317636,9606.ENSP00000327197,…	HAUS4,CGRRF1,ZFYVE26,DCTN3,TTC19,CSNK1A1,RBL2,SGO1,KAT2B,EIF2AK4,CCNT2,NBN,POGZ,NSMCE2,MITD1,AURKB,TLK2,RECQL5,SENP5,ANAPC1,SEPTIN6,ENTR1,BABAM1,AHCTF1,BRCC3,PARD3,TFDP1,E2F4,BRCA2,E2F6,DMTF1,PRPF40A,DSN1,URGCP,CCPG1,BRCA1,ANAPC4,RAN,CDK11B
UniProt Keywords	KW-0963	Cytoplasm	160	5095	0.17	4.08e-06	9606.ENSP00000013125,9606.ENSP00000206474,9606.ENSP00000215980,9606.ENSP00000216277,9606.ENSP00000220669,9606.ENSP00000225388,9606.ENSP00000229195,9606.ENSP00000244769,9606.ENSP00000251038,9606.ENSP00000251119,9606.ENSP00000259632,9606.ENSP00000260129,9606.ENSP00000261249,9606.ENSP00000261798,9606.ENSP00000261866,9606.ENSP00000262177,9606.ENSP00000262367,9606.ENSP00000262982,9606.ENSP00000263461,…	MAP4K5,HAUS4,CENPM,PAPOLA,ZFAND1,NUFIP2,CNOT2,ATXN1,ZC3H14,ZFYVE26,DCTN3,TGS1,TRMT5,CSNK1A1,SPG11,DNAJB6,CREBBP,CSE1L,WDR11,SGO1,KAT2B,EIF2AK4,CCNT2,TOP2B,RAPGEF2,EVC,CEP70,CPEB4,PRKAR2A,CRTC3,DYM,POGZ,SKP2,HIKESHI,NGLY1,MBNL1,FLAD1,CIP2A,KIAA1191,METTL3,CIAO2A,ALKBH3,PAIP1,AGAP1,RPS6KB2,DENND6A,IFT80,DAB2,AURKB,OSBPL3,SSH1,TLK2,PITPNA,CPNE1,GLS,RECQL5,TNIP2,TRIT1,NCBP2,FTSJ1,AFMID,PSMG1,LARP1,PU…
UniProt Keywords	KW-0694	RNA-binding	36	686	0.39	0.00013	9606.ENSP00000040877,9606.ENSP00000216277,9606.ENSP00000225388,9606.ENSP00000244769,9606.ENSP00000245838,9606.ENSP00000251038,9606.ENSP00000263791,9606.ENSP00000265085,9606.ENSP00000282486,9606.ENSP00000298717,9606.ENSP00000326261,9606.ENSP00000326806,9606.ENSP00000336721,9606.ENSP00000338173,9606.ENSP00000343054,9606.ENSP00000349168,9606.ENSP00000353920,9606.ENSP00000354125,9606.ENSP00000359216,…	TARBP1,PAPOLA,NUFIP2,ATXN1,THOC2,ZC3H14,EIF2AK4,CPEB4,MBNL1,METTL3,SRRM1,NCBP2,LARP1,PUM2,RBM5,HNRNPH1,ADARB1,EIF3B,PTBP2,UPF3A,EXOSC9,TNRC6A,ZC3H7A,MORC3,UNC50,RPP30,HNRNPLL,POLDIP3,TIA1,PCBP4,SRSF10,THUMPD2,ZNF346,EIF1AD,HNRNPC,TRMU
UniProt Keywords	KW-0132	Cell division	24	384	0.47	0.00048	9606.ENSP00000206474,9606.ENSP00000251119,9606.ENSP00000259632,9606.ENSP00000261647,9606.ENSP00000261798,9606.ENSP00000263753,9606.ENSP00000264157,9606.ENSP00000271715,9606.ENSP00000287437,9606.ENSP00000289359,9606.ENSP00000313950,9606.ENSP00000317636,9606.ENSP00000327197,9606.ENSP00000339109,9606.ENSP00000341524,9606.ENSP00000349929,9606.ENSP00000352408,9606.ENSP00000355465,9606.ENSP00000358474,…	HAUS4,ZFYVE26,DCTN3,TTC19,CSNK1A1,SGO1,CCNT2,POGZ,NSMCE2,MITD1,AURKB,RECQL5,SENP5,ANAPC1,SEPTIN6,ENTR1,BABAM1,AHCTF1,BRCC3,PARD3,PRPF40A,DSN1,ANAPC4,RAN
UniProt Keywords	KW-1017	Isopeptide bond	64	1717	0.24	0.00092	9606.ENSP00000181839,9606.ENSP00000216277,9606.ENSP00000225388,9606.ENSP00000244769,9606.ENSP00000251038,9606.ENSP00000254900,9606.ENSP00000262367,9606.ENSP00000264157,9606.ENSP00000264331,9606.ENSP00000265433,9606.ENSP00000265827,9606.ENSP00000268184,9606.ENSP00000271715,9606.ENSP00000272342,9606.ENSP00000279873,9606.ENSP00000281701,9606.ENSP00000287437,9606.ENSP00000298717,9606.ENSP00000303915,…	CDK13,PAPOLA,NUFIP2,ATXN1,ZC3H14,BRD8,CREBBP,CCNT2,TOP2B,NBN,ZNF800,CRTC3,POGZ,ETAA1,ARID5B,NVL,NSMCE2,METTL3,ZNF561,RESF1,NSD3,CCDC43,SRRM1,TASOR2,SLX4IP,LARP1,RERE,SMAD4,PHF10,HNRNPH1,PDCD11,ZZZ3,AHNAK,BCOR,EXOSC9,CHD3,E2F6,RPL24,INTS10,JMJD1C,MORC3,SUN1,RPAIN,PRPF40A,GIGYF2,DSN1,HNRNPLL,POLDIP3,ZNF146,SENP6,TBL1XR1,MYSM1,BRCA1,ZNF346,ANAPC4,ZNF721,ZCCHC8,RAN,HNRNPC,CDK11B,PIAS2,MBD1,ZNF283,PNI…
UniProt Keywords	KW-0227	DNA damage	22	386	0.43	0.0035	9606.ENSP00000251119,9606.ENSP00000265433,9606.ENSP00000272342,9606.ENSP00000274400,9606.ENSP00000287437,9606.ENSP00000297423,9606.ENSP00000298717,9606.ENSP00000302232,9606.ENSP00000316512,9606.ENSP00000317636,9606.ENSP00000352408,9606.ENSP00000358474,9606.ENSP00000369145,9606.ENSP00000369497,9606.ENSP00000377357,9606.ENSP00000384048,9606.ENSP00000398181,9606.ENSP00000418960,9606.ENSP00000445162,…	ZFYVE26,NBN,ETAA1,GTF2H2,NSMCE2,SPIDR,METTL3,ALKBH3,TLK2,RECQL5,BABAM1,BRCC3,APTX,BRCA2,ZDHHC16,PAXIP1,ALKBH2,BRCA1,GTF2H3,XRCC3,USP10,UBE2W
UniProt Keywords	KW-1274	Primary mitochondrial disease	13	157	0.59	0.0037	9606.ENSP00000257347,9606.ENSP00000261249,9606.ENSP00000261647,9606.ENSP00000292180,9606.ENSP00000321810,9606.ENSP00000346955,9606.ENSP00000351737,9606.ENSP00000355486,9606.ENSP00000358247,9606.ENSP00000367939,9606.ENSP00000379430,9606.ENSP00000418803,9606.ENSP00000497587	CARS2,TRMT5,TTC19,FLAD1,TRIT1,SLC25A26,TMEM126B,COX20,FBXL4,UQCRQ,NDUFAF6,TIMMDC1,NDUFV1
UniProt Keywords	KW-0156	Chromatin regulator	18	292	0.46	0.0056	9606.ENSP00000254900,9606.ENSP00000262133,9606.ENSP00000262376,9606.ENSP00000312244,9606.ENSP00000313983,9606.ENSP00000316512,9606.ENSP00000338186,9606.ENSP00000352408,9606.ENSP00000358474,9606.ENSP00000367705,9606.ENSP00000369716,9606.ENSP00000377747,9606.ENSP00000382204,9606.ENSP00000385852,9606.ENSP00000393183,9606.ENSP00000405574,9606.ENSP00000418734,9606.ENSP00000419184	BRD8,RBL2,UBN1,MSL3,NSD3,TLK2,EED,BABAM1,BRCC3,BCOR,CHD3,CHD2,JMJD1C,SETD5,DCAF1,TBL1XR1,MYSM1,SMYD3
UniProt Keywords	KW-0653	Protein transport	29	617	0.34	0.0056	9606.ENSP00000215957,9606.ENSP00000225724,9606.ENSP00000261842,9606.ENSP00000262982,9606.ENSP00000264883,9606.ENSP00000278483,9606.ENSP00000304292,9606.ENSP00000307634,9606.ENSP00000313121,9606.ENSP00000313391,9606.ENSP00000327694,9606.ENSP00000347408,9606.ENSP00000349929,9606.ENSP00000355465,9606.ENSP00000362727,9606.ENSP00000370719,9606.ENSP00000372005,9606.ENSP00000377148,9606.ENSP00000377250,…	MICALL1,GOSR1,AP4E1,CSE1L,NUP54,HIKESHI,ANKRD27,AGAP1,SNX14,DAB2,AP2A2,AP3M1,ENTR1,AHCTF1,DENND1A,ITSN1,DNAJC19,AP1G1,MON2,MYO5A,ATG9A,UNC50,SPIRE1,AP2M1,CNIH4,RAN,PCID2,VPS29,POM121C
UniProt Keywords	KW-0234	DNA repair	19	325	0.44	0.0059	9606.ENSP00000251119,9606.ENSP00000265433,9606.ENSP00000272342,9606.ENSP00000274400,9606.ENSP00000287437,9606.ENSP00000297423,9606.ENSP00000302232,9606.ENSP00000317636,9606.ENSP00000352408,9606.ENSP00000358474,9606.ENSP00000369145,9606.ENSP00000369497,9606.ENSP00000384048,9606.ENSP00000398181,9606.ENSP00000418960,9606.ENSP00000445162,9606.ENSP00000451974,9606.ENSP00000457411,9606.ENSP00000498255	ZFYVE26,NBN,ETAA1,GTF2H2,NSMCE2,SPIDR,ALKBH3,RECQL5,BABAM1,BRCC3,APTX,BRCA2,PAXIP1,ALKBH2,BRCA1,GTF2H3,XRCC3,USP10,UBE2W
UniProt Keywords	KW-0832	Ubl conjugation	78	2399	0.18	0.0059	9606.ENSP00000181839,9606.ENSP00000216277,9606.ENSP00000225388,9606.ENSP00000244769,9606.ENSP00000251038,9606.ENSP00000254900,9606.ENSP00000262367,9606.ENSP00000263753,9606.ENSP00000264157,9606.ENSP00000264331,9606.ENSP00000264431,9606.ENSP00000265433,9606.ENSP00000265827,9606.ENSP00000268184,9606.ENSP00000271715,9606.ENSP00000272342,9606.ENSP00000274255,9606.ENSP00000279873,9606.ENSP00000281701,…	CDK13,PAPOLA,NUFIP2,ATXN1,ZC3H14,BRD8,CREBBP,SGO1,CCNT2,TOP2B,RAPGEF2,NBN,ZNF800,CRTC3,POGZ,ETAA1,SKP2,ARID5B,NVL,NSMCE2,METTL3,ALKBH3,ZNF561,STX8,RCE1,RESF1,AURKB,NSD3,TNIP2,CCDC43,SRRM1,TASOR2,SLX4IP,LARP1,RERE,SMAD4,PHF10,HNRNPH1,PDCD11,ZZZ3,BEX3,TFDP1,AHNAK,BCOR,EXOSC9,BRCA2,CHD3,E2F6,RPL24,INTS10,JMJD1C,MORC3,SUN1,RPAIN,PRPF40A,GIGYF2,DSN1,HNRNPLL,POLDIP3,ZNF146,SENP6,TBL1XR1,MYSM1,BRCA1,ZNF…
UniProt Keywords	KW-0833	Ubl conjugation pathway	30	695	0.31	0.0131	9606.ENSP00000252015,9606.ENSP00000262394,9606.ENSP00000274255,9606.ENSP00000277632,9606.ENSP00000280098,9606.ENSP00000287437,9606.ENSP00000298288,9606.ENSP00000313454,9606.ENSP00000320508,9606.ENSP00000327197,9606.ENSP00000339109,9606.ENSP00000352408,9606.ENSP00000357052,9606.ENSP00000358247,9606.ENSP00000358474,9606.ENSP00000364404,9606.ENSP00000377655,9606.ENSP00000382269,9606.ENSP00000393183,…	TRPC4AP,WSB1,SKP2,MINDY3,SPOPL,NSMCE2,LRR1,UBA6,RNF185,SENP5,ANAPC1,BABAM1,DCAF8,FBXL4,BRCC3,DCAF17,SENP7,HECTD1,DCAF1,UBR3,SENP6,FBXO10,TBL1XR1,MYSM1,BRCA1,ANAPC4,USP10,PIAS2,UBE2F,UBE2W
UniProt Keywords	KW-0945	Host-virus interaction	25	540	0.34	0.0147	9606.ENSP00000158771,9606.ENSP00000181839,9606.ENSP00000262367,9606.ENSP00000262376,9606.ENSP00000263754,9606.ENSP00000263791,9606.ENSP00000264157,9606.ENSP00000265433,9606.ENSP00000268184,9606.ENSP00000274255,9606.ENSP00000274400,9606.ENSP00000296782,9606.ENSP00000313875,9606.ENSP00000334642,9606.ENSP00000338186,9606.ENSP00000341524,9606.ENSP00000347408,9606.ENSP00000365312,9606.ENSP00000370719,…	DERL2,CDK13,CREBBP,UBN1,KAT2B,EIF2AK4,CCNT2,NBN,CRTC3,SKP2,GTF2H2,RICTOR,CD46,PDZD8,EED,SEPTIN6,AP3M1,ABI1,ITSN1,MORC3,TAPT1,DCAF1,COPS7A,RAN,VPS29
UniProt Keywords	KW-0508	mRNA splicing	16	274	0.44	0.0157	9606.ENSP00000181839,9606.ENSP00000245838,9606.ENSP00000252011,9606.ENSP00000282486,9606.ENSP00000286175,9606.ENSP00000326261,9606.ENSP00000326806,9606.ENSP00000343054,9606.ENSP00000349168,9606.ENSP00000359216,9606.ENSP00000366557,9606.ENSP00000386458,9606.ENSP00000420195,9606.ENSP00000438993,9606.ENSP00000451291,9606.ENSP00000498362	CDK13,THOC2,DHX35,MBNL1,PPIL3,SRRM1,NCBP2,RBM5,HNRNPH1,PTBP2,CRNKL1,PRPF40A,SRSF10,ZCCHC8,HNRNPC,PQBP1
UniProt Keywords	KW-0995	Kinetochore	9	100	0.63	0.0166	9606.ENSP00000215980,9606.ENSP00000259632,9606.ENSP00000261798,9606.ENSP00000263753,9606.ENSP00000318966,9606.ENSP00000341524,9606.ENSP00000355465,9606.ENSP00000379911,9606.ENSP00000389810	CENPM,DCTN3,CSNK1A1,SGO1,PINX1,SEPTIN6,AHCTF1,CENPK,DSN1
UniProt Keywords	KW-0067	ATP-binding	48	1379	0.21	0.0247	9606.ENSP00000013125,9606.ENSP00000181839,9606.ENSP00000216277,9606.ENSP00000252011,9606.ENSP00000257347,9606.ENSP00000259199,9606.ENSP00000261798,9606.ENSP00000263791,9606.ENSP00000264331,9606.ENSP00000281701,9606.ENSP00000292180,9606.ENSP00000294053,9606.ENSP00000297185,9606.ENSP00000308413,9606.ENSP00000311984,9606.ENSP00000313454,9606.ENSP00000313950,9606.ENSP00000316512,9606.ENSP00000317636,…	MAP4K5,CDK13,PAPOLA,DHX35,CARS2,CBWD2,CSNK1A1,EIF2AK4,TOP2B,NVL,FLAD1,CLPB,HSPA9,RPS6KB2,NAXD,UBA6,AURKB,TLK2,RECQL5,TRIT1,TRIO,PIP4K2C,LONP1,RARS2,HSPA14,CHD3,CBWD5,CHD2,NAV2,MYO5A,CHKB,KIF3A,DCAF1,RAF1,DHX57,MARK3,NME6,GK5,ACSL1,DYRK4,XRCC3,CDK11B,UBE2F,MYO19,CASK,HARS2,TRMU,UBE2W
UniProt Keywords	KW-0507	mRNA processing	18	349	0.38	0.0247	9606.ENSP00000181839,9606.ENSP00000216277,9606.ENSP00000245838,9606.ENSP00000252011,9606.ENSP00000282486,9606.ENSP00000286175,9606.ENSP00000326261,9606.ENSP00000326806,9606.ENSP00000343054,9606.ENSP00000349168,9606.ENSP00000353920,9606.ENSP00000359216,9606.ENSP00000366557,9606.ENSP00000386458,9606.ENSP00000420195,9606.ENSP00000438993,9606.ENSP00000451291,9606.ENSP00000498362	CDK13,PAPOLA,THOC2,DHX35,MBNL1,PPIL3,SRRM1,NCBP2,RBM5,HNRNPH1,ADARB1,PTBP2,CRNKL1,PRPF40A,SRSF10,ZCCHC8,HNRNPC,PQBP1
UniProt Keywords	KW-0137	Centromere	10	138	0.53	0.0341	9606.ENSP00000215980,9606.ENSP00000259632,9606.ENSP00000261798,9606.ENSP00000263753,9606.ENSP00000313950,9606.ENSP00000318966,9606.ENSP00000341524,9606.ENSP00000355465,9606.ENSP00000379911,9606.ENSP00000389810	CENPM,DCTN3,CSNK1A1,SGO1,AURKB,PINX1,SEPTIN6,AHCTF1,CENPK,DSN1
